# Supplementary material for: Crystal structure and Hirshfeld surface analysis of {2-[bis­(pyridin-2-ylmeth­yl)amino]­ethane-1-thiol­ato}­chlorido­cadmium(II)
Source: Acta Crystallogr E Crystallogr Commun. 2024 Sep 30;80(Pt 10):1081–6. doi: 10.1107/S2056989024009198 (PMC11451483; doi:10.1107/S2056989024009198)
Supplement: Supplementary file 1 [file e-80-01081-sup1.cif]

##############################################################################
#                                                                            #
# This CIF contains the data in a paper accepted for publication in          #
# Acta Crystallographica Section E. It conforms to the requirements of       #
# Notes for Authors for Acta Crystallographica Section E, and has been       #
# peer reviewed under the auspices of the IUCr Commission on Journals.       #
#                                                                            #
# Full details of the Crystallographic Information File format               #
# are given in the paper "The Crystallographic Information File (CIF):       #
# a New Standard Archive File for Crystallography" by S. R. Hall, F. H.      #
# Allen and I. D. Brown [Acta Cryst. (1991), A47, 655-685].                  #
#                                                                            #
# The current version of the core CIF dictionary is obtainable from          #
# ftp://ftp.iucr.org/pub/cif_core.dic.                                       #
#                                                                            #
# Software is freely available for graphical display of the structure(s)     #
# in this CIF. For information consult the CIF software page                 #
# http://www.iucr.org/resources/cif/software.                                #
#                                                                            #
# This file may be used for bona fide research purposes within the           #
# scientific community so long as proper attribution is given to the journal # 
# article from which it was obtained.                                        #
#                                                                            #
##############################################################################
data_I
_audit_creation_method     'SHELXL-2019/3'
_journal_date_recd_electronic     2024-08-20
_journal_date_accepted     2024-09-19
_journal_name_full     'Acta Crystallographica, Section E'
_journal_year     2024
_journal_volume     80
_journal_issue      1
_journal_page_first     0
_journal_page_last     0
_journal_paper_category     GM
_journal_paper_doi     10.1107/S2056989024009198
_journal_coeditor_code     YZ2058
_publ_contact_author_name     'Professor Deborah C. Bebout'
_publ_contact_author_address
;
Department of Chemistry
William & Mary
P O Box 8795
Williamsburg, VA 23187-8795
United States
;
_publ_contact_author_email     'dcbebo@wm.edu'
_publ_contact_author_phone     '+1757-221-2558'
_publ_section_title
;
Crystal structure and Hirshfeld surface analysis of
{2-[bis(pyridin-2-ylmethyl)amino]ethane-1-thiolato}chloridocadmium(II)
;
loop_
    _publ_author_name
    _publ_author_footnote
    _publ_author_address
    'Reynolds, Todd M.' .
;
Department of Chemistry
William & Mary
Williamsburg, VA 23187-8795
USA
;
    'Berry, Steven M.'
;
Current address:
Department of Chemistry & Biochemistry,
University of Minnesota - Duluth,
Duluth, MN 55812,
USA.
;
;
Department of Chemistry
William & Mary
Williamsburg, VA 23187-8795
USA
;
    'Bebout, Deborah C.' .
;
Department of Chemistry
William & Mary
Williamsburg, VA 23187-8795
USA
;
_publ_section_synopsis
;
A mononuclear cadmium(II) complex [Cd<b>L</b>Cl], where <b>HL</b> =
2-[bis(pyridin-2-ylmethyl)amino]ethane-1-thiol, was synthesized and
characterized by single-crystal X-ray diffraction and Hirshfeld analysis.
;
_chemical_name_systematic
;
{2-[Bis(pyridin-2-ylmethyl)amino]ethane-1-thiolato}chloridocadmium(II)
;
_chemical_name_common     ?
_chemical_formula_moiety     'C14 H16 Cd Cl N3 S'
_chemical_formula_sum     'C14 H16 Cd Cl N3 S'
_chemical_formula_iupac     '[Cd (C14 H16 N3 S) Cl]'
_chemical_formula_weight     406.21
_chemical_melting_point     ?
_space_group_crystal_system     monoclinic
_space_group_name_H-M_alt     'P 21/c'
_space_group_name_Hall     '-P 2ybc'
loop_
    _space_group_symop_operation_xyz
    'x, y, z'
    '-x, y+1/2, -z+1/2'
    '-x, -y, -z'
    'x, -y-1/2, z-1/2'
_cell_length_a     12.8451(14)
_cell_length_b     7.4508(7)
_cell_length_c     15.9284(17)
_cell_angle_alpha     90
_cell_angle_beta     96.965(3)
_cell_angle_gamma     90
_cell_volume     1513.2(3)
_cell_formula_units_Z     4
_cell_measurement_reflns_used     9498
_cell_measurement_theta_min     2.576
_cell_measurement_theta_max     28.28
_cell_measurement_temperature     100(2)
_exptl_crystal_description     block
_exptl_crystal_colour     colourless
_exptl_crystal_size_max     0.371
_exptl_crystal_size_mid     0.306
_exptl_crystal_size_min     0.238
_exptl_crystal_density_diffrn     1.783
_exptl_crystal_density_meas     ?
_exptl_crystal_density_method     ?
_exptl_crystal_F_000     808
_exptl_absorpt_coefficient_mu     1.750
_exptl_absorpt_correction_type     multi-scan
_exptl_absorpt_process_details
;
(<i>SADABS</i>; Krause <i>et al.</i>,  2015)
;
_exptl_absorpt_correction_T_min     0.8148
_exptl_absorpt_correction_T_max     1.0000
_exptl_special_details     ?
_diffrn_ambient_temperature     100(2)
_diffrn_radiation_type     MoK\a
_diffrn_radiation_wavelength     0.71073
_diffrn_radiation_source     Imus
_diffrn_radiation_monochromator     'multi-layer optics'
_diffrn_measurement_device_type     'Bruker D8 Venture Photon 3'
_diffrn_measurement_method     '\w and \y'
_diffrn_reflns_number     209395
_diffrn_reflns_av_R_equivalents     0.0390
_diffrn_reflns_av_unetI/netI     0.0124
_diffrn_reflns_theta_min     2.576
_diffrn_reflns_theta_max     28.295
_diffrn_reflns_theta_full     25.242
_diffrn_measured_fraction_theta_max     0.997
_diffrn_measured_fraction_theta_full     0.997
_diffrn_reflns_limit_h_min     -17
_diffrn_reflns_limit_h_max     17
_diffrn_reflns_limit_k_min     -9
_diffrn_reflns_limit_k_max     9
_diffrn_reflns_limit_l_min     -21
_diffrn_reflns_limit_l_max     21
_refine_special_details     ?
_reflns_number_total     3747
_reflns_number_gt     3658
_reflns_threshold_expression     'I > 2\s(I)'
_refine_ls_structure_factor_coef     Fsqd
_refine_ls_matrix_type     full
_refine_ls_R_factor_all     0.0153
_refine_ls_R_factor_gt     0.0148
_refine_ls_wR_factor_gt     0.0348
_refine_ls_wR_factor_ref     0.0353
_refine_ls_goodness_of_fit_ref     1.078
_refine_ls_restrained_S_all     1.078
_refine_ls_number_reflns     3747
_refine_ls_number_parameters     181
_refine_ls_number_restraints     0
_refine_ls_hydrogen_treatment     constr
_refine_ls_weighting_scheme     calc
_refine_ls_weighting_details
              'w=1/[\s^2^(Fo^2^)+(0.0072P)^2^+1.2877P] where P=(Fo^2^+2Fc^2^)/3'
_atom_sites_solution_hydrogens     geom
_atom_sites_solution_primary     other
_atom_sites_solution_secondary     ?
_refine_ls_shift/su_max     0.003
_refine_ls_shift/su_mean     0.000
_refine_diff_density_max     0.400
_refine_diff_density_min     -0.406
_refine_ls_extinction_method     none
_refine_ls_extinction_coef     .
loop_
    _atom_type_symbol
    _atom_type_description
    _atom_type_scat_dispersion_real
    _atom_type_scat_dispersion_imag
    _atom_type_scat_source
    'C' 'C' 0.0033 0.0016
                         'International Tables Vol C Tables 4.2.6.8 and 6.1.1.4'
    'H' 'H' 0.0000 0.0000
                         'International Tables Vol C Tables 4.2.6.8 and 6.1.1.4'
    'N' 'N' 0.0061 0.0033
                         'International Tables Vol C Tables 4.2.6.8 and 6.1.1.4'
    'Cl' 'Cl' 0.1484 0.1585
                         'International Tables Vol C Tables 4.2.6.8 and 6.1.1.4'
    'Cd' 'Cd' -0.8075 1.2024
                         'International Tables Vol C Tables 4.2.6.8 and 6.1.1.4'
    'S' 'S' 0.1246 0.1234
                         'International Tables Vol C Tables 4.2.6.8 and 6.1.1.4'
_computing_data_collection
;
<i>APEX5</i> (Bruker, 2023)
;
_computing_cell_refinement
;
<i>SAINT-Plus</i> (Bruker, 2012)
;
_computing_data_reduction
;
<i>SAINT-Plus</i> (Bruker, 2012)
;
_computing_structure_solution
;
<i>SHELXS2014/5</i> (Sheldrick, 2015a)
;
_computing_structure_refinement
;
<i>SHELXL2014/5</i> (Sheldrick, 2015b)
;
_computing_molecular_graphics
;
<i>ShelXle</i> (H\"ubschle et al., 2011)
;
_computing_publication_material
;
<i>ORTEP-3 for Windows</i> (Farrugia, 2012),
<i>Mercury</i> 2022.3.0 (Macrae <i>et al.</i>,  2020),
<i>CrystalExplorer</i> 21.5 (Spackman <i>et al.</i>,  2021),
<i>OLEX2</i> (Dolomanov <i>et al.</i>,  2009),
<i>PLATON</i> (Spek, 2020)
<i>publCIF</i> (Westrip, 2010)
;
loop_
    _atom_site_type_symbol
    _atom_site_label
    _atom_site_fract_x
    _atom_site_fract_y
    _atom_site_fract_z
    _atom_site_U_iso_or_equiv
    _atom_site_adp_type
    _atom_site_calc_flag
    _atom_site_occupancy
    _atom_site_disorder_assembly
    _atom_site_disorder_group
    Cd Cd1 0.74709(2) 0.31187(2) 0.58883(2) 0.01483(3) Uani d 1 . .
    Cl Cl1 0.70287(3) 0.08478(4) 0.47746(2) 0.02385(7) Uani d 1 . .
    S S1 0.84107(3) 0.20129(4) 0.72345(2) 0.02084(7) Uani d 1 . .
    N N1 0.75863(8) 0.60172(14) 0.66540(6) 0.0154(2) Uani d 1 . .
    N N1A 0.57698(8) 0.41020(15) 0.59984(7) 0.0183(2) Uani d 1 . .
    N N1B 0.83627(8) 0.51728(14) 0.51512(6) 0.01542(19) Uani d 1 . .
    C C1A 0.49427(11) 0.29875(19) 0.58949(9) 0.0208(3) Uani d 1 . .
    H H1A 0.501646 0.186315 0.562702 0.025 Uiso calc 1 . .
    C C1B 0.86110(10) 0.48024(17) 0.43735(8) 0.0172(2) Uani d 1 . .
    H H1B 0.838155 0.369821 0.411608 0.021 Uiso calc 1 . .
    C C1C 0.85864(10) 0.41625(18) 0.77926(8) 0.0199(2) Uani d 1 . .
    H H1CA 0.863686 0.393122 0.840820 0.024 Uiso calc 1 . .
    H H1CB 0.926067 0.469376 0.767630 0.024 Uiso calc 1 . .
    C C2A 0.39857(11) 0.3412(2) 0.61632(9) 0.0236(3) Uani d 1 . .
    H H2A 0.341147 0.260232 0.607530 0.028 Uiso calc 1 . .
    C C2B 0.91853(10) 0.59597(18) 0.39343(8) 0.0185(2) Uani d 1 . .
    H H2B 0.936190 0.565033 0.339052 0.022 Uiso calc 1 . .
    C C2C 0.77164(10) 0.55322(18) 0.75572(8) 0.0180(2) Uani d 1 . .
    H H2CA 0.704677 0.503679 0.770438 0.022 Uiso calc 1 . .
    H H2CB 0.787401 0.663183 0.789789 0.022 Uiso calc 1 . .
    C C3A 0.38858(10) 0.5042(2) 0.65621(9) 0.0254(3) Uani d 1 . .
    H H3A 0.324587 0.535668 0.676714 0.030 Uiso calc 1 . .
    C C3B 0.94985(10) 0.75858(19) 0.43059(8) 0.0211(2) Uani d 1 . .
    H H3B 0.989827 0.841014 0.402160 0.025 Uiso calc 1 . .
    C C4A 0.47328(10) 0.6211(2) 0.66585(9) 0.0225(3) Uani d 1 . .
    H H4A 0.467619 0.734369 0.692343 0.027 Uiso calc 1 . .
    C C4B 0.92207(10) 0.79909(17) 0.50963(8) 0.0193(2) Uani d 1 . .
    H H4B 0.940726 0.911505 0.535305 0.023 Uiso calc 1 . .
    C C5A 0.56633(10) 0.57087(18) 0.63637(8) 0.0179(2) Uani d 1 . .
    C C5B 0.86663(9) 0.67381(16) 0.55110(8) 0.0148(2) Uani d 1 . .
    C C6A 0.65923(10) 0.69587(17) 0.64093(8) 0.0188(2) Uani d 1 . .
    H H6AA 0.661166 0.753150 0.585060 0.023 Uiso calc 1 . .
    H H6AB 0.650871 0.791863 0.682566 0.023 Uiso calc 1 . .
    C C6B 0.84680(10) 0.70666(17) 0.64152(8) 0.0174(2) Uani d 1 . .
    H H6BA 0.910811 0.675772 0.679852 0.021 Uiso calc 1 . .
    H H6BB 0.832371 0.835846 0.648930 0.021 Uiso calc 1 . .
loop_
    _atom_site_aniso_label
    _atom_site_aniso_U_11
    _atom_site_aniso_U_22
    _atom_site_aniso_U_33
    _atom_site_aniso_U_12
    _atom_site_aniso_U_13
    _atom_site_aniso_U_23
    Cd1 0.01714(5) 0.01179(5) 0.01600(5) -0.00086(3) 0.00376(3) -0.00072(3)
    Cl1 0.03070(16) 0.01655(14) 0.02427(15) -0.00161(12) 0.00322(12)
                                                                    -0.00640(11)
    S1 0.02707(16) 0.01780(15) 0.01783(14) 0.00230(12) 0.00344(12) 0.00358(11)
    N1 0.0162(5) 0.0151(5) 0.0152(5) -0.0013(4) 0.0032(4) -0.0003(4)
    N1A 0.0181(5) 0.0178(5) 0.0191(5) -0.0005(4) 0.0028(4) -0.0011(4)
    N1B 0.0163(5) 0.0145(5) 0.0154(5) -0.0001(4) 0.0015(4) 0.0000(4)
    C1A 0.0200(6) 0.0215(6) 0.0209(6) -0.0024(5) 0.0019(5) -0.0014(5)
    C1B 0.0176(5) 0.0172(6) 0.0163(5) 0.0012(4) 0.0001(4) -0.0018(4)
    C1C 0.0220(6) 0.0219(6) 0.0157(5) -0.0015(5) 0.0019(4) 0.0012(5)
    C2A 0.0172(6) 0.0301(7) 0.0231(6) -0.0033(5) 0.0007(5) 0.0014(5)
    C2B 0.0176(5) 0.0229(6) 0.0153(5) 0.0027(5) 0.0026(4) 0.0005(5)
    C2C 0.0201(6) 0.0206(6) 0.0140(5) -0.0028(5) 0.0044(4) -0.0020(5)
    C3A 0.0158(6) 0.0361(8) 0.0243(6) 0.0033(5) 0.0023(5) 0.0002(6)
    C3B 0.0215(6) 0.0218(6) 0.0206(6) -0.0025(5) 0.0050(5) 0.0044(5)
    C4A 0.0199(6) 0.0246(7) 0.0226(6) 0.0056(5) 0.0015(5) -0.0031(5)
    C4B 0.0220(6) 0.0157(6) 0.0206(6) -0.0027(5) 0.0035(5) 0.0001(5)
    C5A 0.0178(6) 0.0189(6) 0.0168(5) 0.0016(5) 0.0011(4) 0.0000(5)
    C5B 0.0141(5) 0.0145(5) 0.0158(5) 0.0011(4) 0.0015(4) 0.0004(4)
    C6A 0.0196(6) 0.0148(6) 0.0222(6) 0.0016(4) 0.0031(5) -0.0013(5)
    C6B 0.0210(6) 0.0156(6) 0.0163(5) -0.0051(5) 0.0045(4) -0.0022(4)
_geom_special_details
;
 All esds (except the esd in the dihedral angle between two l.s. planes)
 are estimated using the full covariance matrix.  The cell esds are taken
 into account individually in the estimation of esds in distances, angles
 and torsion angles; correlations between esds in cell parameters are only
 used when they are defined by crystal symmetry.  An approximate (isotropic)
 treatment of cell esds is used for estimating esds involving l.s. planes.
;
loop_
    _geom_bond_atom_site_label_1
    _geom_bond_atom_site_label_2
    _geom_bond_site_symmetry_2
    _geom_bond_distance
    _geom_bond_publ_flag
    Cd1 N1A . 2.3313(11) y
    Cd1 N1B . 2.3151(11) y
    Cd1 N1 . 2.4758(11) y
    Cd1 S1 . 2.4710(4) y
    Cd1 Cl1 . 2.4674(4) y
    S1 C1C . 1.8324(14) ?
    N1 C6B . 1.4639(15) ?
    N1 C6A . 1.4676(16) ?
    N1 C2C . 1.4730(15) ?
    N1A C1A . 1.3427(17) ?
    N1A C5A . 1.3452(17) ?
    N1B C5B . 1.3366(16) ?
    N1B C1B . 1.3447(16) ?
    C1A C2A . 1.3862(19) ?
    C1A H1A . 0.9500 ?
    C1B C2B . 1.3792(18) ?
    C1B H1B . 0.9500 ?
    C1C C2C . 1.5261(18) ?
    C1C H1CA . 0.9900 ?
    C1C H1CB . 0.9900 ?
    C2A C3A . 1.384(2) ?
    C2A H2A . 0.9500 ?
    C2B C3B . 1.3865(19) ?
    C2B H2B . 0.9500 ?
    C2C H2CA . 0.9900 ?
    C2C H2CB . 0.9900 ?
    C3A C4A . 1.388(2) ?
    C3A H3A . 0.9500 ?
    C3B C4B . 1.3828(18) ?
    C3B H3B . 0.9500 ?
    C4A C5A . 1.3876(18) ?
    C4A H4A . 0.9500 ?
    C4B C5B . 1.3889(17) ?
    C4B H4B . 0.9500 ?
    C5A C6A . 1.5085(18) ?
    C5B C6B . 1.5126(17) ?
    C6A H6AA . 0.9900 ?
    C6A H6AB . 0.9900 ?
    C6B H6BA . 0.9900 ?
    C6B H6BB . 0.9900 ?
loop_
    _geom_angle_atom_site_label_1
    _geom_angle_atom_site_label_2
    _geom_angle_atom_site_label_3
    _geom_angle_site_symmetry_1
    _geom_angle_site_symmetry_3
    _geom_angle
    _geom_angle_publ_flag
    N1A Cd1 N1B . . 110.87(4) y
    N1A Cd1 N1 . . 71.91(4) y
    N1A Cd1 S1 . . 113.78(3) y
    N1A Cd1 Cl1 . . 97.67(3) y
    N1B Cd1 N1 . . 70.70(4) y
    N1B Cd1 S1 . . 116.16(3) y
    N1B Cd1 Cl1 . . 100.00(3) y
    S1 Cd1 N1 . . 82.51(3) y
    Cl1 Cd1 N1 . . 161.29(3) y
    Cl1 Cd1 S1 . . 116.159(13) y
    C1C S1 Cd1 . . 98.51(4) ?
    C6B N1 C6A . . 110.56(10) ?
    C6B N1 C2C . . 112.65(10) ?
    C6A N1 C2C . . 111.64(10) ?
    C6B N1 Cd1 . . 109.87(7) ?
    C6A N1 Cd1 . . 106.73(7) ?
    C2C N1 Cd1 . . 105.07(7) ?
    C1A N1A C5A . . 118.89(11) ?
    C1A N1A Cd1 . . 122.09(9) ?
    C5A N1A Cd1 . . 117.23(8) ?
    C5B N1B C1B . . 118.99(11) ?
    C5B N1B Cd1 . . 119.73(8) ?
    C1B N1B Cd1 . . 121.25(8) ?
    N1A C1A C2A . . 122.62(13) ?
    N1A C1A H1A . . 118.7 ?
    C2A C1A H1A . . 118.7 ?
    N1B C1B C2B . . 122.69(12) ?
    N1B C1B H1B . . 118.7 ?
    C2B C1B H1B . . 118.7 ?
    C2C C1C S1 . . 114.95(9) ?
    C2C C1C H1CA . . 108.5 ?
    S1 C1C H1CA . . 108.5 ?
    C2C C1C H1CB . . 108.5 ?
    S1 C1C H1CB . . 108.5 ?
    H1CA C1C H1CB . . 107.5 ?
    C3A C2A C1A . . 118.48(13) ?
    C3A C2A H2A . . 120.8 ?
    C1A C2A H2A . . 120.8 ?
    C1B C2B C3B . . 118.37(12) ?
    C1B C2B H2B . . 120.8 ?
    C3B C2B H2B . . 120.8 ?
    N1 C2C C1C . . 113.39(10) ?
    N1 C2C H2CA . . 108.9 ?
    C1C C2C H2CA . . 108.9 ?
    N1 C2C H2CB . . 108.9 ?
    C1C C2C H2CB . . 108.9 ?
    H2CA C2C H2CB . . 107.7 ?
    C2A C3A C4A . . 119.13(13) ?
    C2A C3A H3A . . 120.4 ?
    C4A C3A H3A . . 120.4 ?
    C4B C3B C2B . . 119.07(12) ?
    C4B C3B H3B . . 120.5 ?
    C2B C3B H3B . . 120.5 ?
    C5A C4A C3A . . 119.27(13) ?
    C5A C4A H4A . . 120.4 ?
    C3A C4A H4A . . 120.4 ?
    C3B C4B C5B . . 119.35(12) ?
    C3B C4B H4B . . 120.3 ?
    C5B C4B H4B . . 120.3 ?
    N1A C5A C4A . . 121.57(12) ?
    N1A C5A C6A . . 116.68(11) ?
    C4A C5A C6A . . 121.72(12) ?
    N1B C5B C4B . . 121.48(11) ?
    N1B C5B C6B . . 118.39(11) ?
    C4B C5B C6B . . 119.96(11) ?
    N1 C6A C5A . . 112.04(10) ?
    N1 C6A H6AA . . 109.2 ?
    C5A C6A H6AA . . 109.2 ?
    N1 C6A H6AB . . 109.2 ?
    C5A C6A H6AB . . 109.2 ?
    H6AA C6A H6AB . . 107.9 ?
    N1 C6B C5B . . 112.70(10) ?
    N1 C6B H6BA . . 109.1 ?
    C5B C6B H6BA . . 109.1 ?
    N1 C6B H6BB . . 109.1 ?
    C5B C6B H6BB . . 109.1 ?
    H6BA C6B H6BB . . 107.8 ?
loop_
    _geom_torsion_atom_site_label_1
    _geom_torsion_atom_site_label_2
    _geom_torsion_atom_site_label_3
    _geom_torsion_atom_site_label_4
    _geom_torsion_site_symmetry_1
    _geom_torsion_site_symmetry_2
    _geom_torsion_site_symmetry_3
    _geom_torsion_site_symmetry_4
    _geom_torsion
    _geom_torsion_publ_flag
    C5A N1A C1A C2A . . . . -1.2(2) ?
    Cd1 N1A C1A C2A . . . . 163.14(10) ?
    C5B N1B C1B C2B . . . . 1.21(18) ?
    Cd1 N1B C1B C2B . . . . -176.79(9) ?
    Cd1 S1 C1C C2C . . . . 31.48(9) ?
    N1A C1A C2A C3A . . . . -0.8(2) ?
    N1B C1B C2B C3B . . . . -1.37(19) ?
    C6B N1 C2C C1C . . . . -69.38(14) ?
    C6A N1 C2C C1C . . . . 165.53(10) ?
    Cd1 N1 C2C C1C . . . . 50.21(11) ?
    S1 C1C C2C N1 . . . . -59.72(13) ?
    C1A C2A C3A C4A . . . . 1.8(2) ?
    C1B C2B C3B C4B . . . . -0.36(19) ?
    C2A C3A C4A C5A . . . . -0.9(2) ?
    C2B C3B C4B C5B . . . . 2.2(2) ?
    C1A N1A C5A C4A . . . . 2.09(19) ?
    Cd1 N1A C5A C4A . . . . -162.98(10) ?
    C1A N1A C5A C6A . . . . -175.86(12) ?
    Cd1 N1A C5A C6A . . . . 19.08(14) ?
    C3A C4A C5A N1A . . . . -1.1(2) ?
    C3A C4A C5A C6A . . . . 176.77(12) ?
    C1B N1B C5B C4B . . . . 0.69(18) ?
    Cd1 N1B C5B C4B . . . . 178.72(9) ?
    C1B N1B C5B C6B . . . . -174.55(11) ?
    Cd1 N1B C5B C6B . . . . 3.49(14) ?
    C3B C4B C5B N1B . . . . -2.37(19) ?
    C3B C4B C5B C6B . . . . 172.79(12) ?
    C6B N1 C6A C5A . . . . 160.44(10) ?
    C2C N1 C6A C5A . . . . -73.31(13) ?
    Cd1 N1 C6A C5A . . . . 40.98(11) ?
    N1A C5A C6A N1 . . . . -42.59(15) ?
    C4A C5A C6A N1 . . . . 139.47(12) ?
    C6A N1 C6B C5B . . . . -85.38(13) ?
    C2C N1 C6B C5B . . . . 148.94(11) ?
    Cd1 N1 C6B C5B . . . . 32.17(12) ?
    N1B C5B C6B N1 . . . . -25.47(16) ?
    C4B C5B C6B N1 . . . . 159.22(11) ?
loop_
    _geom_hbond_atom_site_label_D
    _geom_hbond_atom_site_label_H
    _geom_hbond_atom_site_label_A
    _geom_hbond_site_symmetry_A
    _geom_hbond_distance_DH
    _geom_hbond_distance_HA
    _geom_hbond_distance_DA
    _geom_hbond_angle_DHA
    _geom_hbond_publ_flag
    C2A H2A Cl1 3_656 0.95 2.93 3.6784(15) 136.8 yes
    C2B H2B S1 4_565 0.95 2.88 3.5459(14) 128.4 yes
    C6B H6BB S1 1_565 0.99 2.97 3.9133(13) 160.3 yes
_shelx_space_group_comment
;
The symmetry employed for this shelxl refinement is uniquely defined
by the following loop, which should always be used as a source of
symmetry information in preference to the above space-group names.
They are only intended as comments.
;
_shelx_estimated_absorpt_T_min     0.563
_shelx_estimated_absorpt_T_max     0.681
_shelx_hkl_file
;
   3   0   0 1383.55   59.92
  -3   0   0 1402.35   60.39
  -3   0   0 1428.19   57.15
   3   0   0 1365.42   56.42
  -4   0   0  922.92   31.98
  -4   0   0  936.50   32.07
   4   0   0  930.77   31.95
  -5   0   0  414.28   16.39
  -5   0   0  402.55   16.38
   5   0   0  434.57   16.46
   5   0   0  428.32   16.39
  -6   0   0 1616.08   55.29
   6   0   0 1674.85   55.41
   6   0   0 1586.74   55.08
  -6   0   0 1611.06   55.31
  -7   0   0  915.44   32.86
   7   0   0  910.43   32.83
   7   0   0  909.41   32.68
  -7   0   0  851.78   32.64
   8   0   0 1566.56   54.43
  -8   0   0 1549.26   54.67
   8   0   0 1544.97   54.36
  -8   0   0 1552.32   54.42
  -9   0   0  810.90   31.31
   9   0   0  819.44   31.26
  -9   0   0  810.23   31.24
   9   0   0  787.11   30.85
 -10   0   0 2046.66   73.46
  10   0   0 2145.78   73.68
 -10   0   0 2144.97   74.16
  10   0   0 2105.52   73.30
 -11   0   0   75.30    3.22
 -11   0   0   79.21    4.73
  11   0   0   75.15    2.88
 -11   0   0   77.16    3.17
 -11   0   0   76.67    5.02
  11   0   0   69.16    5.09
 -11   0   0   79.40    4.88
 -11   0   0   75.98    4.80
  11   0   0   77.58    4.95
 -11   0   0   72.12    5.28
 -11   0   0   64.52    4.76
  11   0   0   78.73    5.73
 -11   0   0   78.44    4.77
  11   0   0   75.01    5.06
  11   0   0   86.60    5.67
 -11   0   0   76.39    5.61
  11   0   0   69.40    5.06
  11   0   0   75.32    4.06
  11   0   0   75.53    4.60
 -11   0   0   78.06    6.20
  11   0   0   84.81    4.65
  11   0   0   79.88    4.39
 -11   0   0   85.35    5.41
 -11   0   0   77.27    6.01
 -11   0   0   72.30    4.87
 -11   0   0   77.30    4.89
 -11   0   0   75.07    3.14
  11   0   0   79.10    5.24
  11   0   0   79.91    4.56
  11   0   0   68.99    4.80
  11   0   0   77.82    4.88
 -11   0   0   76.74    3.09
  11   0   0   77.28    5.91
 -11   0   0   59.61    5.13
 -11   0   0   70.50    4.91
  11   0   0   73.82    4.74
  11   0   0   76.55    7.16
 -11   0   0   74.47    4.83
 -11   0   0   70.37    5.29
 -11   0   0   74.66    4.53
  11   0   0   78.47    4.98
  11   0   0   78.62    5.11
  11   0   0   77.33    4.74
 -11   0   0   73.04    5.48
  11   0   0   76.15    4.91
  11   0   0   75.43    3.06
 -11   0   0   72.72    4.67
  11   0   0   76.94    4.01
  11   0   0   77.82    4.81
  11   0   0   73.02    4.91
  11   0   0   82.65    5.75
  11   0   0   73.46    5.34
 -11   0   0   82.33    5.95
  11   0   0   78.78    5.40
 -11   0   0   83.24    6.07
 -11   0   0   81.24    6.08
  11   0   0   80.28    4.29
 -11   0   0   79.40    7.33
 -12   0   0 1414.97   53.06
  12   0   0 1401.17   52.33
  13   0   0  138.02    7.46
  13   0   0  112.27    6.85
  13   0   0  126.01    8.26
 -13   0   0  134.24    7.59
 -13   0   0  116.83    8.58
 -13   0   0  132.58    7.91
 -13   0   0  125.39    8.12
 -13   0   0  135.07   10.89
  13   0   0  124.83    7.26
  13   0   0  132.00    8.77
 -13   0   0  127.00    7.07
 -13   0   0  140.62    8.30
 -13   0   0  135.75    7.37
  13   0   0  125.65    7.03
  13   0   0  134.38    7.50
  13   0   0  110.19    7.58
 -13   0   0  135.83    7.22
  13   0   0  132.00    6.06
 -13   0   0  131.72    7.46
  13   0   0  128.08    8.13
  13   0   0  143.50    7.84
  13   0   0  128.93    7.04
 -13   0   0  122.80    7.59
 -13   0   0  120.62    8.59
  13   0   0  110.22    7.47
  13   0   0  129.19    7.20
 -13   0   0  116.07    6.94
 -13   0   0  131.02    7.15
  13   0   0  120.36    8.36
  13   0   0  129.35    7.24
  13   0   0  127.34    7.74
 -13   0   0  119.17    7.90
  13   0   0  143.19   10.48
  13   0   0  141.88    6.44
  13   0   0  131.81    7.65
 -13   0   0  126.91   10.95
 -13   0   0  128.37    7.38
  13   0   0  123.24    7.43
  13   0   0  137.25    8.11
  13   0   0  117.16    8.13
  13   0   0  128.73    6.91
  13   0   0  127.40    7.89
  13   0   0  136.88    6.76
 -13   0   0  119.95    6.99
 -13   0   0  115.01    7.59
 -13   0   0  126.65    7.59
 -13   0   0  135.37    7.59
  13   0   0  141.74   10.74
 -13   0   0  116.98    8.24
 -13   0   0  113.62    6.58
 -13   0   0  122.54    8.19
 -13   0   0  125.52    7.17
  13   0   0  127.65    6.06
  14   0   0  159.42    9.65
 -14   0   0  170.95    9.31
  14   0   0  173.75    9.94
  14   0   0  170.80    8.05
  14   0   0  166.54    7.89
  14   0   0  154.95    8.10
  14   0   0  179.96    9.12
  14   0   0  159.39    9.37
 -14   0   0  162.19    9.96
  14   0   0  141.10    9.68
  14   0   0  169.16   10.09
 -14   0   0  157.21    8.48
 -14   0   0  170.61    9.52
 -14   0   0  169.18    9.04
  14   0   0  160.89    9.26
 -14   0   0  172.44   13.31
  14   0   0  136.65    8.71
 -14   0   0  158.12    9.71
  14   0   0  162.94    7.31
  14   0   0  162.81    9.47
  14   0   0  157.02   12.49
  14   0   0  158.42    9.00
  14   0   0  147.66    8.44
  14   0   0  165.81    9.12
  14   0   0  159.62    8.33
  14   0   0  163.18    8.65
 -14   0   0  151.94    9.23
 -14   0   0  159.25   12.71
 -14   0   0  162.17    9.23
 -14   0   0  157.30    8.70
 -14   0   0  168.16    8.54
  14   0   0  145.98    9.56
 -14   0   0  154.07    9.46
 -14   0   0  145.58    8.37
  14   0   0  152.31   11.98
  14   0   0  169.72    7.63
  14   0   0  160.52    8.69
 -14   0   0  163.52    8.72
  14   0   0  147.91    8.53
  14   0   0  154.63    7.15
  14   0   0  151.32    7.90
  14   0   0  150.75    8.52
  15   0   0   -0.05    1.30
  15   0   0   -1.42    1.57
 -15   0   0    2.13    1.63
  15   0   0   -1.99    4.05
 -15   0   0    3.62    1.88
  15   0   0    0.97    1.56
  15   0   0    0.03    1.32
 -15   0   0    1.26    1.68
  15   0   0    2.95    1.98
 -15   0   0    1.88    1.98
 -15   0   0    5.49    2.21
 -15   0   0    1.06    1.80
  15   0   0    2.36    1.45
  15   0   0    3.19    1.59
 -15   0   0    6.10    5.72
 -15   0   0   -0.62    1.31
 -15   0   0   -2.13    4.53
 -15   0   0    1.79    1.65
  15   0   0    2.52    1.92
 -15   0   0    1.71    1.82
 -15   0   0    2.25    1.85
 -15   0   0    0.30    1.79
  15   0   0    0.57    1.45
  15   0   0    2.21    4.34
 -15   0   0    1.50    1.71
  15   0   0    2.67    1.57
 -15   0   0    4.21    2.20
  15   0   0   -0.23    1.35
 -15   0   0    0.74    1.75
  15   0   0   -1.52    1.25
 -15   0   0    3.35    1.94
 -16   0   0  169.39    9.52
 -16   0   0  177.24   10.08
  16   0   0  165.98   16.17
 -16   0   0  165.72   10.26
 -16   0   0  177.59   10.95
 -16   0   0  169.84   10.48
  16   0   0  174.64   10.61
  16   0   0  181.39    9.63
  16   0   0  170.45   10.33
 -16   0   0  147.44   10.32
  16   0   0  168.44    8.66
  16   0   0  183.72    9.18
  16   0   0  180.63    9.80
  16   0   0  167.99    9.21
 -16   0   0  201.71   18.16
 -16   0   0  182.78   10.21
 -16   0   0  176.55   11.25
  16   0   0  176.07    9.87
 -16   0   0  184.62    9.71
  16   0   0  162.56    9.64
 -16   0   0  178.25    9.50
 -16   0   0  159.41   10.08
  16   0   0  171.22   10.15
 -16   0   0  177.09   10.38
 -16   0   0  176.18    9.97
 -16   0   0  164.94    9.64
  16   0   0  161.00   14.21
   0  -1   0    0.94    0.24
   0  -1   0    0.95    0.26
   0  -1   0    1.31    0.27
   0  -1   0    0.55    0.17
   0  -1   0    1.09    0.15
   0  -1   0    1.17    0.23
   0  -1   0    1.79    0.32
   0  -1   0    0.31    0.16
   0  -1   0    1.26    0.26
   0  -1   0    0.47    0.18
   0  -1   0    0.36    0.16
   0  -1   0    0.46    0.17
   0  -1   0    0.34    0.17
   0  -1   0    1.16    0.29
   0   1   0    0.68    0.19
   0   1   0    0.63    0.19
   0   1   0    1.00    0.14
   0   1   0    0.52    0.18
   0   1   0    1.21    0.25
   0   1   0    1.27    0.16
   0   1   0    0.71    0.21
   0   1   0    0.73    0.24
   0   1   0    0.38    0.16
   0   1   0    0.67    0.13
   0   1   0    1.43    0.25
   0   1   0    0.65    0.11
   0   1   0    1.57    0.17
   0   1   0    0.52    0.17
   0   1   0    0.39    0.17
   0   1   0    1.11    0.24
   0   1   0    1.64    0.27
   0   1   0    0.47    0.19
  -1  -1   0 3327.59  110.04
  -1  -1   0 3236.52  111.67
  -1   1   0 3214.55  107.18
   1   1   0 3281.61  111.88
   1   1   0 3347.56  110.08
  -2  -1   0   25.60    1.40
  -2  -1   0   29.12    1.67
  -2  -1   0   28.77    1.52
  -2  -1   0   25.88    1.49
  -2  -1   0   25.41    1.66
  -2  -1   0   27.05    1.75
  -2  -1   0   24.95    1.55
  -2  -1   0   27.28    1.45
  -2  -1   0   26.05    1.31
   2  -1   0   27.04    1.42
   2  -1   0   24.85    1.34
   2  -1   0   24.46    1.26
   2  -1   0   27.20    1.35
  -2  -1   0   29.56    1.68
   2  -1   0   25.71    1.44
  -2  -1   0   26.00    1.85
   2  -1   0   28.73    1.39
   2  -1   0   23.87    1.28
  -2  -1   0   28.55    1.61
  -2  -1   0   27.38    1.47
  -2  -1   0   24.73    1.32
  -2  -1   0   26.74    1.57
  -2  -1   0   28.51    1.54
   2  -1   0   33.13    1.59
  -2  -1   0   27.09    1.34
   2  -1   0   25.85    1.43
  -2  -1   0   23.82    1.30
   2  -1   0   28.82    1.69
   2  -1   0   27.39    1.55
   2  -1   0   26.80    1.70
  -2  -1   0   25.62    1.89
  -2  -1   0   27.48    1.34
   2  -1   0   25.35    1.23
  -2  -1   0   28.63    1.39
   2  -1   0   26.55    1.37
  -2  -1   0   26.47    1.52
  -2  -1   0   30.97    1.57
  -2  -1   0   26.32    1.48
   2  -1   0   25.73    1.34
  -2  -1   0   27.74    1.43
  -2  -1   0   27.37    1.74
   2  -1   0   27.48    1.47
   2  -1   0   26.68    1.24
   2  -1   0   26.14    1.27
  -2  -1   0   26.95    1.62
  -2  -1   0   24.95    1.33
   2  -1   0   26.69    1.37
   2  -1   0   25.26    1.31
  -2  -1   0   26.12    1.31
   2  -1   0   29.19    1.52
   2   1   0   27.11    1.51
   2   1   0   25.26    1.33
  -2   1   0   25.96    1.44
  -2   1   0   27.02    1.34
  -2   1   0   29.17    1.46
  -2   1   0   25.07    1.45
   2   1   0   27.39    1.72
  -2   1   0   25.54    1.30
   2   1   0   25.17    1.29
   2   1   0   26.74    1.90
   2   1   0   28.56    1.48
   2   1   0   27.62    1.33
   2   1   0   26.75    1.33
  -2   1   0   25.22    1.26
   2   1   0   27.46    1.62
  -2   1   0   26.78    1.34
   2   1   0   25.02    1.45
   2   1   0   27.16    1.53
  -2   1   0   26.83    1.37
   2   1   0   24.73    1.30
   2   1   0   26.17    1.62
   2   1   0   29.20    1.56
  -2   1   0   24.99    1.43
  -2   1   0   26.02    1.43
  -2   1   0   27.22    1.28
  -2   1   0   29.25    1.57
   2   1   0   23.76    1.34
  -2   1   0   22.95    1.27
  -2   1   0   26.21    1.46
  -2   1   0   27.04    1.36
   2   1   0   28.48    1.58
  -2   1   0   28.95    1.26
  -2   1   0   25.20    1.36
  -2   1   0   26.20    1.26
   2   1   0   26.17    1.48
   2   1   0   27.76    1.48
  -2   1   0   24.65    1.63
  -2   1   0   27.05    1.35
   2   1   0   26.78    1.37
  -2   1   0   28.10    1.72
   2   1   0   26.53    1.39
  -2   1   0   26.78    1.42
   2   1   0   25.98    1.41
  -2   1   0   26.04    1.64
   2   1   0   26.01    1.46
  -2   1   0   23.74    1.33
  -2   1   0   24.40    1.23
   2   1   0   24.51    1.40
   2   1   0   27.20    1.34
   2   1   0   25.39    1.29
  -2   1   0   26.71    1.37
   2   1   0   25.64    1.86
  -2   1   0   28.67    1.44
   2   1   0   26.37    1.58
  -2   1   0   26.49    1.30
  -3  -1   0 6290.94  220.97
   3  -1   0 6862.59  219.49
  -3  -1   0 6351.84  225.61
   3  -1   0 6445.90  222.01
   3   1   0 6272.01  225.43
   3   1   0 6526.27  221.44
  -3   1   0 6839.35  223.53
  -3   1   0 6484.16  218.82
   4  -1   0  274.14   10.88
   4  -1   0  271.48   10.76
  -4  -1   0  285.78   11.31
   4   1   0  290.56   11.39
  -4   1   0  261.98   10.80
  -4   1   0  272.94   10.87
   4   1   0  260.64   11.03
  -5  -1   0 1446.73   49.85
   5  -1   0 1504.33   49.56
  -5  -1   0 1437.83   49.73
   5  -1   0 1441.98   49.30
   5   1   0 1482.64   49.82
  -5   1   0 1461.45   49.49
  -5   1   0 1503.13   49.58
   5   1   0 1448.20   49.80
  -6  -1   0  807.82   29.51
   6  -1   0  855.66   29.29
   6  -1   0  766.83   28.78
  -6  -1   0  812.71   29.42
   6   1   0  805.98   29.37
  -6   1   0  794.59   29.08
   6   1   0  829.89   29.54
  -6   1   0  769.56   30.13
  -7  -1   0  927.09   34.78
  -7  -1   0  954.33   34.99
   7  -1   0  956.92   34.26
   7  -1   0  936.69   34.40
  -7   1   0  992.26   34.69
   7   1   0  972.63   35.11
   7   1   0  939.05   34.63
  -7   1   0  958.49   34.53
  -8  -1   0  503.39   21.79
  -8  -1   0  546.95   22.02
   8  -1   0  547.95   21.82
   8  -1   0  515.84   21.27
  -8   1   0  538.18   21.69
  -8   1   0  528.03   21.61
   8   1   0  555.72   22.13
   8   1   0  550.19   21.97
  -9  -1   0 1200.58   44.28
   9  -1   0 1189.29   43.87
   9  -1   0 1165.98   43.48
  -9  -1   0 1187.41   44.36
   9   1   0 1305.11   44.57
  -9   1   0 1202.76   44.03
  -9   1   0 1209.57   44.04
   9   1   0 1223.88   44.40
  10  -1   0  144.88    6.71
  10  -1   0  145.12    7.01
  10  -1   0  130.98    6.96
 -10  -1   0  143.78    5.72
  10  -1   0  146.74    6.36
  10  -1   0  142.91    7.48
  10  -1   0  135.57    7.29
  10  -1   0  133.17    6.79
  10  -1   0  130.64    7.69
 -10  -1   0  140.94    5.81
  10  -1   0  150.73    6.56
  10  -1   0  123.22    8.65
 -10  -1   0  138.31    8.20
 -10  -1   0  137.78    6.82
  10  -1   0  144.52    6.18
  10  -1   0  140.83    7.00
 -10  -1   0  138.63    5.68
  10  -1   0  136.05    7.58
 -10  -1   0  141.49    6.89
 -10  -1   0  125.44    7.73
  10  -1   0  132.84    7.39
 -10  -1   0  131.64    9.34
 -10  -1   0  136.00    7.90
 -10  -1   0  145.53    7.82
 -10  -1   0  145.51    7.04
  10  -1   0  140.40    6.98
 -10  -1   0  136.12    6.58
 -10  -1   0  125.60    7.27
 -10  -1   0  139.93    6.96
 -10  -1   0  148.63    6.79
 -10  -1   0  139.54    6.82
 -10  -1   0  143.47    7.62
  10  -1   0  140.03    5.88
  10  -1   0  153.44    6.95
 -10  -1   0  151.88    6.98
  10  -1   0  137.11    7.31
  10  -1   0  125.83    7.42
 -10  -1   0  143.56    7.34
  10  -1   0  136.19    7.25
 -10  -1   0  132.71    7.70
 -10  -1   0  131.18    6.93
 -10  -1   0  153.99    7.18
 -10  -1   0  146.60    9.77
 -10  -1   0  155.42    8.39
 -10  -1   0  139.50    8.27
  10  -1   0  142.08    7.63
 -10  -1   0  150.60    8.10
  10  -1   0  142.50    6.39
  10  -1   0  147.00    7.36
  10  -1   0  146.48    7.22
  10  -1   0  138.99    6.44
  10  -1   0  148.06    7.41
 -10  -1   0  146.48    6.92
  10  -1   0  137.82    6.72
  10  -1   0  146.71    7.13
  10   1   0  148.11    6.99
  10   1   0  144.94    7.50
  10   1   0  148.57    7.01
 -10   1   0  144.15    6.94
  10   1   0  142.87    6.64
  10   1   0  151.20    6.74
 -10   1   0  144.09    8.09
  10   1   0  142.27    7.61
  10   1   0  152.13    7.90
  10   1   0  158.06    7.91
  10   1   0  146.41    7.18
 -10   1   0  152.02    7.69
 -10   1   0  141.08    7.53
  10   1   0  143.14    7.10
  10   1   0  129.83    9.12
  10   1   0  137.88    7.17
 -10   1   0  145.57    7.20
  10   1   0  145.84    7.98
  10   1   0  138.94    6.42
  10   1   0  148.40    8.19
  10   1   0  139.30    9.52
 -10   1   0  138.33    7.40
 -10   1   0  150.09    7.94
 -10   1   0  147.48    6.98
 -10   1   0  137.35    6.74
  10   1   0  139.50    6.61
 -10   1   0  142.39    6.82
  10   1   0  150.85    7.09
 -10   1   0  131.76    6.56
  10   1   0  145.99    6.81
 -10   1   0  134.16    6.96
 -10   1   0  138.29    7.09
 -10   1   0  150.84    8.04
 -10   1   0  134.49    9.20
  10   1   0  147.86    7.33
 -10   1   0  139.43    8.04
  10   1   0  141.80    5.74
 -10   1   0  154.35    8.28
  10   1   0  128.04    7.27
 -10   1   0  131.85    6.42
  10   1   0  134.66    8.16
 -10   1   0  142.31    6.73
 -10   1   0  138.53    7.24
 -10   1   0  134.05    7.10
  10   1   0  150.28    7.68
  10   1   0  144.12    7.16
  10   1   0  140.10    5.69
  10   1   0  138.14    5.48
  10   1   0  140.08    7.28
  10   1   0  136.21    7.57
  10   1   0  141.60    6.73
 -10   1   0  145.42    7.60
  10   1   0  134.57    5.82
  10   1   0  153.77    8.06
  10   1   0  141.97    6.82
 -10   1   0  146.88    7.77
  10   1   0  148.13    7.16
 -10   1   0  150.06    7.00
 -11  -1   0  678.45   28.15
 -11  -1   0  627.04   23.74
 -11  -1   0  688.51   30.41
 -11  -1   0  628.10   25.00
  11  -1   0  649.21   26.96
  11  -1   0  637.68   24.42
  11   1   0  666.91   24.21
 -11   1   0  642.56   23.97
 -11   1   0  648.12   23.49
  11   1   0  642.65   27.37
 -11   1   0  650.32   23.64
 -11   1   0  684.23   27.77
  11   1   0  645.43   24.04
  11   1   0  642.40   30.01
  12  -1   0   24.74    3.22
  12  -1   0   23.44    2.55
  12  -1   0   26.35    3.29
 -12  -1   0   25.82    3.20
 -12  -1   0   28.56    3.36
 -12  -1   0   23.47    4.14
 -12  -1   0   24.53    2.99
  12  -1   0   26.12    3.39
  12  -1   0   23.86    2.37
 -12  -1   0   20.22    3.41
 -12  -1   0   27.44    5.54
  12  -1   0   23.22    3.17
  12  -1   0   23.19    2.47
  12  -1   0   23.36    3.41
 -12  -1   0   21.24    3.68
  12  -1   0   25.41    3.28
 -12  -1   0   28.59    3.36
 -12  -1   0   25.43    1.92
  12  -1   0   22.57    2.36
 -12  -1   0   29.45    3.45
  12  -1   0   25.96    3.03
 -12  -1   0   27.27    1.81
 -12  -1   0   23.61    3.17
 -12  -1   0   21.90    3.71
  12  -1   0   24.21    2.56
  12  -1   0   24.49    3.77
 -12  -1   0   25.37    3.30
  12  -1   0   23.44    3.36
  12  -1   0   21.05    3.03
 -12  -1   0   24.96    3.13
  12  -1   0   26.03    3.11
 -12  -1   0   21.33    3.78
  12  -1   0   21.37    3.42
  12  -1   0   27.10    2.68
  12  -1   0   28.74    3.33
  12  -1   0   26.47    3.24
  12  -1   0   22.37    4.54
 -12  -1   0   23.80    4.09
 -12  -1   0   28.19    3.50
 -12  -1   0   26.33    1.85
  12  -1   0   26.93    2.87
  12  -1   0   28.35    3.60
 -12  -1   0   30.84    3.24
 -12  -1   0   24.45    3.81
 -12  -1   0   26.75    3.98
  12  -1   0   20.35    4.64
  12  -1   0   30.61    3.07
 -12  -1   0   29.66    1.93
 -12  -1   0   25.76    4.11
 -12  -1   0   29.04    2.96
  12  -1   0   23.18    3.20
 -12  -1   0   28.66    3.77
 -12  -1   0   24.53    3.03
 -12  -1   0   28.75    3.95
  12  -1   0   24.64    3.88
  12   1   0   23.72    3.25
  12   1   0   29.49    3.61
 -12   1   0   24.04    3.20
  12   1   0   20.12    3.41
  12   1   0   21.20    5.00
  12   1   0   28.91    2.88
  12   1   0   30.14    4.06
 -12   1   0   26.06    3.52
 -12   1   0   27.65    3.46
  12   1   0   29.04    3.68
  12   1   0   30.01    3.03
 -12   1   0   24.23    3.05
  12   1   0   25.64    2.06
 -12   1   0   24.26    3.14
 -12   1   0   29.53    3.11
  12   1   0   29.52    3.65
  12   1   0   24.24    3.55
  12   1   0   23.08    3.19
 -12   1   0   26.53    3.50
 -12   1   0   32.01    5.78
 -12   1   0   24.03    3.27
 -12   1   0   29.69    3.66
  12   1   0   25.94    3.68
 -12   1   0   20.79    3.18
  12   1   0   31.64    3.33
  12   1   0   23.96    1.97
  12   1   0   22.37    3.10
 -12   1   0   21.46    3.40
 -12   1   0   24.11    3.37
 -12   1   0   25.39    5.46
 -12   1   0   26.70    4.22
 -12   1   0   27.15    3.78
  12   1   0   26.79    3.53
  12   1   0   30.50    3.73
  12   1   0   27.84    2.81
  12   1   0   28.09    3.56
  12   1   0   31.44    2.77
 -12   1   0   17.07    3.42
  12   1   0   22.94    3.75
  12   1   0   22.87    2.98
 -12   1   0   24.22    3.47
  12   1   0   27.83    3.05
 -12   1   0   32.02    3.29
 -12   1   0   21.00    3.33
  12   1   0   26.23    3.20
  12   1   0   19.78    3.70
 -12   1   0   26.27    3.24
  12   1   0   22.82    3.53
 -12   1   0   26.88    2.76
 -12   1   0   21.60    3.61
 -12   1   0   22.05    3.51
  12   1   0   28.65    2.81
  12   1   0   24.09    3.13
 -12   1   0   25.72    3.24
  12   1   0   23.99    3.49
 -13  -1   0  559.50   22.46
 -13  -1   0  508.58   20.92
  13  -1   0  563.38   21.16
  13  -1   0  546.96   22.13
 -13  -1   0  531.25   23.41
  13  -1   0  548.65   21.91
 -13  -1   0  560.49   20.85
 -13  -1   0  567.84   26.61
  13  -1   0  551.14   25.45
  13  -1   0  555.81   21.17
  13  -1   0  555.78   22.11
 -13  -1   0  539.66   23.17
  13  -1   0  570.68   21.45
 -13  -1   0  551.87   21.24
 -13  -1   0  558.63   21.24
 -13  -1   0  535.55   22.79
  13  -1   0  560.95   21.55
  13  -1   0  549.55   20.83
 -13  -1   0  513.78   23.43
 -13  -1   0  567.84   22.02
 -13  -1   0  582.23   26.57
  13  -1   0  563.46   21.94
  13  -1   0  546.18   21.02
  13  -1   0  514.70   21.13
  13  -1   0  557.53   21.52
 -13  -1   0  512.01   21.15
  13  -1   0  550.69   20.81
  13  -1   0  569.46   25.26
  13  -1   0  560.43   22.48
  13  -1   0  552.79   22.02
 -13  -1   0  542.98   23.71
 -13  -1   0  561.10   21.38
  13  -1   0  582.45   21.52
 -13  -1   0  556.96   21.51
  13  -1   0  586.04   21.84
 -13  -1   0  576.15   21.32
 -13   1   0  546.37   20.99
 -13   1   0  563.65   21.11
 -13   1   0  600.18   22.34
  13   1   0  561.14   22.83
 -13   1   0  585.86   21.66
  13   1   0  535.61   22.19
 -13   1   0  594.55   22.03
 -13   1   0  547.87   20.68
  13   1   0  577.82   21.44
  13   1   0  533.82   25.35
 -13   1   0  529.78   22.35
 -13   1   0  549.46   21.23
 -13   1   0  554.88   22.42
 -13   1   0  509.50   21.26
 -13   1   0  566.12   26.22
  13   1   0  556.86   22.46
 -13   1   0  526.66   21.42
  13   1   0  535.38   21.45
 -13   1   0  569.11   21.86
  13   1   0  578.43   26.15
 -13   1   0  555.26   21.19
 -13   1   0  569.90   21.55
 -13   1   0  544.09   21.99
 -13   1   0  536.67   25.58
  13   1   0  532.79   21.95
 -13   1   0  540.82   22.42
 -13   1   0  516.18   22.16
  13   1   0  518.97   21.43
  13   1   0  654.41   28.68
  13   1   0  526.88   21.42
  13   1   0  511.90   22.66
  13   1   0  553.08   23.38
 -13   1   0  537.84   23.17
 -13   1   0  515.90   20.95
 -13   1   0  559.32   21.28
  13   1   0  531.64   22.32
 -13   1   0  552.97   21.93
  13   1   0  570.46   21.80
  14  -1   0    1.99    1.43
  14  -1   0    5.53    1.96
  14  -1   0    2.24    1.37
 -14  -1   0    0.38    1.37
  14  -1   0    3.96    3.87
 -14  -1   0    1.90    1.47
  14  -1   0    1.32    1.48
  14  -1   0    3.28    2.26
 -14  -1   0    2.70    1.74
 -14  -1   0    2.72    1.61
 -14  -1   0    0.78    2.46
 -14  -1   0    2.16    3.40
 -14  -1   0    2.45    1.85
 -14  -1   0    3.10    3.08
  14  -1   0    2.87    1.63
 -14  -1   0    2.85    1.73
  14  -1   0    1.92    1.47
 -14  -1   0    3.48    4.33
 -14  -1   0    2.29    1.84
  14  -1   0    2.19    1.59
  14  -1   0    1.49    1.43
  14  -1   0    3.45    1.44
 -14  -1   0   -1.27    1.19
 -14  -1   0    2.72    1.91
 -14  -1   0    3.68    4.79
  14  -1   0    1.25    1.53
 -14  -1   0    0.99    1.79
 -14  -1   0    0.78    1.25
  14  -1   0    0.46    3.50
  14  -1   0   -0.21    1.33
  14  -1   0    0.35    1.52
 -14  -1   0    1.34    1.61
 -14  -1   0    1.00    1.75
 -14  -1   0    3.86    1.89
  14  -1   0    3.54    2.29
  14  -1   0    2.59    1.71
  14  -1   0    1.79    1.22
  14  -1   0    3.42    1.72
 -14  -1   0    0.88    1.54
  14  -1   0    0.93    1.27
  14   1   0    2.20    1.60
  14   1   0    3.24    1.51
 -14   1   0    1.92    1.61
  14   1   0   -0.55    4.17
  14   1   0    2.88    1.31
  14   1   0    3.53    1.61
  14   1   0    3.28    1.92
 -14   1   0    2.63    1.41
  14   1   0    1.63    1.69
  14   1   0    4.74    3.60
  14   1   0    2.17    2.09
 -14   1   0    2.95    1.97
 -14   1   0    4.43    2.03
  14   1   0    2.93    1.78
  14   1   0    2.30    1.49
  14   1   0    2.56    1.81
  14   1   0    3.46    1.45
  14   1   0   -0.84    1.12
  14   1   0    1.84    1.68
  14   1   0    2.77    1.73
 -14   1   0    2.14    1.72
  14   1   0    7.60    2.24
  14   1   0    3.37    1.68
 -14   1   0    3.85    1.86
  14   1   0    3.03    1.92
  14   1   0   -0.40    1.55
  14   1   0    1.08    1.79
 -14   1   0    2.34    1.85
 -14   1   0    1.33    1.63
  14   1   0    4.87    2.38
 -14   1   0    2.16    1.66
 -14   1   0    2.98    1.65
  14   1   0   10.55    2.39
 -14   1   0    2.98    1.80
 -14   1   0    2.51    4.23
  14   1   0    2.90    1.33
 -14   1   0   -0.41    1.37
  15  -1   0  279.04   13.50
 -15  -1   0  274.42   12.75
  15  -1   0  273.84   13.56
  15  -1   0  244.66   16.49
 -15  -1   0  236.54   17.55
 -15  -1   0  267.27   13.93
  15  -1   0  280.40   13.01
 -15  -1   0  258.53   12.89
  15  -1   0  274.82   12.44
 -15  -1   0  258.53   12.85
 -15  -1   0  262.41   13.38
 -15  -1   0  256.89   12.54
  15  -1   0  275.42   11.65
  15  -1   0  287.93   17.65
  15  -1   0  273.08   13.18
  15  -1   0  261.15   11.42
 -15  -1   0  285.06   13.51
 -15  -1   0  277.97   13.57
  15  -1   0  267.15   13.00
  15  -1   0  274.81   12.95
  15  -1   0  265.60   11.58
 -15  -1   0  275.89   13.79
  15  -1   0  283.11   12.03
  15  -1   0  294.92   12.87
 -15  -1   0  282.63   18.56
 -15  -1   0  276.60   13.54
  15   1   0  291.76   13.63
 -15   1   0  257.69   12.49
  15   1   0  266.28   11.81
 -15   1   0  271.89   12.94
  15   1   0  269.10   13.81
  15   1   0  250.70   12.69
 -15   1   0  279.36   14.33
  15   1   0  277.66   14.29
 -15   1   0  286.59   13.74
 -15   1   0  289.60   18.58
 -15   1   0  285.01   14.08
 -15   1   0  273.96   13.34
 -15   1   0  289.11   13.83
 -15   1   0  283.32   12.96
  15   1   0  264.61   12.10
  15   1   0  275.63   12.67
  15   1   0  264.85   12.23
 -15   1   0  234.53   13.54
  15   1   0  275.79   12.56
 -15   1   0  261.02   13.84
 -15   1   0  269.71   12.97
 -15   1   0  280.33   13.01
 -15   1   0  246.83   13.14
 -15   1   0  255.12   17.43
  15   1   0  287.42   14.18
  15   1   0  274.32   12.92
  15   1   0  273.90   13.66
 -15   1   0  283.39   13.49
 -16  -1   0   -1.29    1.57
  16  -1   0   -0.43    1.26
 -16  -1   0    0.27    1.46
  16  -1   0   -0.08    1.44
 -16  -1   0    1.87    1.64
 -16  -1   0   -1.42    1.20
  16  -1   0    1.16    1.52
  16  -1   0    0.23    1.25
  16  -1   0    1.26    1.51
 -16  -1   0    2.13    1.92
  16  -1   0   -1.25    1.50
 -16  -1   0    0.43    1.64
  16  -1   0   -0.76    1.45
  16  -1   0   -0.39    1.29
  16  -1   0   -0.83    1.56
 -16  -1   0    1.83    1.85
 -16  -1   0   -2.02    1.64
 -16  -1   0   -1.89    1.54
  16  -1   0    2.02    1.43
 -16  -1   0    1.24    2.30
 -16  -1   0   -1.34    1.58
 -16  -1   0   -0.84    1.63
 -16  -1   0   -3.09    1.49
 -16  -1   0   -1.77    6.32
 -16   1   0    0.65    1.70
  16   1   0   -1.10    1.08
 -16   1   0   -1.43    1.39
  16   1   0   -5.04    5.88
 -16   1   0   -0.36    1.64
  16   1   0   -0.04    1.84
 -16   1   0    0.23    1.81
 -16   1   0   -0.81    1.52
  16   1   0    0.65    1.44
  16   1   0    0.99    1.62
  16   1   0   -0.68    1.27
 -16   1   0    0.10    1.60
  16   1   0   -0.83    1.43
  16   1   0   -1.33    1.76
 -16   1   0   -0.28    1.51
  16   1   0   -1.73    1.12
  16   1   0   -0.74    1.72
 -16   1   0    0.60    2.04
 -16   1   0   -0.47    1.56
  16   1   0   -0.27    1.41
 -16   1   0   -0.96    1.51
 -16   1   0    1.49    1.79
 -16   1   0    0.80    1.70
 -16   1   0    2.65    2.00
  16   1   0    3.28    6.02
   0  -2   0 2350.44   76.66
   0  -2   0 2214.17   75.70
   0   2   0 2290.42   76.49
   0   2   0 2384.06   75.89
  -1  -2   0  198.18    7.01
   1   2   0  187.89    7.00
   1   2   0  187.11    6.99
  -2  -2   0  768.68   25.37
  -2  -2   0  741.15   25.37
   2  -2   0  761.32   24.65
  -2   2   0  731.81   24.67
   2   2   0  772.09   25.42
  -2   2   0  724.69   24.59
   3  -2   0   57.21    2.65
  -3  -2   0   61.35    2.40
   3  -2   0   58.93    2.72
  -3  -2   0   61.22    3.09
   3  -2   0   59.35    3.04
  -3  -2   0   58.94    2.87
  -3  -2   0   61.00    3.16
   3  -2   0   64.10    2.78
   3  -2   0   56.44    2.59
  -3  -2   0   58.03    3.18
   3  -2   0   58.50    2.57
  -3  -2   0   59.85    2.56
   3  -2   0   58.86    2.59
   3  -2   0   56.56    2.49
  -3  -2   0   62.57    3.46
   3  -2   0   64.01    3.08
  -3  -2   0   60.65    2.71
   3  -2   0   57.86    2.59
  -3  -2   0   59.65    2.83
  -3  -2   0   57.46    2.72
  -3  -2   0   66.75    3.12
  -3  -2   0   58.75    2.58
   3  -2   0   55.58    2.79
   3  -2   0   60.50    2.67
  -3  -2   0   56.72    2.72
  -3  -2   0   58.23    2.93
   3  -2   0   56.66    2.81
  -3  -2   0   60.94    2.99
   3  -2   0   61.95    2.63
  -3  -2   0   56.56    2.84
   3  -2   0   60.70    2.92
   3  -2   0   60.17    3.01
   3  -2   0   61.62    2.62
   3  -2   0   55.26    2.90
  -3  -2   0   67.60    3.21
  -3  -2   0   58.81    2.78
   3  -2   0   61.35    2.90
  -3  -2   0   61.04    2.90
  -3  -2   0   63.78    2.88
   3  -2   0   57.16    2.95
  -3  -2   0   62.72    3.60
  -3  -2   0   62.51    3.68
  -3  -2   0   58.00    3.01
  -3  -2   0   61.20    2.91
   3  -2   0   56.21    2.66
  -3  -2   0   58.24    2.61
  -3  -2   0   61.03    3.50
   3  -2   0   60.01    3.03
  -3   2   0   62.37    2.60
   3   2   0   61.31    3.11
   3   2   0   66.15    3.09
   3   2   0   54.96    2.86
   3   2   0   62.11    3.04
  -3   2   0   56.00    2.71
  -3   2   0   61.22    3.03
   3   2   0   62.11    2.86
  -3   2   0   57.19    2.90
  -3   2   0   62.44    2.66
   3   2   0   57.45    2.55
  -3   2   0   56.66    2.85
   3   2   0   60.41    2.85
  -3   2   0   63.00    2.61
  -3   2   0   61.39    2.77
  -3   2   0   63.70    3.09
  -3   2   0   64.89    3.22
   3   2   0   57.71    2.88
  -3   2   0   59.93    2.67
  -3   2   0   56.87    3.06
   3   2   0   60.75    3.16
   3   2   0   62.77    2.97
  -3   2   0   56.24    2.53
  -3   2   0   60.39    2.61
   3   2   0   60.49    3.37
   3   2   0   60.78    3.58
  -3   2   0   65.32    2.61
  -3   2   0   55.01    2.89
   3   2   0   60.61    2.96
  -3   2   0   60.61    2.80
  -3   2   0   61.66    2.81
  -3   2   0   61.35    2.65
  -3   2   0   63.26    2.55
  -3   2   0   60.54    2.64
   3   2   0   57.52    2.91
   3   2   0   67.43    3.73
  -3   2   0   58.50    2.77
  -3   2   0   59.36    2.69
  -3   2   0   63.17    2.46
   3   2   0   60.21    3.16
   3   2   0   59.33    2.72
  -3   2   0   61.17    2.62
   3   2   0   61.26    2.99
   3   2   0   62.77    2.62
   3   2   0   59.40    3.30
   3   2   0   57.15    2.80
  -3   2   0   58.98    2.87
  -3   2   0   55.57    2.59
   3   2   0   58.54    2.85
  -3   2   0   60.11    2.79
   4  -2   0 1193.50   39.79
   4  -2   0 1177.55   39.61
  -4  -2   0 1180.65   40.40
  -4  -2   0 1212.05   40.58
  -4   2   0 1179.62   39.73
  -4   2   0 1176.55   39.78
   4   2   0 1153.50   40.42
   4   2   0 1220.14   40.56
  -5  -2   0   70.10    4.76
   5  -2   0   69.14    3.08
   5  -2   0   69.85    3.43
  -5  -2   0   66.00    3.53
   5  -2   0   76.04    3.65
  -5  -2   0   70.86    3.37
   5  -2   0   63.57    2.83
  -5  -2   0   67.97    3.44
   5  -2   0   67.33    3.53
   5  -2   0   68.20    3.38
  -5  -2   0   81.05    4.24
  -5  -2   0   69.53    3.56
  -5  -2   0   68.53    3.33
  -5  -2   0   68.77    3.30
  -5  -2   0   72.47    3.30
  -5  -2   0   74.00    4.74
   5  -2   0   67.09    3.45
  -5  -2   0   66.61    3.69
  -5  -2   0   66.46    4.18
  -5  -2   0   69.23    3.27
  -5  -2   0   71.94    3.97
   5  -2   0   68.31    3.15
   5  -2   0   71.53    3.38
   5  -2   0   68.11    2.89
   5  -2   0   67.08    3.10
  -5  -2   0   76.85    4.07
  -5  -2   0   66.04    3.07
   5  -2   0   71.36    3.60
   5  -2   0   72.40    3.81
  -5  -2   0   64.75    3.27
  -5  -2   0   67.02    3.21
  -5  -2   0   76.08    3.80
  -5  -2   0   69.34    3.99
  -5  -2   0   69.24    3.52
  -5  -2   0   68.59    3.29
   5  -2   0   65.94    2.94
   5  -2   0   67.63    3.34
   5  -2   0   64.93    3.14
  -5  -2   0   70.32    4.28
  -5  -2   0   64.86    3.23
   5  -2   0   73.45    3.47
  -5  -2   0   68.15    3.22
   5  -2   0   67.62    4.27
  -5  -2   0   70.34    3.80
  -5  -2   0   71.44    3.79
   5  -2   0   69.26    3.57
  -5  -2   0   68.16    3.33
   5  -2   0   67.05    3.58
   5  -2   0   70.11    3.46
  -5  -2   0   66.31    3.36
   5  -2   0   68.31    4.16
   5  -2   0   65.24    3.23
  -5  -2   0   72.35    4.12
   5  -2   0   66.84    3.61
   5  -2   0   66.31    3.08
  -5  -2   0   70.21    3.71
  -5   2   0   69.75    3.03
   5   2   0   74.77    3.39
   5   2   0   72.06    3.29
  -5   2   0   66.82    3.45
   5   2   0   68.96    3.62
   5   2   0   68.12    3.81
   5   2   0   75.05    4.22
   5   2   0   70.61    4.02
  -5   2   0   65.74    3.02
  -5   2   0   61.98    4.14
   5   2   0   65.96    3.24
   5   2   0   66.82    3.29
   5   2   0   68.22    3.60
  -5   2   0   65.26    3.50
   5   2   0   66.18    3.18
  -5   2   0   66.74    3.61
  -5   2   0   62.54    3.41
   5   2   0   77.89    4.10
  -5   2   0   74.58    3.47
   5   2   0   73.26    3.82
  -5   2   0   68.13    3.54
   5   2   0   65.24    3.05
   5   2   0   74.78    3.38
  -5   2   0   69.60    3.39
  -5   2   0   68.17    3.77
  -5   2   0   69.92    3.28
  -5   2   0   69.29    3.47
  -5   2   0   68.35    3.49
   5   2   0   72.47    3.41
  -5   2   0   70.58    3.12
   5   2   0   72.16    4.12
  -5   2   0   72.15    3.24
   5   2   0   66.48    3.73
   5   2   0   70.26    3.24
  -5   2   0   63.67    3.17
  -5   2   0   67.97    3.14
  -5   2   0   74.61    3.58
   5   2   0   70.82    3.32
   5   2   0   76.93    3.90
  -5   2   0   68.86    3.68
   5   2   0   75.50    3.94
   5   2   0   66.93    3.63
  -5   2   0   67.51    3.29
  -5   2   0   67.55    3.36
  -5   2   0   74.93    3.67
  -5   2   0   77.36    4.50
   5   2   0   72.48    4.84
  -5   2   0   66.80    3.15
  -5   2   0   64.49    3.38
  -5   2   0   70.61    3.19
  -5   2   0   73.33    3.84
  -5   2   0   68.30    2.95
   5   2   0   73.58    4.07
   5   2   0   68.58    4.66
   5   2   0   72.90    3.82
  -5   2   0   68.82    2.89
   5   2   0   72.83    3.69
  -5   2   0   64.16    3.63
  -6  -2   0  266.01   12.16
  -6  -2   0  259.66   12.01
  -6  -2   0  273.80   10.12
   6  -2   0  274.04   11.42
   6  -2   0  264.83   10.55
   6  -2   0  284.20   11.73
  -6  -2   0  232.06   10.65
  -6   2   0  259.34   11.46
  -6   2   0  281.13   10.37
   6   2   0  269.61   12.18
   6   2   0  246.11   11.86
  -6   2   0  291.07   11.84
   6   2   0  269.00   10.45
   7  -2   0   50.09    3.10
  -7  -2   0   50.78    2.92
  -7  -2   0   44.06    2.89
  -7  -2   0   43.64    2.69
   7  -2   0   52.13    3.39
   7  -2   0   48.43    2.91
   7  -2   0   49.61    3.16
   7  -2   0   46.60    3.04
  -7  -2   0   47.27    3.43
  -7  -2   0   45.27    2.75
  -7  -2   0   54.25    3.36
   7  -2   0   48.77    3.01
   7  -2   0   48.29    2.81
  -7  -2   0   48.71    3.48
   7  -2   0   47.71    3.31
  -7  -2   0   39.21    4.24
  -7  -2   0   47.41    3.38
  -7  -2   0   45.85    2.61
  -7  -2   0   41.39    2.86
   7  -2   0   50.62    3.10
  -7  -2   0   50.77    3.71
   7  -2   0   46.20    3.08
  -7  -2   0   48.10    3.24
   7  -2   0   50.16    3.26
  -7  -2   0   45.41    3.56
  -7  -2   0   51.70    3.01
   7  -2   0   48.58    3.20
  -7  -2   0   46.88    2.74
  -7  -2   0   49.68    3.95
   7  -2   0   47.69    2.74
  -7  -2   0   46.42    2.96
   7  -2   0   54.53    3.31
   7  -2   0   49.66    2.94
  -7  -2   0   47.52    3.47
   7  -2   0   52.63    2.71
   7  -2   0   50.42    2.40
  -7  -2   0   41.61    2.89
   7  -2   0   46.21    3.35
   7  -2   0   54.08    2.23
   7  -2   0   49.08    3.35
   7  -2   0   49.58    2.57
   7  -2   0   52.78    4.28
  -7  -2   0   53.35    4.67
   7  -2   0   53.45    3.29
  -7  -2   0   50.24    3.09
   7  -2   0   45.16    3.05
  -7  -2   0   47.43    3.78
  -7  -2   0   48.34    3.91
   7  -2   0   49.59    4.24
   7  -2   0   50.03    3.19
   7  -2   0   54.10    2.92
   7  -2   0   48.82    2.73
  -7  -2   0   48.03    3.81
  -7  -2   0   51.74    3.07
  -7  -2   0   47.61    3.37
  -7  -2   0   45.34    2.82
  -7  -2   0   51.75    3.03
  -7  -2   0   50.60    3.72
   7   2   0   44.15    2.77
  -7   2   0   48.04    3.04
   7   2   0   54.15    3.38
  -7   2   0   46.46    2.77
   7   2   0   45.69    2.94
  -7   2   0   50.81    3.03
   7   2   0   45.36    2.97
  -7   2   0   58.23    3.32
   7   2   0   52.45    3.73
  -7   2   0   47.40    3.19
   7   2   0   49.61    4.62
  -7   2   0   50.62    3.25
  -7   2   0   51.24    3.68
   7   2   0   49.69    3.02
   7   2   0   49.40    3.01
   7   2   0   47.06    2.79
  -7   2   0   44.85    3.13
  -7   2   0   56.01    3.29
   7   2   0   51.62    3.70
  -7   2   0   50.05    2.73
   7   2   0   50.54    3.44
   7   2   0   51.02    2.92
  -7   2   0   50.35    3.15
  -7   2   0   50.07    3.43
  -7   2   0   54.97    3.37
   7   2   0   50.06    3.49
  -7   2   0   55.58    3.51
  -7   2   0   50.23    2.87
   7   2   0   47.63    3.28
  -7   2   0   57.36    3.41
  -7   2   0   53.64    3.37
  -7   2   0   57.97    2.94
   7   2   0   46.96    3.23
   7   2   0   49.82    3.54
  -7   2   0   52.41    2.73
   7   2   0   50.00    2.95
   7   2   0   54.46    3.65
  -7   2   0   49.03    2.93
   7   2   0   50.63    3.77
  -7   2   0   45.55    3.43
  -7   2   0   45.81    2.86
  -7   2   0   51.75    2.28
   7   2   0   49.47    3.47
   7   2   0   52.00    3.55
   7   2   0   44.90    3.56
  -7   2   0   51.54    3.62
   7   2   0   47.25    2.66
  -7   2   0   50.58    2.87
   7   2   0   47.41    3.75
   7   2   0   47.47    2.96
   7   2   0   46.02    4.45
  -7   2   0   48.65    3.64
  -7   2   0   52.18    2.99
  -7   2   0   54.20    4.45
   7   2   0   48.42    3.25
  -7   2   0   53.12    3.09
   7   2   0   45.78    3.22
   7   2   0   47.16    2.79
  -7   2   0   48.19    3.35
  -7   2   0   49.53    2.19
   7   2   0   47.09    3.37
  -7   2   0   51.31    3.00
   8  -2   0 1052.06   35.80
  -8  -2   0  957.09   36.36
  -8  -2   0  997.95   36.74
   8   2   0  971.70   36.51
  -8   2   0  939.66   35.67
   8   2   0  969.30   36.41
   9  -2   0  151.23    6.93
   9  -2   0  160.97    7.30
  -9  -2   0  130.26    8.05
  -9  -2   0  152.65    6.76
  -9  -2   0  147.88    7.57
  -9  -2   0  149.14    6.82
  -9  -2   0  149.40    7.62
  -9  -2   0  149.21    7.31
   9  -2   0  153.31    6.29
  -9  -2   0  149.39    7.59
   9  -2   0  153.09    6.45
   9  -2   0  140.69    7.37
  -9  -2   0  143.79    8.04
  -9  -2   0  146.76    7.60
   9  -2   0  151.76    6.92
  -9  -2   0  149.44    8.00
  -9  -2   0  157.51    7.03
  -9  -2   0  144.59    7.92
  -9  -2   0  144.41    6.68
   9  -2   0  154.65    7.01
   9  -2   0  145.09    8.03
   9  -2   0  143.20    6.55
  -9  -2   0  146.33    6.92
  -9  -2   0  151.27    9.51
  -9  -2   0  151.50    6.48
   9  -2   0  146.60    7.90
   9  -2   0  147.99    6.52
   9  -2   0  143.09    6.60
   9  -2   0  144.31    7.10
   9  -2   0  147.16    6.67
  -9  -2   0  154.95    6.35
  -9  -2   0  152.09    6.95
  -9  -2   0  157.29    7.01
  -9  -2   0  156.05    7.43
   9  -2   0  154.97    6.84
  -9  -2   0  155.36    7.04
  -9  -2   0  149.84    9.69
  -9  -2   0  154.06    6.18
   9  -2   0  155.09    7.26
   9  -2   0  145.40    7.63
  -9  -2   0  144.23    6.25
  -9  -2   0  150.03    8.42
   9  -2   0  141.15    6.79
   9  -2   0  149.97    7.25
   9  -2   0  145.12    8.78
   9  -2   0  149.83    7.51
  -9  -2   0  141.39    8.28
  -9  -2   0  154.54    7.29
   9  -2   0  146.98    7.49
   9  -2   0  149.47    7.37
  -9  -2   0  144.95    7.74
   9  -2   0  147.11    7.28
  -9  -2   0  159.59    8.35
  -9  -2   0  160.18    7.01
   9  -2   0  154.74    7.08
  -9  -2   0  156.00    7.05
   9   2   0  147.30    6.74
   9   2   0  148.51    7.53
  -9   2   0  139.10    7.10
   9   2   0  139.05    9.21
   9   2   0  150.93    7.10
  -9   2   0  146.28    7.39
   9   2   0  140.96    6.07
  -9   2   0  152.55    7.58
  -9   2   0  155.01    7.08
   9   2   0  158.42    6.78
  -9   2   0  151.27    6.84
  -9   2   0  140.75    6.60
   9   2   0  155.01    7.85
  -9   2   0  159.58    7.26
   9   2   0  151.18    6.69
   9   2   0  154.27    7.59
   9   2   0  147.06    7.32
   9   2   0  142.60    7.38
  -9   2   0  153.60    8.01
   9   2   0  163.92    8.14
  -9   2   0  145.79    7.14
  -9   2   0  154.43    6.90
   9   2   0  154.14    7.83
  -9   2   0  156.21    7.53
  -9   2   0  147.30    7.78
  -9   2   0  142.59    7.54
  -9   2   0  140.65    9.00
   9   2   0  144.88    7.56
  -9   2   0  147.43    7.16
  -9   2   0  146.88    6.50
   9   2   0  149.98    6.95
   9   2   0  153.84    7.43
   9   2   0  140.67    8.06
  -9   2   0  154.05    7.29
   9   2   0  129.27    7.66
   9   2   0  149.14    6.85
   9   2   0  140.92    6.49
   9   2   0  161.42    7.79
  -9   2   0  156.27    6.78
   9   2   0  150.80    6.96
  -9   2   0  147.41    5.27
   9   2   0  148.24    7.79
   9   2   0  139.73    6.73
   9   2   0  144.96    7.89
  -9   2   0  147.58    7.28
  -9   2   0  144.68    7.81
   9   2   0  146.33    7.22
  -9   2   0  150.50    7.48
   9   2   0  151.25    7.42
  -9   2   0  148.67    7.95
   9   2   0  160.14    7.54
  -9   2   0  147.18    7.40
   9   2   0  155.97    8.12
  -9   2   0  148.79    6.95
   9   2   0  141.58    7.57
  -9   2   0  157.56    7.38
  -9   2   0  146.17    6.79
  -9   2   0  154.13    7.25
  -9   2   0  141.90    6.79
   9   2   0  161.04    6.79
   9   2   0  149.64    9.53
 -10  -2   0 1193.36   44.05
  10  -2   0 1121.79   42.30
 -10  -2   0 1138.18   45.47
  10   2   0 1181.69   43.80
 -10   2   0 1174.14   43.09
  10   2   0 1148.69   43.47
 -11  -2   0   14.83    2.91
 -11  -2   0   14.77    2.02
  11  -2   0    9.54    1.92
 -11  -2   0   15.46    2.79
  11  -2   0   15.02    2.50
 -11  -2   0   12.27    2.19
  11  -2   0   16.64    2.40
  11  -2   0   16.28    2.47
 -11  -2   0   22.73    4.67
  11  -2   0   16.25    2.89
 -11  -2   0   12.35    2.99
  11  -2   0   14.61    2.36
  11  -2   0   12.04    2.58
 -11  -2   0   11.99    2.14
 -11  -2   0   16.44    2.37
 -11  -2   0   15.73    3.04
 -11  -2   0   16.92    3.18
  11  -2   0   10.35    2.16
  11  -2   0   14.50    2.53
  11  -2   0   13.93    1.23
  11  -2   0   11.13    2.33
  11  -2   0   13.00    2.29
  11  -2   0   14.18    2.45
  11  -2   0   14.47    2.37
  11  -2   0   16.64    2.70
 -11  -2   0   13.32    2.29
 -11  -2   0   14.27    3.11
 -11  -2   0   15.21    2.46
 -11  -2   0    8.69    2.00
  11  -2   0   14.09    2.24
 -11  -2   0   25.04    4.07
 -11  -2   0   11.46    2.16
 -11  -2   0   11.74    2.63
  11  -2   0   21.64    4.10
  11  -2   0   15.45    2.54
 -11  -2   0   14.25    2.56
  11  -2   0   14.03    1.32
 -11  -2   0    9.61    2.32
  11  -2   0   13.60    1.98
 -11  -2   0   14.58    2.53
 -11  -2   0   14.06    1.75
  11  -2   0   14.35    2.15
  11  -2   0   11.94    2.25
 -11  -2   0   15.70    1.78
 -11  -2   0   14.04    2.19
  11  -2   0    9.05    1.98
  11  -2   0   13.10    1.99
 -11  -2   0   13.34    1.62
 -11  -2   0   13.39    2.31
  11  -2   0   18.61    2.13
 -11  -2   0   14.98    2.20
  11  -2   0   20.20    4.15
 -11  -2   0   14.50    1.79
  11  -2   0   12.79    2.50
 -11  -2   0   13.62    2.94
  11  -2   0   14.44    2.15
 -11  -2   0   15.48    2.59
 -11  -2   0   11.40    3.86
  11   2   0   14.33    2.82
  11   2   0    9.67    2.36
  11   2   0   15.41    2.43
  11   2   0   18.77    3.03
  11   2   0   14.38    2.22
 -11   2   0   12.68    2.12
 -11   2   0   11.72    2.04
  11   2   0   14.07    2.51
 -11   2   0   17.64    2.73
  11   2   0   15.36    3.03
  11   2   0   14.25    3.82
  11   2   0   13.39    2.49
  11   2   0   14.00    1.27
  11   2   0   17.49    2.19
  11   2   0   14.42    2.23
 -11   2   0   14.43    2.37
 -11   2   0   11.52    2.28
 -11   2   0   17.02    2.68
  11   2   0   15.75    2.65
 -11   2   0   17.08    4.04
  11   2   0   15.90    2.83
 -11   2   0   14.96    2.68
  11   2   0   15.70    2.27
 -11   2   0    9.43    3.53
  11   2   0   13.74    2.66
  11   2   0   19.81    2.59
  11   2   0   14.33    2.32
  11   2   0   15.86    2.67
 -11   2   0   12.43    2.12
 -11   2   0   14.52    2.54
  11   2   0   14.41    2.90
  11   2   0   12.72    2.12
 -11   2   0   15.56    2.65
 -11   2   0   17.03    2.29
  11   2   0   14.01    2.29
 -11   2   0   14.19    2.49
  11   2   0   12.90    2.37
 -11   2   0   12.00    2.23
 -11   2   0   13.83    2.67
  11   2   0   15.56    2.39
 -11   2   0   14.93    2.50
 -11   2   0   16.18    2.46
  11   2   0   14.45    1.34
 -11   2   0   12.75    2.76
 -11   2   0   10.29    2.03
 -11   2   0   15.94    3.06
 -11   2   0   13.60    2.19
 -11   2   0   13.71    2.72
  11   2   0   16.94    2.82
  11   2   0   15.06    2.63
 -11   2   0   12.62    2.51
  11   2   0   11.84    2.64
  11   2   0   16.01    2.59
  12  -2   0  763.63   29.74
 -12  -2   0  723.72   32.52
  12  -2   0  810.23   28.76
 -12  -2   0  819.42   28.92
  12  -2   0  818.27   28.45
 -12  -2   0  707.63   31.54
  12  -2   0  779.46   32.55
  12  -2   0  798.93   29.58
 -12  -2   0  840.19   30.46
 -12  -2   0  806.32   31.51
 -12  -2   0  824.30   33.97
  12  -2   0  813.16   32.32
 -12  -2   0  814.43   30.82
 -12  -2   0  789.95   30.67
 -12  -2   0  734.89   30.93
  12  -2   0  813.17   28.42
  12   2   0  789.43   29.32
  12   2   0  806.59   30.09
 -12   2   0  788.49   28.88
  12   2   0  807.08   29.66
  12   2   0  848.77   29.62
  12   2   0  797.15   33.28
 -12   2   0  829.82   28.76
 -12   2   0  849.05   31.63
 -12   2   0  784.93   32.80
 -12   2   0  795.28   29.26
 -12   2   0  773.87   29.29
  12   2   0  761.57   28.42
 -12   2   0  842.58   33.85
  12   2   0  813.15   29.65
 -12   2   0  818.95   30.00
  12   2   0  781.49   29.51
 -13  -2   0   51.59    4.29
  13  -2   0   43.97    3.66
 -13  -2   0   44.71    4.12
  13  -2   0   50.16    3.98
 -13  -2   0   52.97    4.07
 -13  -2   0   44.39    5.42
 -13  -2   0   52.61    4.76
 -13  -2   0   47.03    4.78
 -13  -2   0   48.56    4.06
  13  -2   0   52.29    4.78
  13  -2   0   47.60    5.00
  13  -2   0   37.21    3.68
  13  -2   0   50.32    4.39
  13  -2   0   54.63    4.56
  13  -2   0   47.96    4.25
  13  -2   0   45.78    4.68
  13  -2   0   48.05    3.92
  13  -2   0   39.12    6.67
 -13  -2   0   45.10    5.06
 -13  -2   0   54.85    8.22
 -13  -2   0   46.97    4.39
 -13  -2   0   52.41    4.08
 -13  -2   0   49.90    4.48
 -13  -2   0   46.25    4.13
 -13  -2   0   48.39    5.42
  13  -2   0   53.52    4.22
 -13  -2   0   51.15    8.03
  13  -2   0   56.70    3.83
 -13  -2   0   41.03    3.98
  13  -2   0   51.00    4.08
 -13  -2   0   44.00    5.19
  13  -2   0   50.33    4.49
 -13  -2   0   38.56    4.72
  13  -2   0   46.91    4.14
 -13  -2   0   49.67    4.88
  13  -2   0   41.87    4.27
 -13  -2   0   42.29    4.84
 -13  -2   0   48.51    3.68
  13  -2   0   63.31    4.76
  13  -2   0   49.91    3.72
  13  -2   0   40.12    3.94
 -13  -2   0   48.94    4.87
 -13  -2   0   50.05    4.22
  13  -2   0   48.08    3.89
 -13  -2   0   36.24    5.42
  13  -2   0   51.50    4.15
  13  -2   0   55.00    4.67
 -13  -2   0   56.15    4.84
 -13  -2   0   48.65    3.68
  13  -2   0   46.20    6.76
 -13  -2   0   41.37    5.04
  13  -2   0   45.20    4.48
  13  -2   0   50.13    3.51
 -13   2   0   51.79    4.51
  13   2   0   40.22    4.75
  13   2   0   51.23    4.02
 -13   2   0   47.47    4.01
  13   2   0   47.64    3.92
  13   2   0   50.75    4.55
  13   2   0   47.67    4.55
  13   2   0   46.05    4.53
  13   2   0   48.17    3.99
 -13   2   0   50.86    3.90
  13   2   0   44.07    4.68
 -13   2   0   52.89    4.69
  13   2   0   45.97    3.71
 -13   2   0   49.85    4.29
  13   2   0   52.54    4.06
  13   2   0   53.46    4.99
 -13   2   0   45.42    4.48
 -13   2   0   47.56    4.43
 -13   2   0   50.61    4.17
 -13   2   0   46.07    4.05
 -13   2   0   48.37    4.61
 -13   2   0   47.48    4.88
  13   2   0   49.89    4.36
  13   2   0   53.63    4.38
  13   2   0   49.33    5.24
 -13   2   0   46.01    4.69
  13   2   0   45.43    4.62
 -13   2   0   51.42    7.54
  13   2   0   54.30    5.10
 -13   2   0   46.16    7.52
  13   2   0   52.17    5.10
  13   2   0   53.46    4.15
 -13   2   0   55.33    5.03
 -13   2   0   59.50    4.93
  13   2   0   47.17    4.22
  13   2   0   49.14    4.00
 -13   2   0   46.51    4.47
 -13   2   0   53.15    4.62
  13   2   0   49.35    4.52
 -13   2   0   56.01    4.46
  13   2   0   56.47    5.28
 -13   2   0   48.28    4.54
 -13   2   0   35.88    4.31
  13   2   0   39.71    4.13
  13   2   0   46.15    4.42
  13   2   0   48.95    4.78
  13   2   0   45.83    6.98
 -13   2   0   48.45    5.27
  13   2   0   49.68    7.79
  13   2   0   47.92    5.33
  13   2   0   47.91    5.24
 -13   2   0   45.88    4.10
  14  -2   0  262.50   12.14
 -14  -2   0  266.87   12.11
  14  -2   0  272.79   11.08
 -14  -2   0  266.54   12.25
 -14  -2   0  254.99   11.74
  14  -2   0  278.96   11.93
  14  -2   0  248.22   12.32
 -14  -2   0  264.99   11.26
 -14  -2   0  263.65   12.83
  14  -2   0  242.99   11.61
  14  -2   0  258.73   11.37
  14  -2   0  277.33   12.86
  14  -2   0  280.90   12.14
  14  -2   0  264.52   12.56
  14  -2   0  261.49   11.65
 -14  -2   0  273.52   13.01
  14  -2   0  283.35   16.22
 -14  -2   0  254.17   17.12
  14  -2   0  277.31   11.53
 -14  -2   0  244.32   12.60
 -14  -2   0  239.75   11.95
  14  -2   0  262.79   12.47
 -14  -2   0  247.03   12.05
 -14  -2   0  271.41   13.23
 -14  -2   0  248.98   13.09
  14  -2   0  245.94   11.91
  14  -2   0  264.53   16.47
 -14  -2   0  240.48   16.74
  14  -2   0  260.39   11.56
 -14  -2   0  250.97   12.44
 -14  -2   0  256.62   12.23
  14  -2   0  273.49   12.50
 -14   2   0  274.86   13.05
  14   2   0  289.41   13.92
  14   2   0  228.84   12.85
  14   2   0  272.30   11.85
 -14   2   0  288.61   17.01
 -14   2   0  247.55   13.12
  14   2   0  272.60   12.50
 -14   2   0  249.65   17.12
 -14   2   0  284.60   13.14
  14   2   0  238.27   11.68
  14   2   0  275.94   13.28
 -14   2   0  286.81   13.65
  14   2   0  268.78   11.94
 -14   2   0  271.42   12.81
  14   2   0  246.22   16.25
 -14   2   0  289.70   13.60
  14   2   0  273.78   12.46
  14   2   0  276.70   11.91
 -14   2   0  291.53   13.94
  14   2   0  263.08   13.69
  14   2   0  264.57   11.47
  14   2   0  276.18   12.11
  14   2   0  272.25   11.88
 -14   2   0  282.79   12.24
 -14   2   0  252.23   13.17
  14   2   0  282.61   13.67
 -14   2   0  262.20   12.07
  14   2   0  250.07   16.55
  14   2   0  280.64   14.17
 -14   2   0  251.13   12.71
  14   2   0  276.05   13.03
 -14   2   0  262.22   12.65
  14   2   0  260.49   12.25
 -14   2   0  279.46   12.76
 -14   2   0  284.84   12.96
  14   2   0  232.85   12.06
  14   2   0  253.68   13.38
 -15  -2   0   49.70    5.02
  15  -2   0   37.44    3.76
  15  -2   0   38.21    3.84
  15  -2   0   42.09    3.70
  15  -2   0   41.73    3.98
  15  -2   0   44.00    3.82
 -15  -2   0   47.29    5.16
 -15  -2   0   37.17    5.28
 -15  -2   0   38.23    8.26
 -15  -2   0   41.42    4.77
 -15  -2   0   47.31    5.03
  15  -2   0   35.76    5.30
 -15  -2   0   37.23    5.11
 -15  -2   0   42.01    5.28
  15  -2   0   39.44    5.28
 -15  -2   0   32.18    4.69
  15  -2   0   40.01    4.07
 -15  -2   0   41.41    8.37
 -15  -2   0   39.59    4.98
 -15  -2   0   42.42    4.41
  15  -2   0   39.18    4.19
  15  -2   0   45.55    4.58
  15  -2   0   45.70    3.63
 -15  -2   0   42.21    4.23
  15  -2   0   52.72    4.96
  15  -2   0   45.08    8.12
 -15   2   0   43.19    4.86
 -15   2   0   49.42    4.90
 -15   2   0   30.88    8.25
  15   2   0   37.33    3.88
 -15   2   0   40.13    5.58
  15   2   0   42.66    4.94
  15   2   0   34.96    5.14
 -15   2   0   38.62    5.26
  15   2   0   38.74    4.73
  15   2   0   40.61    4.93
  15   2   0   42.64    4.27
  15   2   0   38.16    8.46
  15   2   0   44.54    3.91
 -15   2   0   47.01    5.29
  15   2   0   43.08    4.81
 -15   2   0   43.49    5.33
 -15   2   0   44.70    4.73
  15   2   0   41.76    4.24
 -15   2   0   40.96    4.72
  15   2   0   38.27    3.75
  15   2   0   45.83    4.65
 -15   2   0   37.62    4.98
  15   2   0   34.76    8.00
 -15   2   0   37.92    5.29
  15   2   0   39.01    4.74
 -15   2   0   41.44    4.64
 -15   2   0   46.34    4.66
  15   2   0   46.30    4.14
  15   2   0   43.13    4.22
 -15   2   0   40.52    4.99
 -16  -2   0   83.68   12.64
  16  -2   0   82.44    5.92
 -16  -2   0   96.49    7.56
 -16  -2   0   84.31    7.41
 -16  -2   0   80.46    6.12
 -16  -2   0   87.56    7.01
  16  -2   0   90.24    6.31
  16  -2   0   85.71    6.72
 -16  -2   0   77.70    6.66
  16  -2   0   87.72    6.60
 -16  -2   0   88.33    6.55
  16  -2   0   80.18    5.57
 -16  -2   0   87.05    7.36
  16  -2   0   86.20    6.31
 -16  -2   0   79.55    6.79
 -16  -2   0   88.71    7.09
  16   2   0   80.07    7.29
  16   2   0   72.66    6.16
  16   2   0   77.89    6.72
  16   2   0   77.74    7.01
 -16   2   0   88.95    7.34
 -16   2   0   80.21    6.75
 -16   2   0   84.16    7.25
  16   2   0   73.40    5.66
 -16   2   0   89.80    7.54
 -16   2   0   79.38    6.16
 -16   2   0   84.03    6.19
  16   2   0   70.24    5.91
 -16   2   0   83.34    6.68
 -16   2   0   94.23    7.99
 -16   2   0   73.31    7.47
  16   2   0   86.70    7.17
 -16   2   0   87.13    7.97
  16   2   0   85.82    6.22
 -16   2   0   96.66    7.09
 -16   2   0   84.00    6.96
 -16   2   0   77.68    7.88
  16   2   0   70.63    6.16
   0  -3   0   -0.32    0.33
   0  -3   0   -0.12    0.33
   0  -3   0   -0.18    0.17
   0  -3   0   -0.10    0.41
   0  -3   0   -0.39    0.43
   0  -3   0    0.45    0.48
   0  -3   0   -0.21    0.14
   0  -3   0    0.19    0.23
   0  -3   0    0.72    0.27
   0  -3   0   -0.25    0.37
   0  -3   0   -0.12    0.34
   0  -3   0    0.00    0.12
   0  -3   0   -0.42    0.18
   0  -3   0   -0.12    0.32
   0  -3   0   -0.16    0.34
   0  -3   0   -0.20    0.31
   0  -3   0   -0.12    0.13
   0  -3   0   -0.18    0.32
   0  -3   0    0.17    0.22
   0   3   0    0.04    0.22
   0   3   0    0.12    0.22
   0   3   0   -0.06    0.11
   0   3   0    0.79    0.40
   0   3   0   -0.21    0.19
   0   3   0   -0.54    0.23
   0   3   0   -0.12    0.22
   0   3   0   -0.45    0.34
   0   3   0   -0.35    0.39
   0   3   0   -0.65    0.23
   0   3   0    0.39    0.28
   0   3   0   -0.36    0.26
   0   3   0   -0.08    0.45
   0   3   0    0.58    0.21
   0   3   0   -0.02    0.25
   0   3   0   -0.15    0.12
   0   3   0   -0.18    0.21
   0   3   0    1.40    0.62
   0   3   0    0.94    0.52
   0   3   0    0.02    0.14
   0   3   0    0.16    0.13
   0   3   0   -0.01    0.11
   0   3   0   -0.19    0.11
   0   3   0   -0.50    0.23
   0   3   0   -0.37    0.33
   0   3   0   -0.09    0.16
   0   3   0   -0.30    0.31
   0   3   0   -0.09    0.17
   0   3   0   -0.61    0.37
   0   3   0   -0.55    0.27
   0   3   0    0.32    0.14
   0   3   0    0.45    0.25
   0   3   0   -0.62    0.28
   0   3   0   -0.31    0.18
   0   3   0   -0.61    0.24
   0   3   0   -0.37    0.32
   0   3   0   -0.54    0.29
   0   3   0   -0.08    0.31
   0   3   0   -0.27    0.29
   0   3   0    0.35    0.25
   0   3   0   -0.36    0.37
   0   3   0   -0.65    0.24
   0   3   0    0.09    0.34
   0   3   0   -0.38    0.20
  -1  -3   0  111.85    4.51
   1  -3   0  110.22    5.05
   1  -3   0  107.77    4.82
  -1  -3   0  110.03    4.64
   1  -3   0   99.63    4.75
  -1  -3   0  110.44    4.77
  -1  -3   0  106.98    4.97
  -1  -3   0  109.24    4.66
   1  -3   0  115.00    4.69
  -1   3   0  113.00    4.85
   1   3   0  110.67    4.69
   1   3   0  106.92    4.83
  -1   3   0  111.49    4.80
   1   3   0  108.63    4.72
   1   3   0  107.57    4.90
   1   3   0  104.38    4.93
   1   3   0  104.76    4.77
   1   3   0  111.18    5.28
  -1   3   0  110.36    4.72
   1   3   0  114.42    4.59
  -1   3   0  107.74    4.70
  -1   3   0  115.68    4.89
  -1   3   0  102.82    4.69
  -1   3   0  113.22    4.80
   1   3   0  105.41    4.55
  -1   3   0  100.98    5.05
   1   3   0  109.41    4.79
  -1   3   0  110.35    4.75
  -1   3   0  107.26    4.73
  -1   3   0  110.80    4.65
  -1   3   0  125.91    4.72
   1   3   0  106.70    4.57
   1   3   0  106.27    4.78
   1   3   0  110.02    4.88
  -1   3   0  106.50    4.75
   2  -3   0  284.12    9.43
   2  -3   0  275.54    9.37
  -2  -3   0  282.05   10.60
  -2  -3   0  275.77   10.63
   2   3   0  286.51   10.70
  -2   3   0  284.38    9.42
  -2   3   0  295.79    9.49
   2   3   0  271.11   10.61
  -3  -3   0  838.59   29.05
  -3  -3   0  837.67   29.15
   3  -3   0  868.92   28.50
   3  -3   0  837.83   27.83
   3   3   0  829.64   29.13
   3   3   0  847.78   29.17
  -3   3   0  828.37   28.05
  -3   3   0  850.42   27.93
   4  -3   0  458.25   16.57
  -4  -3   0  446.69   17.46
  -4  -3   0  467.73   17.72
   4   3   0  456.20   17.63
   4   3   0  466.03   17.70
  -4   3   0  460.85   16.52
  -4   3   0  476.69   16.80
  -5  -3   0  566.04   21.19
   5  -3   0  555.53   20.19
   5  -3   0  532.72   19.90
  -5  -3   0  530.42   21.16
  -5   3   0  554.18   20.14
   5   3   0  569.69   21.36
   5   3   0  605.41   21.54
  -5   3   0  544.59   20.35
   6  -3   0  220.34   10.01
   6  -3   0  239.66    9.73
   6  -3   0  237.28   10.40
  -6  -3   0  235.60   10.26
  -6  -3   0  224.14   10.57
  -6  -3   0  251.34   10.24
   6  -3   0  231.09    9.43
  -6  -3   0  226.29   11.04
  -6  -3   0  242.46   11.43
  -6  -3   0  233.65    9.26
  -6  -3   0  231.37    9.44
  -6  -3   0  242.21    9.46
  -6  -3   0  238.74    9.95
  -6  -3   0  240.12    9.34
   6  -3   0  250.78    9.92
   6   3   0  229.76    9.14
  -6   3   0  212.74    8.95
   6   3   0  224.60   11.16
   6   3   0  244.82    9.84
  -6   3   0  229.42    8.77
   6   3   0  220.71   11.15
   6   3   0  228.52    9.74
  -6   3   0  228.77    9.85
  -6   3   0  237.66    9.77
   6   3   0  241.22    9.71
  -6   3   0  230.22   10.30
   6   3   0  235.81    9.55
  -6   3   0  234.53    9.33
   6   3   0  239.63    9.56
   6   3   0  241.20   10.10
   6   3   0  255.44   10.44
  -6   3   0  222.15   10.46
  -6   3   0  239.22    9.37
  -6   3   0  229.96    9.25
   7  -3   0  790.54   29.40
  -7  -3   0  793.61   30.58
  -7  -3   0  834.58   30.56
   7  -3   0  798.35   29.12
  -7   3   0  820.65   29.91
   7   3   0  824.21   30.66
   7   3   0  783.68   30.45
  -7   3   0  816.95   29.49
  -8  -3   0   37.91    3.08
  -8  -3   0   34.35    3.58
   8  -3   0   36.68    2.93
  -8  -3   0   34.79    4.92
  -8  -3   0   32.54    2.65
   8  -3   0   40.19    3.04
  -8  -3   0   40.04    3.32
  -8  -3   0   33.75    2.44
   8  -3   0   36.73    3.07
  -8  -3   0   33.81    2.90
   8  -3   0   32.62    2.19
   8  -3   0   31.08    2.36
  -8  -3   0   34.50    2.67
  -8  -3   0   33.73    3.40
   8  -3   0   38.14    2.05
   8  -3   0   33.51    3.00
  -8  -3   0   32.57    2.54
   8  -3   0   33.22    2.31
   8  -3   0   36.46    2.54
  -8  -3   0   30.13    4.45
  -8  -3   0   36.04    3.54
  -8  -3   0   30.11    3.58
   8  -3   0   37.02    2.13
   8  -3   0   34.66    2.77
   8  -3   0   37.69    2.44
  -8  -3   0   34.65    3.26
   8  -3   0   37.08    3.99
  -8  -3   0   35.53    2.21
  -8  -3   0   42.04    3.36
   8  -3   0   40.91    2.50
   8  -3   0   46.26    4.24
  -8  -3   0   32.81    2.65
  -8  -3   0   32.18    2.54
   8  -3   0   35.34    2.18
  -8  -3   0   34.28    2.69
   8  -3   0   46.21    3.05
   8  -3   0   35.08    2.79
  -8  -3   0   34.62    2.55
  -8  -3   0   36.22    2.65
  -8  -3   0   35.39    2.79
  -8  -3   0   39.27    2.91
  -8  -3   0   30.90    3.55
  -8  -3   0   37.10    2.70
   8  -3   0   37.81    2.40
   8  -3   0   34.65    2.81
  -8  -3   0   36.69    3.12
   8  -3   0   38.96    2.98
   8  -3   0   36.81    3.17
  -8  -3   0   33.58    2.65
   8  -3   0   41.62    2.89
  -8  -3   0   41.40    3.61
   8  -3   0   36.77    2.85
  -8  -3   0   33.57    2.87
   8  -3   0   37.25    3.00
  -8  -3   0   38.67    3.29
   8  -3   0   36.96    3.24
  -8  -3   0   41.17    3.69
  -8  -3   0   36.84    3.15
   8  -3   0   36.68    2.33
  -8  -3   0   40.06    2.19
   8  -3   0   38.91    2.78
   8  -3   0   38.12    3.07
  -8   3   0   36.86    2.54
  -8   3   0   33.40    2.88
   8   3   0   43.58    5.47
   8   3   0   35.04    3.24
  -8   3   0   36.69    2.13
   8   3   0   32.21    4.78
   8   3   0   31.53    3.50
   8   3   0   38.28    3.61
  -8   3   0   34.70    2.38
   8   3   0   38.73    3.64
   8   3   0   38.14    2.78
   8   3   0   33.01    3.29
   8   3   0   36.83    2.63
   8   3   0   40.62    3.42
   8   3   0   37.30    2.59
  -8   3   0   47.10    4.94
   8   3   0   36.83    3.10
   8   3   0   36.61    3.19
  -8   3   0   32.89    3.13
  -8   3   0   37.72    3.43
   8   3   0   35.15    3.29
   8   3   0   35.92    2.50
  -8   3   0   35.70    2.67
   8   3   0   36.27    3.16
  -8   3   0   35.53    2.87
  -8   3   0   34.56    2.81
  -8   3   0   37.55    2.80
   8   3   0   37.56    3.52
  -8   3   0   33.37    2.53
  -8   3   0   41.07    3.02
  -8   3   0   29.37    2.70
  -8   3   0   34.15    2.01
   8   3   0   36.82    2.99
  -8   3   0   40.72    3.09
  -8   3   0   32.40    2.86
  -8   3   0   36.62    3.04
  -8   3   0   35.73    1.97
   8   3   0   35.75    3.28
  -8   3   0   38.37    3.15
  -8   3   0   33.15    2.00
  -8   3   0   37.39    2.57
   8   3   0   37.21    2.79
   8   3   0   38.09    2.72
  -8   3   0   36.13    2.58
   8   3   0   36.44    2.67
   8   3   0   29.12    2.43
  -8   3   0   40.03    2.97
   8   3   0   34.42    2.58
  -8   3   0   36.92    3.18
  -8   3   0   36.83    2.75
   8   3   0   38.30    3.35
   8   3   0   38.49    3.62
   8   3   0   30.44    2.82
  -8   3   0   35.89    2.96
  -8   3   0   34.49    4.43
   8   3   0   37.11    3.16
   8   3   0   36.76    2.76
  -8   3   0   36.38    3.21
  -8   3   0   39.39    3.32
  -8   3   0   36.39    2.59
   8   3   0   39.50    3.24
  -8   3   0   35.83    2.94
  -8   3   0   38.00    2.85
  -8   3   0   37.10    2.94
  -9  -3   0  436.27   16.37
  -9  -3   0  445.14   16.40
  -9  -3   0  410.37   16.92
  -9  -3   0  424.92   15.61
  -9  -3   0  439.95   19.59
  -9  -3   0  401.56   17.18
   9  -3   0  419.46   16.25
   9  -3   0  429.16   16.77
   9  -3   0  447.49   16.45
  -9  -3   0  394.27   20.46
  -9  -3   0  415.13   17.68
  -9  -3   0  427.27   18.16
  -9  -3   0  419.21   18.14
  -9  -3   0  413.83   17.36
   9  -3   0  435.71   18.38
  -9  -3   0  428.46   16.75
   9  -3   0  406.95   17.77
  -9  -3   0  425.38   15.94
   9   3   0  423.78   18.13
   9   3   0  411.31   15.32
   9   3   0  422.00   16.53
   9   3   0  429.77   16.48
   9   3   0  416.01   16.65
   9   3   0  418.60   16.54
   9   3   0  411.63   16.08
   9   3   0  430.82   16.90
  -9   3   0  439.99   16.47
  -9   3   0  408.74   16.13
  -9   3   0  405.82   16.48
   9   3   0  412.27   16.35
   9   3   0  441.94   17.49
  -9   3   0  402.39   16.14
   9   3   0  409.95   19.07
   9   3   0  433.77   17.72
  -9   3   0  441.49   18.91
   9   3   0  376.26   18.68
  -9   3   0  429.49   15.90
  10  -3   0    5.80    1.65
 -10  -3   0    6.24    1.72
  10  -3   0    9.08    2.70
 -10  -3   0    8.41    1.59
 -10  -3   0    5.81    1.61
 -10  -3   0    7.11    1.50
  10  -3   0    8.78    1.47
  10  -3   0    7.49    1.74
 -10  -3   0    4.92    1.94
  10  -3   0    9.62    1.61
  10  -3   0    4.27    1.53
 -10  -3   0    8.02    1.33
  10  -3   0    9.93    1.43
 -10  -3   0    8.10    1.77
  10  -3   0    6.23    1.83
  10  -3   0    7.81    1.61
 -10  -3   0   10.25    1.90
 -10  -3   0    6.16    2.87
  10  -3   0    5.05    1.51
  10  -3   0    6.03    1.77
 -10  -3   0    7.02    1.66
 -10  -3   0    9.20    1.76
 -10  -3   0    5.74    1.89
 -10  -3   0    4.35    1.58
  10  -3   0    6.52    1.37
 -10  -3   0    6.96    2.24
  10  -3   0    6.54    1.73
 -10  -3   0    7.85    1.67
  10  -3   0   10.03    1.37
 -10  -3   0    6.61    1.56
  10  -3   0    7.66    1.81
 -10  -3   0    7.40    2.19
 -10  -3   0    7.80    1.33
  10  -3   0    7.24    1.42
  10  -3   0    6.86    1.97
  10  -3   0    7.92    1.45
 -10  -3   0    8.98    3.03
 -10  -3   0    6.21    1.79
 -10  -3   0    6.49    1.51
 -10  -3   0    9.60    2.46
  10  -3   0    5.95    1.83
 -10  -3   0    5.99    2.06
  10  -3   0    7.97    2.02
  10  -3   0    5.42    1.61
 -10  -3   0   14.25    2.99
 -10  -3   0    4.87    1.56
 -10  -3   0    6.60    1.45
  10  -3   0    7.58    1.86
  10  -3   0    8.12    1.96
 -10  -3   0    7.15    1.99
 -10  -3   0    8.29    1.79
  10  -3   0    6.99    1.84
  10  -3   0    7.32    1.48
  10  -3   0    7.61    1.49
  10  -3   0    7.27    2.90
 -10  -3   0    6.45    1.32
  10  -3   0    8.83    1.89
 -10  -3   0    8.76    2.10
 -10  -3   0    4.27    1.93
  10  -3   0    8.23    1.75
 -10   3   0    7.46    0.91
  10   3   0    6.14    1.55
  10   3   0    8.59    2.02
  10   3   0    5.11    1.52
 -10   3   0    9.42    3.47
 -10   3   0    5.74    1.78
  10   3   0    6.79    2.18
 -10   3   0    9.18    1.91
 -10   3   0   10.72    1.90
  10   3   0    7.54    2.11
  10   3   0    9.30    1.67
  10   3   0    6.73    1.80
 -10   3   0    9.66    2.06
  10   3   0    8.47    2.00
  10   3   0    7.87    2.25
  10   3   0    6.97    1.74
 -10   3   0    6.14    1.47
 -10   3   0    5.61    1.53
  10   3   0    7.85    1.92
  10   3   0    5.61    2.93
 -10   3   0    7.45    2.42
  10   3   0    9.21    1.75
 -10   3   0    6.38    2.06
  10   3   0   10.08    2.38
 -10   3   0    6.76    1.67
  10   3   0    7.48    1.87
  10   3   0    9.31    2.22
 -10   3   0    7.42    0.81
 -10   3   0    7.32    1.62
  10   3   0    6.68    1.82
  10   3   0    7.87    2.71
 -10   3   0    8.44    1.89
  10   3   0    8.38    2.31
  10   3   0    8.12    1.69
 -10   3   0    7.82    2.07
 -10   3   0    5.16    1.52
  10   3   0   10.39    2.41
 -10   3   0    6.84    1.53
  10   3   0    7.49    1.91
 -10   3   0   12.10    2.33
  10   3   0    9.50    1.74
 -10   3   0    9.71    1.89
 -10   3   0   10.50    1.81
  10   3   0    8.17    0.70
 -10   3   0    4.50    1.63
 -10   3   0    8.05    2.15
 -10   3   0    7.70    2.33
  10   3   0    5.61    1.85
  10   3   0    5.63    1.66
 -10   3   0    5.71    2.67
  10   3   0    5.20    1.81
 -10   3   0    7.47    1.56
 -10   3   0    7.66    1.85
  10   3   0    8.46    0.69
  10   3   0    8.61    1.64
  10   3   0    9.79    2.17
  10   3   0    4.81    1.38
 -10   3   0    7.28    1.47
 -10   3   0    9.49    2.12
 -10   3   0   11.19    2.02
  10   3   0    9.60    2.15
 -11  -3   0  565.69   20.84
  11  -3   0  563.17   22.13
  11  -3   0  602.88   24.70
  11  -3   0  570.06   21.62
 -11  -3   0  528.39   23.20
  11  -3   0  576.38   20.72
 -11  -3   0  520.52   21.93
 -11  -3   0  574.52   21.67
 -11  -3   0  574.63   21.20
 -11  -3   0  540.23   22.86
  11  -3   0  591.31   20.57
  11  -3   0  532.15   23.53
 -11  -3   0  565.22   23.90
 -11  -3   0  573.07   21.00
 -11  -3   0  507.40   23.42
 -11  -3   0  565.36   23.10
 -11  -3   0  562.97   21.05
  11  -3   0  551.72   22.23
 -11  -3   0  569.03   25.89
 -11  -3   0  596.95   23.34
  11  -3   0  563.25   22.05
 -11  -3   0  579.95   21.07
 -11  -3   0  554.06   22.57
  11  -3   0  571.68   21.50
 -11  -3   0  577.88   22.92
  11  -3   0  558.20   21.51
 -11   3   0  575.31   24.57
  11   3   0  592.27   23.17
 -11   3   0  550.52   23.06
  11   3   0  598.71   23.58
 -11   3   0  564.79   20.76
 -11   3   0  574.75   21.06
 -11   3   0  555.30   24.98
 -11   3   0  552.19   20.73
 -11   3   0  592.94   22.24
 -11   3   0  559.60   21.59
  11   3   0  585.21   22.39
  11   3   0  531.68   24.96
  11   3   0  609.82   21.34
 -11   3   0  593.97   22.22
  11   3   0  555.25   22.09
 -11   3   0  585.77   21.69
  11   3   0  603.61   22.57
  11   3   0  605.51   22.17
  11   3   0  574.35   22.08
  11   3   0  561.16   22.35
 -11   3   0  573.97   21.65
 -11   3   0  531.59   23.38
 -11   3   0  569.64   21.18
  11   3   0  552.59   21.72
  11   3   0  555.11   22.43
  12  -3   0   32.55    5.51
 -12  -3   0   24.32    3.20
  12  -3   0   25.71    3.40
  12  -3   0   28.35    3.13
  12  -3   0   18.84    3.05
 -12  -3   0   23.43    3.66
 -12  -3   0   27.49    4.71
 -12  -3   0   21.45    4.12
 -12  -3   0   20.83    4.07
 -12  -3   0   21.81    3.86
  12  -3   0   24.68    2.46
 -12  -3   0   22.71    5.55
 -12  -3   0   22.94    3.06
  12  -3   0   19.38    3.34
 -12  -3   0   20.41    2.90
  12  -3   0   30.45    3.41
 -12  -3   0   25.80    3.50
 -12  -3   0   21.65    2.45
  12  -3   0   19.99    4.39
  12  -3   0   23.73    3.74
 -12  -3   0   22.56    3.88
  12  -3   0   21.52    3.31
 -12  -3   0   24.98    2.96
  12  -3   0   25.38    3.45
 -12  -3   0   24.27    3.89
 -12  -3   0   19.85    4.28
  12  -3   0   27.88    2.65
 -12  -3   0   23.37    2.44
  12  -3   0   26.10    3.32
 -12  -3   0   28.88    3.87
 -12  -3   0   26.61    2.47
 -12  -3   0   26.40    3.30
  12  -3   0   23.69    3.35
 -12  -3   0   23.38    4.45
 -12  -3   0   24.43    3.24
  12  -3   0   25.60    2.82
  12  -3   0   19.39    2.59
  12  -3   0   23.01    3.89
 -12  -3   0   32.33    6.35
  12  -3   0   22.24    2.81
  12  -3   0   25.55    3.72
  12  -3   0   25.72    2.67
 -12  -3   0   25.43    3.58
 -12  -3   0   26.30    3.15
  12  -3   0   21.17    3.04
  12  -3   0   27.62    3.28
 -12  -3   0   26.36    2.39
  12  -3   0   24.84    2.93
 -12  -3   0   26.44    2.38
  12  -3   0   22.38    3.18
  12   3   0   23.28    3.65
  12   3   0   23.95    3.04
  12   3   0   30.51    3.34
  12   3   0   24.10    3.60
  12   3   0   22.59    2.86
  12   3   0   19.99    3.86
  12   3   0   25.64    3.67
  12   3   0   21.45    3.35
  12   3   0   28.67    4.13
  12   3   0   22.69    3.69
 -12   3   0   33.06    4.11
 -12   3   0   31.88    5.61
  12   3   0   28.65    3.75
  12   3   0   26.20    3.78
  12   3   0   22.93    3.93
  12   3   0   23.46    2.95
  12   3   0   27.07    3.95
 -12   3   0   32.33    3.75
 -12   3   0   27.91    3.29
 -12   3   0   28.02    3.89
 -12   3   0   28.16    2.82
  12   3   0   28.45    2.99
  12   3   0   30.60    4.09
  12   3   0   27.71    2.84
  12   3   0   24.18    3.91
 -12   3   0   29.91    3.34
 -12   3   0   26.64    3.50
 -12   3   0   25.35    3.76
 -12   3   0   26.84    4.08
 -12   3   0   24.57    3.24
 -12   3   0   28.78    3.70
  12   3   0   23.37    3.12
 -12   3   0   26.28    3.54
  12   3   0   27.52    4.27
  12   3   0   21.31    4.01
 -12   3   0   26.88    3.25
  12   3   0   27.13    3.81
 -12   3   0   24.37    3.44
  12   3   0   27.06    3.89
  12   3   0   21.56    3.43
 -12   3   0   24.74    3.28
  12   3   0   24.01    3.54
  12   3   0   28.19    3.06
 -12   3   0   32.67    3.13
 -12   3   0   21.41    3.24
 -12   3   0   28.59    5.88
 -12   3   0   23.95    3.06
  12   3   0   20.48    5.04
 -12   3   0   25.33    3.78
 -12   3   0   23.51    3.37
  12   3   0   24.83    3.24
  13  -3   0  307.37   14.01
 -13  -3   0  313.00   13.26
  13  -3   0  333.73   12.45
 -13  -3   0  321.41   13.85
 -13  -3   0  328.53   12.74
 -13  -3   0  327.49   14.45
 -13  -3   0  338.27   16.59
  13  -3   0  342.93   14.43
 -13  -3   0  346.90   13.90
  13  -3   0  345.67   13.48
 -13  -3   0  278.37   17.87
  13  -3   0  323.31   14.00
  13  -3   0  315.33   13.22
 -13  -3   0  333.10   16.19
  13  -3   0  325.93   13.86
 -13  -3   0  329.31   13.89
  13  -3   0  330.08   17.56
 -13  -3   0  315.58   14.26
 -13  -3   0  311.73   13.69
 -13  -3   0  314.23   14.73
  13  -3   0  322.58   13.73
 -13  -3   0  281.39   15.74
  13  -3   0  327.93   13.89
  13  -3   0  323.73   14.31
 -13  -3   0  320.10   13.86
 -13  -3   0  327.57   13.59
  13  -3   0  335.58   13.77
 -13  -3   0  317.66   13.77
  13  -3   0  333.48   13.02
  13  -3   0  330.72   14.05
 -13  -3   0  332.89   12.55
 -13  -3   0  340.34   19.02
 -13  -3   0  283.26   15.33
 -13  -3   0  301.90   14.15
 -13   3   0  312.14   14.89
  13   3   0  312.29   18.08
  13   3   0  317.98   14.73
  13   3   0  304.72   13.72
  13   3   0  338.74   13.66
  13   3   0  327.70   15.42
 -13   3   0  339.67   14.33
 -13   3   0  313.54   14.28
  13   3   0  315.45   13.34
 -13   3   0  322.26   14.43
  13   3   0  319.43   13.61
 -13   3   0  303.52   13.70
  13   3   0  303.51   13.34
 -13   3   0  304.57   14.90
  13   3   0  313.11   14.46
 -13   3   0  338.52   15.46
 -13   3   0  315.39   14.58
 -13   3   0  323.75   13.52
 -13   3   0  321.57   14.89
 -13   3   0  310.87   13.10
 -13   3   0  319.01   14.66
 -13   3   0  298.68   17.57
  13   3   0  329.28   13.92
  13   3   0  311.92   18.10
  13   3   0  314.69   16.69
 -13   3   0  318.17   13.57
  13   3   0  312.42   13.14
  13   3   0  332.04   15.74
  13   3   0  322.55   13.89
  13   3   0  320.83   14.80
  13   3   0  313.60   13.26
 -13   3   0  338.72   14.89
 -13   3   0  338.25   14.55
 -13   3   0  295.64   16.01
 -13   3   0  302.47   13.34
  13   3   0  325.28   15.46
 -13   3   0  346.37   14.96
 -13   3   0  320.90   14.93
 -13   3   0  311.23   13.63
  14  -3   0   21.10    3.26
 -14  -3   0   26.80    3.55
  14  -3   0   21.79    3.58
 -14  -3   0   22.04    3.41
 -14  -3   0   16.94    4.33
  14  -3   0   15.42    2.97
 -14  -3   0   24.11    3.81
  14  -3   0   16.49    2.90
 -14  -3   0   31.08    3.88
 -14  -3   0   20.94    6.76
 -14  -3   0   20.15    3.11
 -14  -3   0   20.67    3.51
 -14  -3   0   18.39    3.18
 -14  -3   0   23.82    3.93
 -14  -3   0   20.20    3.73
  14  -3   0   23.09    3.14
  14  -3   0   24.64    3.52
  14  -3   0   20.15    3.16
 -14  -3   0   22.04    3.76
 -14  -3   0   19.89    4.83
 -14  -3   0   17.29    3.27
  14  -3   0   17.23    2.41
  14  -3   0   23.50    6.93
  14  -3   0   18.94    2.82
  14   3   0   17.85    3.67
  14   3   0   20.76    3.73
  14   3   0   23.01    3.48
 -14   3   0   25.09    4.01
 -14   3   0   23.50    3.37
  14   3   0   19.61    2.97
 -14   3   0   28.57    4.21
 -14   3   0   18.99    3.45
  14   3   0   17.07    3.04
  14   3   0   23.33    4.32
  14   3   0   17.48    3.30
  14   3   0   22.71    3.86
 -14   3   0   23.16    3.84
  14   3   0   22.54    4.11
  14   3   0   19.55    4.11
 -14   3   0   23.97    4.02
  14   3   0   18.43    2.85
  14   3   0   22.56    3.21
  14   3   0   20.05    6.08
 -14   3   0   18.00    3.48
  14   3   0   25.77    3.66
  14   3   0   23.32    6.28
 -14   3   0   18.17    3.44
  14   3   0   26.31    4.07
 -14   3   0   18.97    3.62
 -14   3   0   23.67    3.62
 -14   3   0   20.15    3.46
  14   3   0   24.39    3.15
 -14   3   0   19.68    3.69
  14   3   0   18.30    3.67
  14   3   0   25.48    4.12
 -14   3   0   24.23    3.78
 -14   3   0   24.63    6.30
  14   3   0   19.26    2.94
  14   3   0   17.40    3.02
  14   3   0   18.79    3.17
 -15  -3   0  108.94   13.45
 -15  -3   0   98.49    7.32
  15  -3   0  108.10    7.43
 -15  -3   0   99.00    6.73
  15  -3   0   99.53    6.65
  15  -3   0  104.29    7.12
  15  -3   0  104.02    6.25
 -15  -3   0  105.32    7.79
  15  -3   0  115.55   11.07
 -15  -3   0  114.73    7.80
 -15  -3   0   99.32    7.69
 -15  -3   0  101.26    6.92
  15  -3   0  108.69    6.62
  15  -3   0  119.14    7.32
 -15  -3   0  114.00    8.21
  15  -3   0  101.02    6.81
 -15  -3   0  105.12    7.44
 -15  -3   0  104.35    7.03
  15  -3   0  107.88    7.01
 -15  -3   0  104.10    7.55
  15   3   0  107.56    7.03
 -15   3   0   98.17    6.70
 -15   3   0  103.53    7.64
 -15   3   0  114.02    7.65
  15   3   0  102.42    7.93
  15   3   0  101.47    7.03
  15   3   0  108.34    6.92
  15   3   0  107.18   11.75
  15   3   0  109.92    8.60
  15   3   0  115.53    7.65
 -15   3   0  108.79    8.09
  15   3   0  109.67    6.79
 -15   3   0  107.56    6.83
 -15   3   0  109.33    7.97
 -15   3   0  118.20    8.49
 -15   3   0  115.04    7.88
  15   3   0  107.98    7.16
  15   3   0  109.91    6.75
 -15   3   0  114.19    8.43
  15   3   0   98.54    7.26
 -15   3   0  108.70    7.61
  15   3   0  105.75    8.31
  15   3   0  115.69    6.65
  15   3   0  110.94    8.45
  15   3   0  100.00    7.47
 -15   3   0  125.71    8.22
 -15   3   0  119.82    7.68
 -15   3   0  118.42    7.98
  16  -3   0   14.77    3.28
  16  -3   0   12.16    2.69
 -16  -3   0   19.30    4.44
  16  -3   0   11.69    2.83
  16  -3   0   17.26    3.23
 -16  -3   0   15.02    4.01
 -16  -3   0   13.22    3.19
 -16  -3   0   16.22    3.90
 -16  -3   0   13.65    3.01
 -16  -3   0    9.74    2.87
 -16  -3   0   13.82    3.20
 -16  -3   0   12.88    3.24
  16  -3   0   14.80    2.68
  16  -3   0   19.19    3.24
 -16  -3   0   13.07    3.24
 -16  -3   0   10.35    2.77
  16   3   0   19.16    5.41
  16   3   0   12.62    3.27
 -16   3   0   13.43    3.62
 -16   3   0   11.32    3.86
 -16   3   0   16.17    3.53
  16   3   0   17.06    3.74
  16   3   0   12.37    2.69
  16   3   0   15.48    2.79
 -16   3   0   15.49    3.14
  16   3   0   12.49    3.32
 -16   3   0   16.12    3.61
  16   3   0   11.70    3.25
  16   3   0   13.66    3.51
  16   3   0   15.58    3.36
 -16   3   0   14.48    3.41
  16   3   0   12.46    3.67
 -16   3   0   13.68    3.40
  16   3   0   16.53    3.20
 -16   3   0   18.33    3.55
  16   3   0   11.99    3.44
 -16   3   0   11.15    3.96
   0  -4   0    2.92    0.85
   0  -4   0    1.30    0.56
   0  -4   0    1.26    0.68
   0  -4   0    1.97    0.17
   0  -4   0    1.38    0.67
   0  -4   0    1.57    0.73
   0  -4   0    2.09    0.75
   0  -4   0    2.60    0.80
   0  -4   0    1.60    0.18
   0  -4   0    2.06    0.88
   0  -4   0    0.91    0.48
   0  -4   0    3.02    0.86
   0  -4   0    3.88    0.50
   0  -4   0    1.36    0.60
   0  -4   0    2.59    0.21
   0  -4   0    3.86    0.94
   0   4   0    3.08    0.90
   0   4   0    1.70    0.25
   0   4   0    1.19    0.61
   0   4   0    0.90    0.45
   0   4   0    1.45    0.34
   0   4   0    0.74    0.47
   0   4   0    3.94    1.02
   0   4   0    4.53    1.14
   0   4   0    1.79    0.73
   0   4   0    0.74    0.64
   0   4   0    2.09    0.48
   0   4   0    4.98    0.90
   0   4   0    3.40    0.90
   0   4   0    3.39    0.95
   0   4   0    1.84    0.66
   0   4   0    2.23    0.28
   0   4   0    1.59    0.28
   0   4   0    1.72    0.65
   0   4   0    1.87    0.43
   0   4   0    1.92    0.28
   0   4   0    1.33    0.65
   0   4   0    1.82    0.68
   0   4   0    4.73    0.79
   0   4   0    6.32    1.22
   0   4   0    0.57    0.58
   0   4   0    2.67    0.31
   0   4   0    1.99    0.58
   0   4   0    0.97    0.33
   0   4   0    1.37    0.72
   0   4   0    1.15    0.49
   0   4   0    4.85    0.62
   0   4   0    0.85    0.30
   0   4   0    1.68    0.39
   0   4   0    2.05    0.71
   0   4   0    2.52    0.78
   0   4   0    1.95    0.82
   0   4   0    2.03    0.69
   1  -4   0  187.21    7.63
   1  -4   0  195.77    7.55
   1  -4   0  179.39    7.88
   1  -4   0  184.43    7.62
   1  -4   0  200.66    7.75
  -1  -4   0  196.89    7.25
  -1  -4   0  178.16    8.02
  -1  -4   0  183.07    7.19
   1   4   0  187.62    8.25
   1   4   0  199.69    7.98
  -1   4   0  188.06    8.44
   1   4   0  189.06    7.20
  -1   4   0  195.72    7.84
  -1   4   0  191.85    7.81
  -1   4   0  197.74    7.82
   1   4   0  197.32    8.03
  -1   4   0  192.02    8.08
   1   4   0  180.93    7.73
   1   4   0  187.99    7.86
   1   4   0  190.47    8.06
   1   4   0  188.20    7.89
  -1   4   0  188.48    7.90
   1   4   0  195.74    8.61
  -1   4   0  196.23    7.79
   1   4   0  188.28    8.02
  -1   4   0  192.64    7.89
  -1   4   0  207.60    7.97
   1   4   0  191.37    7.23
   1   4   0  191.83    7.62
   1   4   0  192.48    7.73
  -1   4   0  187.74    7.71
  -2  -4   0   -0.45    0.62
  -2  -4   0    1.71    0.84
  -2  -4   0    0.84    0.41
  -2  -4   0    0.71    0.93
   2  -4   0   -0.29    0.50
  -2  -4   0    0.65    0.63
  -2  -4   0    0.10    0.70
  -2  -4   0    0.81    0.85
   2  -4   0    0.18    0.63
  -2  -4   0    0.67    0.85
   2  -4   0    1.50    0.83
   2  -4   0    0.47    0.61
   2  -4   0    0.23    0.52
  -2  -4   0    0.72    0.44
  -2  -4   0    0.80    0.71
  -2  -4   0    0.63    0.44
  -2  -4   0    0.87    0.69
  -2  -4   0    1.94    0.93
  -2  -4   0    1.64    0.76
  -2  -4   0    0.10    0.57
   2  -4   0   -0.12    0.59
  -2  -4   0    3.27    0.73
  -2  -4   0    1.67    0.60
  -2  -4   0    1.79    0.92
   2  -4   0    3.83    1.07
   2  -4   0    0.58    0.76
   2  -4   0    1.63    0.74
  -2  -4   0   -0.17    0.39
  -2  -4   0    0.13    0.46
   2  -4   0    1.01    0.73
  -2  -4   0    0.37    0.67
   2  -4   0    1.46    0.69
  -2   4   0    0.41    0.57
  -2   4   0    0.82    0.49
   2   4   0    1.01    0.74
  -2   4   0    0.83    0.69
  -2   4   0    1.13    0.71
   2   4   0    0.63    0.37
   2   4   0    0.71    0.83
   2   4   0    0.51    0.74
   2   4   0    0.86    0.44
  -2   4   0    1.02    0.88
  -2   4   0   -0.07    0.60
  -2   4   0    5.46    1.28
   2   4   0    0.49    0.51
   2   4   0    0.29    0.42
   2   4   0    1.52    0.90
   2   4   0    0.22    0.63
  -2   4   0    1.40    0.63
  -2   4   0   -0.11    0.58
   2   4   0    1.65    0.87
   2   4   0    0.79    0.60
   2   4   0    1.26    0.56
  -2   4   0    0.80    0.71
  -2   4   0    0.28    0.59
  -2   4   0    0.14    0.64
  -2   4   0    0.46    0.68
   2   4   0   -0.04    0.33
   2   4   0    0.81    0.60
   2   4   0   -0.36    0.67
  -2   4   0   -0.20    0.55
  -2   4   0   -0.02    0.61
   2   4   0    0.09    0.44
  -2   4   0    1.12    0.76
  -2   4   0    1.35    0.87
  -2   4   0    0.38    0.43
   2   4   0    0.60    0.39
  -2   4   0    0.96    0.31
   2   4   0    0.03    0.44
  -2   4   0    0.55    0.38
   2   4   0    1.91    0.90
   2   4   0    0.97    0.17
  -2   4   0    0.24    0.29
   2   4   0    0.53    0.48
  -2   4   0   -0.21    0.55
   2   4   0    0.46    0.59
  -2   4   0    0.23    0.46
  -2   4   0    0.70    0.42
   2   4   0    0.53    0.90
   2   4   0    0.28    0.45
   2   4   0    0.89    0.61
  -2   4   0    0.38    0.60
   2   4   0   -0.42    0.66
   2   4   0    3.06    0.98
   2   4   0    3.23    1.17
   2   4   0   -0.06    0.40
  -2   4   0    0.63    0.72
  -2   4   0    0.62    0.71
   2   4   0    0.41    0.46
  -2   4   0    0.46    0.65
  -2   4   0    0.15    0.41
   2   4   0    1.60    0.40
   2   4   0    0.81    0.90
  -2   4   0    0.41    0.70
   2   4   0    0.63    0.52
   2   4   0   -0.16    0.41
  -2   4   0    0.09    0.43
   2   4   0    1.13    0.42
   2   4   0    1.07    0.43
   2   4   0   -0.20    0.47
  -2   4   0    1.36    0.69
   2   4   0    0.49    0.72
   2   4   0    0.86    0.58
  -2   4   0    1.08    0.40
  -2   4   0    4.65    1.20
  -2   4   0   -0.32    0.55
  -2   4   0   -0.66    0.57
   3  -4   0   58.62    3.76
   3  -4   0   62.45    2.44
  -3  -4   0   62.09    3.03
   3  -4   0   63.09    3.71
   3  -4   0   65.08    3.18
  -3  -4   0   69.89    3.31
   3  -4   0   62.43    3.39
  -3  -4   0   59.51    3.32
  -3  -4   0   67.17    3.54
  -3  -4   0   64.67    2.27
  -3  -4   0   63.89    3.24
   3  -4   0   65.29    3.79
  -3  -4   0   67.84    3.72
   3  -4   0   65.65    3.82
   3  -4   0   61.06    2.48
  -3  -4   0   58.43    3.75
   3  -4   0   64.52    2.44
   3  -4   0   67.41    3.04
  -3  -4   0   58.69    4.20
   3  -4   0   62.51    3.36
   3  -4   0   58.36    3.74
   3  -4   0   65.50    2.59
  -3  -4   0   62.17    3.02
  -3  -4   0   68.94    3.59
  -3  -4   0   62.25    3.04
   3  -4   0   64.52    2.86
   3  -4   0   60.03    3.76
   3  -4   0   61.67    2.49
  -3  -4   0   62.06    3.81
  -3  -4   0   64.94    3.99
  -3  -4   0   64.33    4.07
  -3  -4   0   58.85    3.92
  -3  -4   0   63.75    2.25
   3  -4   0   61.05    3.75
  -3  -4   0   62.02    4.36
   3  -4   0   63.74    2.98
  -3  -4   0   70.08    3.43
  -3  -4   0   62.89    3.50
  -3  -4   0   62.98    4.07
  -3  -4   0   56.15    3.61
   3  -4   0   61.94    3.42
  -3  -4   0   66.68    3.44
   3  -4   0   63.25    3.17
  -3  -4   0   61.69    3.62
  -3  -4   0   65.78    3.56
   3  -4   0   67.53    2.47
   3  -4   0   64.89    2.43
  -3  -4   0   64.32    2.25
  -3   4   0   63.67    2.44
  -3   4   0   62.52    2.47
  -3   4   0   61.90    3.16
  -3   4   0   65.34    2.65
  -3   4   0   61.85    2.21
   3   4   0   68.02    3.60
   3   4   0   62.23    3.31
  -3   4   0   65.90    2.63
  -3   4   0   62.08    3.82
   3   4   0   66.88    3.94
  -3   4   0   65.78    3.67
   3   4   0   61.31    3.70
  -3   4   0   57.08    3.63
   3   4   0   67.16    2.99
  -3   4   0   63.35    2.32
  -3   4   0   66.02    2.77
   3   4   0   60.71    3.90
  -3   4   0   67.61    2.75
  -3   4   0   64.62    3.54
   3   4   0   58.92    3.69
   3   4   0   61.91    2.62
  -3   4   0   57.20    3.34
  -3   4   0   62.32    2.29
  -3   4   0   62.95    2.29
   3   4   0   59.07    3.95
  -3   4   0   62.03    2.87
  -3   4   0   64.19    2.23
  -3   4   0   68.67    3.15
  -3   4   0   65.06    2.63
   3   4   0   62.14    3.18
   3   4   0   65.41    3.25
   3   4   0   63.72    2.56
   3   4   0   63.07    3.81
  -3   4   0   60.01    3.62
   3   4   0   56.77    4.06
   3   4   0   62.46    3.43
   3   4   0   61.27    3.93
  -3   4   0   63.78    3.04
  -3   4   0   66.85    2.71
   3   4   0   67.13    3.66
  -3   4   0   58.12    3.59
  -3   4   0   62.23    2.75
   3   4   0   64.10    3.33
   3   4   0   64.51    3.74
   3   4   0   62.99    3.09
  -3   4   0   67.43    3.12
  -3   4   0   57.73    3.17
   3   4   0   61.86    3.46
   3   4   0   63.04    3.29
  -3   4   0   68.83    3.12
   3   4   0   65.08    2.89
   3   4   0   63.81    2.98
   3   4   0   66.13    3.72
   3   4   0   60.44    3.97
  -3   4   0   59.68    3.50
   3   4   0   65.19    3.60
  -3   4   0   66.38    2.61
  -3   4   0   64.45    3.45
  -3   4   0   65.59    3.70
   3   4   0   61.39    3.75
   3   4   0   65.26    2.78
  -3   4   0   62.17    2.55
   3   4   0   65.01    3.03
  -3   4   0   68.79    2.90
  -3   4   0   63.51    3.63
   3   4   0   63.99    4.21
   3   4   0   63.27    2.41
   3   4   0   65.43    4.17
  -3   4   0   61.16    3.16
  -3   4   0   59.26    3.52
  -3   4   0   64.15    3.76
   3   4   0   64.18    3.36
   3   4   0   67.38    2.73
  -3   4   0   67.90    3.50
  -3   4   0   61.91    3.04
  -3   4   0   66.00    3.70
   3   4   0   66.95    3.40
  -3   4   0   71.01    3.76
  -3   4   0   59.48    3.50
   3   4   0   63.66    3.26
  -3   4   0   60.71    3.98
  -3   4   0   64.15    3.76
  -3   4   0   65.96    3.92
   3   4   0   64.65    3.45
   3   4   0   66.53    4.30
  -3   4   0   60.79    3.48
  -4  -4   0  146.83    6.25
  -4  -4   0  138.80    6.05
  -4  -4   0  142.76    6.23
  -4  -4   0  135.52    5.43
  -4  -4   0  137.34    6.19
  -4  -4   0  136.11    6.02
  -4  -4   0  141.71    5.78
   4  -4   0  138.32    6.43
   4  -4   0  134.69    5.23
   4  -4   0  142.91    5.88
  -4  -4   0  129.42    6.11
  -4  -4   0  139.62    6.55
  -4  -4   0  153.54    6.99
  -4  -4   0  146.10    6.57
   4  -4   0  148.05    5.98
   4  -4   0  143.93    5.99
   4  -4   0  139.06    6.45
   4  -4   0  150.43    6.66
  -4  -4   0  145.36    6.60
  -4  -4   0  131.60    7.20
   4  -4   0  139.91    6.38
  -4  -4   0  120.62    7.16
  -4  -4   0  143.87    6.04
   4  -4   0  149.05    5.84
   4  -4   0  136.72    5.73
   4  -4   0  132.97    6.56
  -4  -4   0  144.12    5.93
  -4  -4   0  136.41    6.65
  -4  -4   0  145.07    6.45
   4  -4   0  129.51    5.16
  -4  -4   0  148.28    6.48
  -4  -4   0  142.54    6.37
  -4  -4   0  135.43    5.73
  -4  -4   0  132.61    7.13
  -4  -4   0  134.72    6.88
  -4  -4   0  138.31    7.12
  -4  -4   0  140.89    6.32
   4  -4   0  136.11    6.64
   4   4   0  139.64    6.13
  -4   4   0  131.40    5.26
  -4   4   0  139.92    6.05
   4   4   0  144.85    6.23
   4   4   0  153.03    6.34
  -4   4   0  144.75    6.77
  -4   4   0  136.29    6.52
   4   4   0  145.27    6.10
   4   4   0  154.18    6.85
  -4   4   0  136.72    5.64
  -4   4   0  136.90    6.63
   4   4   0  147.18    6.65
   4   4   0  132.42    6.73
  -4   4   0  134.05    6.15
   4   4   0  137.23    6.52
   4   4   0  145.44    5.89
  -4   4   0  140.44    6.45
   4   4   0  143.28    7.30
  -4   4   0  137.18    5.37
  -4   4   0  136.93    6.13
   4   4   0  143.30    5.55
  -4   4   0  144.01    6.88
   4   4   0  146.75    5.66
  -4   4   0  144.60    5.85
  -4   4   0  142.84    6.51
  -4   4   0  139.03    6.49
  -4   4   0  131.59    6.20
  -4   4   0  137.03    6.19
  -4   4   0  139.53    5.64
   4   4   0  148.87    6.63
   4   4   0  148.09    7.41
  -4   4   0  139.53    6.15
   4   4   0  138.34    6.22
   4   4   0  135.00    6.23
  -4   4   0  138.57    5.90
  -4   4   0  145.96    5.91
   4   4   0  140.84    6.37
  -4   4   0  134.00    6.39
  -4   4   0  148.16    5.81
  -4   4   0  140.55    6.00
   4   4   0  129.55    6.31
  -4   4   0  146.08    6.39
  -4   4   0  144.39    5.87
   4   4   0  144.30    7.23
   4   4   0  144.91    6.79
  -4   4   0  144.97    6.64
   4   4   0  135.29    7.16
   4   4   0  146.03    7.13
  -4   4   0  140.61    6.08
  -4   4   0  136.55    5.58
  -5  -4   0   62.00    2.78
  -5  -4   0   65.03    4.11
   5  -4   0   61.61    3.37
   5  -4   0   61.61    3.76
  -5  -4   0   61.24    4.55
  -5  -4   0   57.82    3.79
   5  -4   0   65.14    3.91
   5  -4   0   58.13    2.35
   5  -4   0   59.42    2.67
  -5  -4   0   63.41    4.10
  -5  -4   0   62.38    3.14
   5  -4   0   60.00    3.19
   5  -4   0   62.73    3.13
   5  -4   0   60.41    3.28
  -5  -4   0   66.42    3.63
  -5  -4   0   63.38    3.35
  -5  -4   0   57.65    3.02
   5  -4   0   55.36    3.55
   5  -4   0   61.06    3.73
   5  -4   0   59.49    3.01
   5  -4   0   57.96    2.95
  -5  -4   0   70.11    5.08
  -5  -4   0   57.93    3.51
  -5  -4   0   55.67    3.40
   5  -4   0   63.99    3.94
  -5  -4   0   59.27    4.21
   5  -4   0   61.22    3.14
  -5  -4   0   64.25    3.76
  -5  -4   0   61.04    4.02
  -5  -4   0   61.53    2.77
   5  -4   0   53.51    3.47
  -5  -4   0   59.36    3.84
   5  -4   0   57.19    2.91
   5  -4   0   56.88    3.91
   5  -4   0   57.54    2.98
  -5  -4   0   63.17    3.63
   5  -4   0   58.39    3.84
   5  -4   0   61.35    3.03
  -5  -4   0   60.70    3.10
   5  -4   0   56.24    3.75
  -5  -4   0   60.55    3.25
  -5  -4   0   61.11    3.69
  -5  -4   0   59.19    3.27
  -5  -4   0   56.11    3.46
  -5  -4   0   56.44    3.56
  -5  -4   0   59.68    4.54
   5  -4   0   58.09    3.14
   5  -4   0   64.86    3.08
  -5  -4   0   58.63    3.40
  -5  -4   0   60.41    2.66
   5  -4   0   64.06    3.40
  -5  -4   0   61.67    3.03
  -5  -4   0   57.06    3.80
  -5  -4   0   61.68    3.54
  -5  -4   0   56.14    2.86
  -5  -4   0   57.34    3.41
  -5  -4   0   53.90    4.42
   5  -4   0   58.08    2.73
  -5  -4   0   60.11    3.86
   5   4   0   55.38    3.55
  -5   4   0   58.77    3.69
  -5   4   0   53.55    3.63
   5   4   0   66.34    3.90
   5   4   0   48.92    3.97
  -5   4   0   60.83    3.19
  -5   4   0   59.72    2.92
  -5   4   0   62.40    4.02
   5   4   0   60.94    2.99
  -5   4   0   60.96    3.19
  -5   4   0   59.05    3.91
  -5   4   0   58.70    3.40
   5   4   0   58.84    3.07
  -5   4   0   59.44    3.51
   5   4   0   66.20    4.43
   5   4   0   60.70    3.64
  -5   4   0   52.69    3.45
  -5   4   0   58.50    3.34
  -5   4   0   57.37    4.13
   5   4   0   61.44    3.76
  -5   4   0   61.97    3.44
  -5   4   0   67.56    3.42
   5   4   0   62.43    3.60
  -5   4   0   57.95    4.00
  -5   4   0   57.66    3.09
  -5   4   0   60.13    3.02
  -5   4   0   59.88    3.14
   5   4   0   58.86    3.09
   5   4   0   54.38    4.61
  -5   4   0   56.63    3.23
  -5   4   0   61.29    3.15
   5   4   0   59.26    4.03
   5   4   0   60.03    3.48
  -5   4   0   61.53    3.04
   5   4   0   61.78    4.43
  -5   4   0   52.91    3.43
  -5   4   0   59.47    3.37
   5   4   0   59.29    2.60
   5   4   0   50.97    3.53
  -5   4   0   60.93    2.65
   5   4   0   57.29    3.74
  -5   4   0   61.07    3.89
   5   4   0   61.43    3.96
   5   4   0   62.09    4.74
   5   4   0   57.42    3.74
   5   4   0   59.42    3.03
  -5   4   0   60.01    3.12
   5   4   0   62.37    3.61
  -5   4   0   60.93    2.81
   5   4   0   61.15    3.23
  -5   4   0   49.23    3.69
   5   4   0   60.09    3.09
  -5   4   0   56.84    2.91
  -5   4   0   63.29    3.90
  -5   4   0   59.53    3.05
   5   4   0   63.45    3.78
   5   4   0   59.78    3.74
   5   4   0   55.37    3.83
  -5   4   0   61.62    3.33
   5   4   0   58.34    2.92
  -5   4   0   59.49    2.75
  -5   4   0   56.09    2.64
  -5   4   0   56.25    3.00
  -5   4   0   53.87    3.30
   5   4   0   57.59    2.98
   5   4   0   63.61    4.20
  -5   4   0   63.34    3.26
   5   4   0   67.44    4.64
  -5   4   0   60.57    3.01
   5   4   0   64.63    4.09
   5   4   0   59.65    3.83
   5   4   0   59.96    3.72
  -5   4   0   69.74    3.84
   5   4   0   57.11    3.11
  -5   4   0   53.42    3.65
  -5   4   0   62.45    3.28
   6  -4   0  149.33    6.30
  -6  -4   0  149.68    7.62
   6  -4   0  161.17    6.57
  -6  -4   0  155.47    6.63
  -6  -4   0  157.59    7.01
  -6  -4   0  154.18    7.33
   6  -4   0  150.49    6.39
  -6  -4   0  156.08    7.30
  -6  -4   0  136.90    7.03
  -6  -4   0  163.47    7.55
  -6  -4   0  145.44    7.35
  -6  -4   0  142.89    8.12
   6  -4   0  156.95    6.36
   6  -4   0  159.71    7.63
   6  -4   0  151.15    6.29
   6  -4   0  153.53    6.36
   6  -4   0  158.11    6.76
  -6  -4   0  164.80    6.88
  -6  -4   0  149.56    6.99
   6  -4   0  154.74    6.65
   6  -4   0  147.43    7.12
   6  -4   0  157.13    7.40
  -6  -4   0  158.03    7.35
   6  -4   0  156.71    5.92
  -6  -4   0  155.04    8.55
   6  -4   0  155.06    5.63
  -6  -4   0  150.88    7.14
  -6  -4   0  157.57    6.24
  -6  -4   0  151.52    8.61
   6  -4   0  147.80    6.48
   6  -4   0  146.63    6.25
  -6  -4   0  154.21    6.97
   6  -4   0  157.50    7.04
  -6  -4   0  150.95    6.33
   6  -4   0  151.38    7.11
  -6  -4   0  153.31    7.48
   6  -4   0  151.61    6.12
   6  -4   0  147.72    7.29
  -6  -4   0  147.47    7.77
  -6  -4   0  154.51    7.08
  -6  -4   0  150.84    6.66
  -6  -4   0  151.94    6.03
  -6  -4   0  166.71    7.15
  -6  -4   0  158.76    6.95
  -6  -4   0  158.94    5.45
   6  -4   0  166.68    7.42
  -6  -4   0  156.17    6.96
  -6  -4   0  152.74    6.38
   6  -4   0  155.41    7.43
   6  -4   0  162.49    6.69
   6  -4   0  160.38    7.30
  -6  -4   0  155.26    6.06
   6  -4   0  144.53    6.34
   6  -4   0  156.06    6.29
  -6  -4   0  155.22    6.36
  -6  -4   0  141.17    8.27
  -6  -4   0  135.39    6.82
  -6   4   0  156.61    6.56
   6   4   0  154.01    7.22
   6   4   0  147.92    6.21
   6   4   0  162.27    7.00
   6   4   0  161.94    7.11
  -6   4   0  156.26    7.48
  -6   4   0  160.80    6.72
  -6   4   0  155.62    7.45
   6   4   0  150.39    6.94
  -6   4   0  155.32    6.63
   6   4   0  160.66    5.97
  -6   4   0  149.98    6.31
  -6   4   0  159.74    6.63
  -6   4   0  142.10    6.62
   6   4   0  158.79    7.59
   6   4   0  147.58    7.61
   6   4   0  150.59    7.17
  -6   4   0  147.44    6.42
  -6   4   0  168.99    7.24
  -6   4   0  140.16    6.65
  -6   4   0  144.65    6.57
  -6   4   0  155.38    6.36
  -6   4   0  144.93    6.81
   6   4   0  155.61    6.39
   6   4   0  156.66    6.38
  -6   4   0  147.64    6.72
   6   4   0  154.09    6.35
  -6   4   0  147.93    7.70
  -6   4   0  152.88    6.40
   6   4   0  156.88    7.07
   6   4   0  151.75    7.19
  -6   4   0  153.24    6.23
  -6   4   0  147.76    6.44
   6   4   0  146.04    7.41
  -6   4   0  145.76    6.34
   6   4   0  151.80    7.36
   6   4   0  167.08    8.07
   6   4   0  155.09    8.72
   6   4   0  150.34    7.98
   6   4   0  165.24    8.18
  -6   4   0  151.59    7.76
   6   4   0  163.39    7.36
  -6   4   0  154.83    7.48
   6   4   0  151.09    6.30
   6   4   0  149.41    7.23
   6   4   0  168.00    7.67
  -6   4   0  154.71    6.78
   6   4   0  150.93    7.67
  -6   4   0  154.80    6.28
  -6   4   0  159.22    7.37
  -6   4   0  152.55    6.79
  -6   4   0  150.84    5.89
  -6   4   0  147.02    6.18
   6   4   0  155.33    8.70
  -6   4   0  159.48    6.45
  -6   4   0  150.77    6.48
  -6   4   0  157.62    6.37
  -6   4   0  148.32    6.29
  -7  -4   0    7.25    1.61
   7  -4   0   13.49    1.82
  -7  -4   0    9.37    1.95
   7  -4   0   11.31    1.10
  -7  -4   0   13.79    1.76
   7  -4   0   13.20    2.00
   7  -4   0   10.06    1.49
  -7  -4   0   11.13    1.85
   7  -4   0   10.95    1.66
  -7  -4   0   16.17    3.20
   7  -4   0   14.13    1.71
   7  -4   0   10.33    1.38
   7  -4   0   10.40    1.43
   7  -4   0   12.74    2.18
  -7  -4   0   12.30    1.81
  -7  -4   0   10.28    1.93
   7  -4   0   11.20    2.23
  -7  -4   0   14.24    1.92
  -7  -4   0    9.38    1.26
   7  -4   0   11.74    1.42
   7  -4   0   10.93    1.66
   7  -4   0   11.57    1.57
   7  -4   0   13.14    1.62
   7  -4   0   10.66    1.65
  -7  -4   0   12.48    2.23
  -7  -4   0    9.47    2.28
   7  -4   0   12.06    1.80
   7  -4   0   13.02    1.43
  -7  -4   0   16.56    2.17
   7  -4   0   13.26    2.27
   7  -4   0   15.07    2.74
  -7  -4   0   10.46    0.91
   7  -4   0   12.29    1.70
   7  -4   0   11.39    1.58
  -7  -4   0   10.63    2.03
  -7  -4   0   13.05    2.76
  -7  -4   0   10.61    1.84
  -7  -4   0   14.01    2.21
  -7  -4   0   10.31    2.12
  -7  -4   0   16.99    2.09
  -7  -4   0   10.74    1.87
   7  -4   0   12.83    2.02
  -7  -4   0   10.40    0.98
  -7  -4   0   11.25    1.65
   7  -4   0   11.10    1.38
   7  -4   0   14.54    2.30
   7  -4   0   12.83    2.10
  -7  -4   0   10.94    1.74
   7  -4   0   11.37    1.94
  -7  -4   0   14.09    1.58
   7  -4   0   12.40    1.69
  -7  -4   0    9.89    2.18
  -7  -4   0   10.67    1.60
   7  -4   0   11.29    1.84
  -7  -4   0   15.20    3.12
  -7  -4   0   11.15    1.79
  -7  -4   0   14.67    1.93
   7  -4   0   14.71    2.39
  -7  -4   0   15.83    1.78
  -7  -4   0   12.35    1.51
  -7   4   0   11.80    2.00
   7   4   0   14.59    2.51
   7   4   0   11.22    1.75
   7   4   0   15.10    2.48
   7   4   0   18.15    2.74
  -7   4   0   15.64    1.92
  -7   4   0   13.65    1.75
  -7   4   0   15.97    1.85
  -7   4   0   13.39    2.07
  -7   4   0   11.38    1.62
   7   4   0   11.08    2.22
  -7   4   0    9.87    1.50
  -7   4   0   13.33    1.90
  -7   4   0    7.22    1.81
  -7   4   0   14.69    1.83
  -7   4   0   12.26    1.47
   7   4   0   12.23    1.96
   7   4   0   11.59    2.21
   7   4   0   12.21    1.28
   7   4   0   14.09    2.28
   7   4   0   13.89    2.31
   7   4   0   12.47    2.15
   7   4   0   16.58    1.66
   7   4   0   10.11    1.51
  -7   4   0   15.92    1.96
  -7   4   0   14.37    2.80
  -7   4   0   11.30    1.78
   7   4   0   12.89    2.47
  -7   4   0    9.46    1.39
  -7   4   0   11.30    1.78
  -7   4   0   11.98    1.57
  -7   4   0   12.82    0.63
   7   4   0   12.98    2.13
  -7   4   0   12.88    1.44
   7   4   0   12.05    1.67
  -7   4   0   13.06    1.64
  -7   4   0    9.65    1.72
   7   4   0   13.15    1.96
   7   4   0   11.96    1.67
  -7   4   0   12.72    2.09
   7   4   0   12.98    1.67
   7   4   0   11.08    1.58
  -7   4   0   11.21    1.55
   7   4   0   13.62    2.05
  -7   4   0   16.26    2.70
   7   4   0   12.90    2.17
  -7   4   0   10.94    1.55
  -7   4   0   11.55    1.78
   7   4   0   13.98    3.07
  -7   4   0   14.28    1.68
   7   4   0   14.17    2.37
  -7   4   0   13.49    2.00
   7   4   0   12.66    2.01
  -7   4   0   10.57    1.60
  -7   4   0   13.26    1.98
  -7   4   0   10.74    1.34
  -7   4   0    9.31    1.47
   7   4   0    9.12    2.10
   7   4   0   17.66    1.62
  -7   4   0   11.25    1.63
  -7   4   0   10.29    1.38
   7   4   0   10.34    1.94
  -7   4   0   14.01    0.64
  -7   4   0   13.59    1.89
  -7   4   0   13.79    0.57
  -7   4   0    9.77    2.10
  -7   4   0   12.38    1.55
   7   4   0   14.30    3.16
   7   4   0   10.52    1.81
   8  -4   0    8.79    1.51
   8  -4   0    7.41    1.76
  -8  -4   0    3.81    1.51
  -8  -4   0   10.09    3.18
  -8  -4   0   10.58    1.52
   8  -4   0    7.30    2.37
  -8  -4   0    3.23    1.53
  -8  -4   0    8.99    2.39
   8  -4   0    6.03    1.26
   8  -4   0    7.28    1.11
   8  -4   0    5.38    1.63
   8  -4   0    2.67    1.86
   8  -4   0    5.80    1.13
  -8  -4   0    4.52    0.99
   8  -4   0    5.98    1.38
  -8  -4   0    5.97    1.38
   8  -4   0    5.86    1.31
  -8  -4   0    4.12    1.28
  -8  -4   0    5.80    0.59
  -8  -4   0    6.57    1.70
  -8  -4   0    8.62    1.39
  -8  -4   0    9.24    1.77
   8  -4   0    4.95    1.58
  -8  -4   0    4.56    1.46
   8  -4   0    9.17    1.61
   8  -4   0    5.67    1.61
   8  -4   0    5.68    1.47
  -8  -4   0    6.17    2.03
  -8  -4   0    4.51    1.50
   8  -4   0    4.98    1.38
  -8  -4   0    5.32    1.48
   8  -4   0    6.42    1.45
   8  -4   0    4.19    1.03
   8  -4   0    6.80    1.64
  -8  -4   0    9.60    1.93
  -8  -4   0    2.78    1.16
   8  -4   0    4.41    1.50
   8  -4   0    5.72    1.37
  -8  -4   0    4.49    1.59
  -8  -4   0    6.14    1.90
  -8  -4   0    6.92    1.83
   8  -4   0    4.30    1.10
  -8  -4   0   12.35    2.25
   8  -4   0    6.38    1.56
   8  -4   0    7.34    1.62
   8  -4   0    5.51    1.40
  -8  -4   0    8.33    0.94
  -8  -4   0    7.64    1.58
  -8  -4   0    6.56    0.84
   8  -4   0    5.41    1.37
   8  -4   0    6.11    1.49
  -8  -4   0    4.26    1.24
  -8  -4   0    3.81    1.31
  -8  -4   0    4.81    1.38
   8  -4   0    5.13    1.00
   8  -4   0    5.13    1.46
   8  -4   0    5.46    1.05
   8   4   0    7.20    1.50
  -8   4   0    6.31    1.55
   8   4   0    6.08    1.30
   8   4   0    6.58    1.61
   8   4   0    5.96    1.89
   8   4   0    6.64    1.81
   8   4   0    5.32    1.59
  -8   4   0    7.02    1.67
   8   4   0    6.89    1.84
  -8   4   0    5.06    1.31
   8   4   0    5.89    1.72
   8   4   0    5.30    1.61
  -8   4   0   12.70    2.09
  -8   4   0    6.63    1.40
   8   4   0    4.62    1.02
  -8   4   0    6.81    1.42
  -8   4   0    5.87    1.44
   8   4   0    5.93    1.69
   8   4   0    7.82    1.43
  -8   4   0   13.07    2.03
  -8   4   0   10.47    1.52
   8   4   0    7.22    1.46
  -8   4   0    6.04    1.13
   8   4   0    6.44    1.34
   8   4   0    7.10    1.40
   8   4   0    6.03    1.64
   8   4   0    6.90    2.56
   8   4   0    6.10    0.82
  -8   4   0    5.42    1.82
   8   4   0    2.23    2.43
  -8   4   0    5.06    1.47
  -8   4   0    4.81    1.20
   8   4   0    9.23    2.02
   8   4   0    6.19    1.30
  -8   4   0    6.50    1.73
  -8   4   0    6.08    1.22
  -8   4   0    4.47    0.96
  -8   4   0   10.97    1.78
  -8   4   0    6.85    2.26
  -8   4   0    8.41    1.56
  -8   4   0   11.61    1.88
  -8   4   0    7.32    1.62
   8   4   0    4.49    1.73
   8   4   0    4.81    0.73
   8   4   0    3.29    1.55
  -8   4   0    5.37    1.36
  -8   4   0    5.96    1.31
  -8   4   0    5.06    1.10
  -8   4   0    6.20    1.25
  -8   4   0    5.38    1.90
   8   4   0    5.85    1.75
  -8   4   0    9.31    1.47
  -8   4   0    4.21    1.00
   8   4   0    5.82    1.58
  -8   4   0    5.89    1.39
   8   4   0    6.66    1.28
   8   4   0    4.22    1.40
   8   4   0    4.91    1.58
   8   4   0    6.98    1.67
  -8   4   0    5.96    1.38
  -8   4   0    5.01    1.45
  -8   4   0    3.80    1.26
  -8   4   0    9.35    1.34
   8   4   0   11.22    2.38
   8   4   0    8.03    1.54
  -8   4   0    7.39    1.52
  -8   4   0    5.54    1.17
  -8   4   0   11.02    2.85
  -9  -4   0   50.73    4.13
  -9  -4   0   47.40    4.86
  -9  -4   0   56.29    3.25
  -9  -4   0   54.77    2.79
  -9  -4   0   53.27    3.86
   9  -4   0   58.11    3.26
   9  -4   0   54.32    4.67
  -9  -4   0   56.19    4.17
   9  -4   0   58.11    3.84
  -9  -4   0   54.42    2.67
  -9  -4   0   54.23    3.74
   9  -4   0   49.43    3.61
  -9  -4   0   50.38    3.79
  -9  -4   0   53.71    2.36
  -9  -4   0   50.58    3.35
  -9  -4   0   48.11    4.24
   9  -4   0   55.29    4.89
  -9  -4   0   50.19    3.94
  -9  -4   0   54.98    3.51
  -9  -4   0   52.83    2.38
  -9  -4   0   48.06    3.74
   9  -4   0   52.32    4.02
   9  -4   0   59.44    5.93
  -9  -4   0   52.00    3.53
   9  -4   0   54.60    3.13
  -9  -4   0   43.64    4.59
   9  -4   0   54.12    3.75
   9  -4   0   55.59    3.76
   9  -4   0   57.72    3.71
   9  -4   0   52.76    4.03
   9  -4   0   54.38    4.26
  -9  -4   0   55.47    3.47
  -9  -4   0   57.74    3.60
   9  -4   0   55.17    3.05
   9  -4   0   53.82    3.85
  -9  -4   0   45.92    4.34
   9  -4   0   57.74    4.13
  -9  -4   0   50.38    4.62
   9  -4   0   52.20    3.59
   9  -4   0   51.17    3.84
   9  -4   0   55.18    3.32
   9  -4   0   49.83    3.91
   9  -4   0   54.24    4.32
  -9  -4   0   56.97    3.71
  -9  -4   0   53.26    3.64
   9  -4   0   46.82    3.79
  -9  -4   0   50.08    3.57
   9  -4   0   54.86    3.69
  -9  -4   0   45.83    4.02
  -9  -4   0   47.54    3.49
   9  -4   0   56.60    2.87
   9  -4   0   56.11    3.18
   9  -4   0   51.96    3.21
  -9  -4   0   47.10    4.83
  -9  -4   0   44.53    6.28
  -9  -4   0   51.86    4.74
   9   4   0   50.04    6.32
  -9   4   0   52.97    4.07
  -9   4   0   54.00    3.42
  -9   4   0   53.56    2.94
  -9   4   0   55.91    3.89
  -9   4   0   58.82    4.31
  -9   4   0   49.85    3.74
  -9   4   0   57.73    4.52
   9   4   0   51.39    4.01
  -9   4   0   57.34    3.78
   9   4   0   51.25    4.07
   9   4   0   47.81    4.09
  -9   4   0   53.70    3.97
  -9   4   0   55.48    3.79
  -9   4   0   54.11    2.93
  -9   4   0   51.42    3.95
  -9   4   0   48.05    3.26
  -9   4   0   49.01    3.79
  -9   4   0   54.40    3.66
   9   4   0   54.01    2.85
   9   4   0   53.52    4.37
   9   4   0   46.89    4.12
   9   4   0   58.07    4.51
   9   4   0   52.03    3.58
  -9   4   0   53.25    4.08
   9   4   0   55.39    3.24
  -9   4   0   46.41    3.45
   9   4   0   50.87    4.04
   9   4   0   53.77    3.64
  -9   4   0   53.19    3.31
  -9   4   0   54.27    5.43
   9   4   0   57.37    4.77
  -9   4   0   51.78    3.99
  -9   4   0   48.97    3.80
  -9   4   0   48.66    3.58
   9   4   0   59.73    4.95
   9   4   0   57.67    4.85
   9   4   0   54.46    4.49
  -9   4   0   53.20    3.55
  -9   4   0   50.27    3.60
  -9   4   0   50.96    3.19
   9   4   0   45.65    4.11
   9   4   0   55.33    4.83
  -9   4   0   54.91    4.21
   9   4   0   56.63    3.71
  -9   4   0   53.86    3.82
  -9   4   0   57.18    3.62
   9   4   0   52.39    3.44
   9   4   0   46.93    4.56
  -9   4   0   61.76    5.50
   9   4   0   56.11    3.01
  -9   4   0   56.59    2.86
  -9   4   0   51.99    4.42
   9   4   0   58.68    3.70
  -9   4   0   49.91    4.11
   9   4   0   54.86    4.54
  -9   4   0   57.18    3.48
  -9   4   0   53.45    3.82
   9   4   0   54.52    4.62
   9   4   0   48.48    4.04
  -9   4   0   53.44    3.28
   9   4   0   54.07    3.49
  -9   4   0   60.47    4.94
  -9   4   0   56.77    4.40
   9   4   0   56.89    4.37
   9   4   0   48.50    3.96
  -9   4   0   57.00    3.10
  10  -4   0   94.27    5.49
  10  -4   0   88.02    5.44
 -10  -4   0   94.58    5.95
  10  -4   0   93.48    5.65
  10  -4   0   85.36    5.96
 -10  -4   0   91.48    3.85
 -10  -4   0   74.91    7.68
  10  -4   0   95.53    5.85
 -10  -4   0   88.27    6.73
 -10  -4   0  101.62    5.35
  10  -4   0   88.59    5.56
 -10  -4   0   93.88    6.05
  10  -4   0   87.36    6.86
  10  -4   0   92.36    5.91
  10  -4   0   97.53    4.74
  10  -4   0   91.80    6.01
 -10  -4   0   90.76    6.65
  10  -4   0   96.01    5.51
  10  -4   0   98.03    5.76
  10  -4   0   88.15    5.72
  10  -4   0   95.96    5.91
  10  -4   0   96.16    4.49
  10  -4   0   91.35    4.72
 -10  -4   0   99.92    5.80
 -10  -4   0   82.29    7.12
 -10  -4   0   90.36    7.11
 -10  -4   0  101.27    5.38
 -10  -4   0   96.50    5.05
 -10  -4   0   90.27    5.05
  10  -4   0   96.67    5.56
  10  -4   0  100.96    5.51
  10  -4   0  100.78    5.05
  10  -4   0   97.52    5.89
  10  -4   0   90.39    4.04
 -10  -4   0   85.69    6.16
  10  -4   0   95.77    5.40
 -10  -4   0   98.98    5.90
 -10  -4   0   91.81    5.41
 -10  -4   0   99.29    5.31
 -10  -4   0   95.76    4.19
  10  -4   0  100.34    5.62
 -10  -4   0   86.19    5.51
  10  -4   0   93.29    4.08
  10  -4   0   97.09    4.88
  10  -4   0   97.18    4.69
  10  -4   0   90.23    4.08
  10  -4   0   93.85    3.97
 -10  -4   0   93.28    4.32
 -10  -4   0   96.61    5.33
  10  -4   0   97.03    4.26
 -10  -4   0  100.80    3.97
  10  -4   0   85.33    5.32
 -10  -4   0   92.02    6.55
  10  -4   0   87.98    5.66
 -10  -4   0   90.35    6.03
 -10  -4   0  110.86    5.65
  10  -4   0   82.33    7.20
 -10  -4   0   95.04    5.40
 -10  -4   0   98.78    5.55
 -10  -4   0   91.06    5.08
 -10  -4   0   96.06    5.24
  10   4   0   89.40    5.82
 -10   4   0   84.54    5.43
 -10   4   0   94.88    6.20
 -10   4   0   89.58    5.35
  10   4   0  101.05    8.42
 -10   4   0   92.88    5.16
  10   4   0  105.54    6.82
  10   4   0   93.77    6.36
 -10   4   0  105.21    5.75
 -10   4   0   89.95    6.35
 -10   4   0   97.18    5.12
  10   4   0   95.58    6.06
 -10   4   0   85.47    4.69
 -10   4   0   99.14    6.21
 -10   4   0   97.19    5.15
  10   4   0  102.58    5.50
 -10   4   0   95.12    4.91
 -10   4   0  105.35    5.62
 -10   4   0   90.87    5.58
  10   4   0   91.38    6.23
  10   4   0   88.93    5.25
  10   4   0   87.25    6.12
 -10   4   0   97.38    5.85
 -10   4   0   97.36    6.35
  10   4   0   96.56    4.88
 -10   4   0  104.13    6.53
 -10   4   0  100.17    5.04
 -10   4   0   82.22    5.43
  10   4   0   88.81    5.20
 -10   4   0   95.96    5.29
 -10   4   0   87.42    7.73
  10   4   0   95.82    5.14
  10   4   0   90.26    5.96
  10   4   0   91.98    6.76
 -10   4   0   93.62    5.54
 -10   4   0   91.08    5.55
  10   4   0   96.57    5.37
 -10   4   0   94.18    4.22
  10   4   0   96.92    5.35
 -10   4   0   91.43    5.94
 -10   4   0   88.32    5.77
  10   4   0   88.97    5.89
  10   4   0  111.16    6.24
 -10   4   0   94.52    5.72
 -10   4   0  102.45    6.14
  10   4   0  110.60    6.79
 -10   4   0   86.86    7.16
 -10   4   0   98.85    4.59
 -10   4   0   93.66    4.09
  10   4   0   97.28    6.72
  10   4   0   95.41    6.06
  10   4   0   91.87    6.12
 -10   4   0   91.93    5.20
 -10   4   0  108.99    6.91
 -10   4   0  101.24    6.04
 -10   4   0   91.59    5.32
  10   4   0  107.08    7.00
  10   4   0   99.09    6.31
  10   4   0   99.42    6.36
  10   4   0   92.85    5.02
  10   4   0   99.43    5.18
 -10   4   0   99.54    5.02
  10   4   0   98.89    6.58
 -10   4   0   83.76    5.71
 -11  -4   0   -0.51    0.97
 -11  -4   0   -1.95    0.94
 -11  -4   0    0.34    1.39
 -11  -4   0   -0.24    0.86
 -11  -4   0   -0.23    1.13
  11  -4   0    0.78    0.90
  11  -4   0   -0.34    1.11
  11  -4   0    0.56    1.15
 -11  -4   0    1.59    1.07
  11  -4   0    0.79    1.21
 -11  -4   0    0.10    1.05
 -11  -4   0   -0.62    0.71
 -11  -4   0    0.40    1.28
  11  -4   0    0.99    1.02
 -11  -4   0    0.48    1.09
  11  -4   0    0.56    1.30
 -11  -4   0    0.99    1.35
 -11  -4   0    1.09    1.49
  11  -4   0    2.50    1.54
 -11  -4   0    0.49    0.89
 -11  -4   0    2.00    3.23
  11  -4   0    3.03    1.36
  11  -4   0    0.21    2.73
  11  -4   0    0.15    1.05
 -11  -4   0    2.86    1.42
 -11  -4   0    2.10    1.48
 -11  -4   0   -0.42    1.19
  11  -4   0    0.12    0.81
 -11  -4   0    0.94    1.14
  11  -4   0    0.43    1.07
 -11  -4   0    1.24    1.63
 -11  -4   0    1.36    0.98
  11  -4   0    1.20    1.35
  11  -4   0    1.15    1.01
 -11  -4   0    0.11    0.94
 -11  -4   0    0.04    0.88
  11  -4   0    1.76    1.41
  11  -4   0    1.84    1.22
 -11  -4   0    2.36    1.49
 -11  -4   0   -1.39    1.15
 -11  -4   0    0.94    1.76
  11  -4   0    0.93    1.26
 -11  -4   0    0.20    1.56
 -11  -4   0    0.13    1.27
  11  -4   0    0.12    1.10
  11   4   0    0.08    1.06
  11   4   0    1.04    1.17
 -11   4   0    0.40    1.00
  11   4   0    0.03    1.18
  11   4   0    1.93    3.19
  11   4   0    0.39    1.43
 -11   4   0    0.89    1.19
  11   4   0   -0.68    1.17
  11   4   0    0.27    0.92
  11   4   0   -0.13    1.55
 -11   4   0   -1.35    0.87
 -11   4   0    1.12    1.39
 -11   4   0    1.06    2.72
  11   4   0    1.40    1.36
  11   4   0    0.04    1.13
  11   4   0    2.52    1.73
 -11   4   0    0.82    1.12
  11   4   0    2.80    1.33
 -11   4   0   -0.11    1.09
  11   4   0    1.45    1.13
 -11   4   0    1.87    1.09
 -11   4   0    0.25    1.45
  11   4   0   -0.97    1.45
 -11   4   0    1.09    1.33
 -11   4   0    1.15    1.40
 -11   4   0    1.03    1.40
 -11   4   0    0.78    1.54
 -11   4   0   -0.75    0.82
 -11   4   0    0.71    1.27
 -11   4   0    0.33    0.99
 -11   4   0   -0.02    1.32
 -11   4   0    0.85    1.28
 -11   4   0    0.98    1.29
 -11   4   0   -0.01    1.29
  11   4   0    0.03    2.76
  11   4   0    0.17    0.93
  11   4   0    0.67    1.50
 -11   4   0   -0.66    0.94
 -11   4   0    0.20    0.93
 -11   4   0   -1.20    0.81
  11   4   0   -0.63    1.06
  11   4   0    2.07    1.52
  11   4   0   -1.22    1.17
  11   4   0    0.45    1.58
  11   4   0   -1.25    1.07
 -11   4   0    0.15    1.48
 -11   4   0    2.61    1.25
  11   4   0    1.44    1.02
  11   4   0    1.43    1.25
 -11   4   0   -0.15    0.96
 -12  -4   0    9.66    2.11
  12  -4   0   11.60    2.01
  12  -4   0    8.40    2.23
 -12  -4   0   13.25    2.78
 -12  -4   0    8.53    1.94
 -12  -4   0    8.49    1.95
 -12  -4   0    9.64    2.51
 -12  -4   0   11.07    3.17
 -12  -4   0   10.63    2.65
  12  -4   0    8.24    4.07
  12  -4   0   12.79    2.75
 -12  -4   0    9.39    4.58
 -12  -4   0   10.60    2.19
 -12  -4   0    7.72    2.60
 -12  -4   0    4.53    1.97
  12  -4   0    9.49    2.27
 -12  -4   0   10.58    2.24
 -12  -4   0   13.98    3.01
 -12  -4   0    8.29    2.53
 -12  -4   0   10.23    1.83
  12  -4   0    9.08    1.77
  12  -4   0    9.43    2.33
 -12  -4   0    8.00    3.29
  12  -4   0   10.62    2.53
 -12  -4   0    8.96    1.92
 -12  -4   0    7.55    1.89
 -12  -4   0    8.56    1.90
 -12  -4   0    7.84    2.28
  12  -4   0   14.12    3.06
  12  -4   0   11.83    2.51
  12  -4   0   10.22    2.48
 -12  -4   0   10.26    2.13
  12  -4   0   12.98    2.92
 -12  -4   0   11.06    2.02
 -12  -4   0   10.78    4.67
 -12  -4   0    9.27    2.38
 -12   4   0    8.97    1.91
  12   4   0   13.79    4.81
  12   4   0   12.96    2.71
  12   4   0    9.48    2.59
 -12   4   0    6.81    2.16
  12   4   0   11.11    3.93
 -12   4   0   13.37    3.02
  12   4   0   10.16    2.20
  12   4   0   10.42    2.46
  12   4   0   12.02    2.20
 -12   4   0   11.65    2.65
  12   4   0    8.38    3.38
 -12   4   0    8.88    2.10
  12   4   0   16.04    2.58
  12   4   0   10.48    1.91
 -12   4   0   13.96    3.22
 -12   4   0   10.03    2.60
  12   4   0   11.57    4.63
  12   4   0    7.00    1.81
 -12   4   0    7.33    2.18
  12   4   0   10.85    2.74
 -12   4   0   10.17    2.13
 -12   4   0    9.56    2.24
 -12   4   0   13.22    3.01
  12   4   0    9.03    2.37
 -12   4   0    8.64    2.47
  12   4   0    9.08    2.75
 -12   4   0    8.17    1.88
  12   4   0   10.11    2.64
 -12   4   0    7.67    4.05
 -12   4   0    7.22    2.13
  12   4   0    9.00    2.63
 -12   4   0   11.79    2.56
  12   4   0    7.98    2.48
 -12   4   0   11.00    2.33
 -12   4   0   12.48    2.96
  12   4   0   13.54    3.18
  12   4   0    8.15    1.87
  12   4   0   11.98    2.24
 -12   4   0   11.93    2.45
 -12   4   0   12.37    2.49
 -12   4   0   12.14    2.50
  12   4   0   10.45    2.19
  12   4   0    9.99    2.70
  12   4   0   10.29    2.98
  12   4   0    9.92    2.59
 -12   4   0    8.86    2.07
 -12   4   0   14.74    3.00
 -12   4   0    7.67    2.28
  13  -4   0    1.40    1.42
 -13  -4   0   -0.63    1.24
 -13  -4   0   -0.20    1.21
  13  -4   0   -0.55    0.97
 -13  -4   0   -1.39    0.93
  13  -4   0    0.62    1.46
  13  -4   0   -3.09    3.72
 -13  -4   0    0.14    1.04
 -13  -4   0   -0.48    1.11
  13  -4   0   -1.82    0.75
 -13  -4   0   -1.02    4.63
 -13  -4   0    0.06    0.91
  13  -4   0   -1.45    0.96
 -13  -4   0   -1.31    1.39
 -13  -4   0   -0.98    0.94
  13  -4   0   -0.65    1.11
 -13  -4   0   -0.55    1.53
  13  -4   0    0.04    1.16
  13  -4   0    0.06    1.48
 -13  -4   0    0.49    1.33
  13  -4   0    1.29    1.31
  13  -4   0   -1.69    0.98
 -13  -4   0   -1.68    1.09
 -13  -4   0    0.12    1.27
 -13   4   0   -0.47    0.88
 -13   4   0   -1.51    0.76
 -13   4   0    0.96    1.66
 -13   4   0   -0.26    1.32
 -13   4   0    0.08    1.45
  13   4   0    0.57    3.75
  13   4   0   -1.75    1.14
 -13   4   0   -1.50    1.16
  13   4   0   -0.03    4.20
 -13   4   0   -1.72    0.96
 -13   4   0   -1.30    1.20
  13   4   0   -1.96    0.99
 -13   4   0   -0.43    4.01
 -13   4   0    0.12    1.62
  13   4   0   -1.82    1.43
  13   4   0   -0.94    1.32
  13   4   0   -0.54    1.11
  13   4   0   -1.20    1.08
  13   4   0   -2.55    0.90
  13   4   0    0.88    1.93
 -13   4   0   -0.06    1.47
  13   4   0   -1.80    0.90
 -13   4   0    3.53    1.86
  13   4   0   -0.49    1.06
  13   4   0   -1.06    1.49
  13   4   0    0.15    1.51
  13   4   0   -0.62    1.52
  13   4   0   -1.51    1.30
  13   4   0   -0.83    1.11
 -13   4   0    0.97    1.73
 -13   4   0    1.99    1.36
 -13   4   0   -0.34    1.36
  13   4   0   -0.94    1.04
 -13   4   0    0.82    1.39
 -14  -4   0    2.71    1.70
 -14  -4   0   -0.89    1.48
 -14  -4   0   -0.07    1.23
 -14  -4   0    1.11    1.46
  14  -4   0    0.26    1.45
 -14  -4   0    1.38    1.60
  14  -4   0    1.76    1.53
 -14  -4   0    0.04    1.49
 -14  -4   0    0.54    1.56
 -14  -4   0    0.96    1.93
  14  -4   0    1.07    1.36
 -14  -4   0    2.05    1.76
 -14  -4   0    2.16    1.79
  14  -4   0    0.04    1.46
  14  -4   0   -0.19    1.16
  14  -4   0    2.03    1.63
  14  -4   0   -0.63    1.44
  14  -4   0    4.16    4.14
 -14  -4   0    1.89    1.71
  14  -4   0    1.30    1.58
  14  -4   0    2.10    1.23
  14  -4   0   -0.53    1.20
 -14  -4   0   -1.00    5.05
  14   4   0    2.08    1.45
  14   4   0    0.88    1.78
 -14   4   0    2.08    1.94
  14   4   0    1.21    1.41
  14   4   0    0.07    1.75
  14   4   0    2.24    2.06
 -14   4   0    3.46    4.80
  14   4   0    0.10    1.30
 -14   4   0    0.24    1.89
  14   4   0    2.85    2.08
 -14   4   0    0.23    1.62
 -14   4   0    2.09    2.19
 -14   4   0    0.05    1.40
  14   4   0    0.12    1.47
  14   4   0    0.87    1.82
  14   4   0    0.89    1.90
  14   4   0    0.17    1.33
 -14   4   0    1.34    1.55
 -14   4   0   -0.04    1.48
  14   4   0    2.59    5.11
  14   4   0    0.11    1.36
  14   4   0    1.98    1.83
 -14   4   0    1.85    1.82
  14   4   0    0.57    1.46
 -14   4   0    0.67    1.36
  14   4   0    0.63    1.35
 -14   4   0    3.67    2.07
 -14   4   0    0.37    1.49
 -14   4   0   -0.36    1.29
  15  -4   0    2.65    1.71
  15  -4   0   -1.74    1.11
  15  -4   0   -0.24    1.46
 -15  -4   0    5.24    2.18
 -15  -4   0    1.23    1.97
  15  -4   0    2.18    1.59
 -15  -4   0    2.09    1.84
 -15  -4   0   -1.22    1.82
 -15  -4   0   -0.03    1.79
 -15  -4   0   -1.26    1.74
 -15  -4   0    3.48    2.21
  15  -4   0    0.19    1.48
 -15  -4   0    0.16    1.88
  15  -4   0   -0.55    1.25
  15  -4   0    0.09    1.56
 -15  -4   0    0.84    2.31
 -15  -4   0    0.72    1.49
  15  -4   0   -0.02    1.32
  15   4   0    2.68    3.04
 -15   4   0    4.53    2.87
  15   4   0   -0.77    1.83
 -15   4   0    0.61    1.72
  15   4   0   -0.78    1.56
 -15   4   0   -1.62    1.40
 -15   4   0    1.46    1.64
  15   4   0    0.54    1.64
  15   4   0   -0.04    1.48
 -15   4   0   -0.79    1.38
  15   4   0    0.62    1.55
  15   4   0   -1.01    1.65
 -15   4   0   -0.32    1.47
  15   4   0   -1.78    1.63
  15   4   0   -0.33    1.71
 -15   4   0    0.63    1.71
  15   4   0    0.91    1.64
   0  -5   0   -0.26    0.45
   0  -5   0    0.15    0.32
   0  -5   0    0.16    0.50
   0  -5   0    0.03    0.57
   0  -5   0    4.55    1.16
   0  -5   0    0.04    0.50
   0  -5   0   -0.43    0.48
   0  -5   0   -0.13    0.60
   0  -5   0    0.17    0.64
   0  -5   0   -0.93    0.41
   0  -5   0   -0.37    0.60
   0  -5   0    0.37    0.67
   0  -5   0    0.34    0.74
   0  -5   0    0.73    0.73
   0   5   0    0.17    0.29
   0   5   0   -0.94    0.48
   0   5   0    0.24    0.68
   0   5   0    0.00    0.29
   0   5   0    0.26    0.34
   0   5   0   -0.55    0.27
   0   5   0    0.92    0.37
   0   5   0   -0.20    0.69
   0   5   0   -0.27    0.53
   0   5   0    0.52    0.48
   0   5   0   -1.25    0.63
   0   5   0    0.02    0.31
   0   5   0    0.97    0.40
   0   5   0    3.16    1.16
   0   5   0    0.90    0.36
   0   5   0    2.91    1.06
   0   5   0    0.20    0.42
   0   5   0    0.00    0.19
   0   5   0    0.05    0.19
   0   5   0   -0.25    0.66
   0   5   0    0.14    0.58
   0   5   0    0.53    0.63
   0   5   0    1.09    0.77
   0   5   0   -1.43    0.46
   0   5   0    0.58    0.82
   0   5   0   -1.06    0.56
   0   5   0   -0.21    0.68
   0   5   0   -0.21    0.19
   0   5   0    0.45    0.55
   0   5   0    0.46    0.53
   0   5   0   -0.94    0.37
   0   5   0   -0.37    0.20
   0   5   0    0.26    0.56
   0   5   0    0.48    0.34
   1  -5   0  110.10    5.40
  -1  -5   0  107.21    5.50
  -1  -5   0  112.85    5.46
  -1  -5   0  112.79    3.86
   1  -5   0  116.07    5.64
  -1  -5   0  114.75    5.60
  -1  -5   0  115.36    5.75
   1  -5   0  114.90    5.45
   1  -5   0  112.80    5.78
   1  -5   0  117.09    5.75
   1  -5   0  114.72    5.80
  -1  -5   0  110.59    3.87
  -1  -5   0  116.92    6.19
  -1  -5   0  112.60    3.82
  -1  -5   0  112.18    5.38
  -1  -5   0  110.08    4.39
  -1  -5   0  118.53    4.63
  -1  -5   0  110.64    5.72
  -1  -5   0  113.88    5.47
  -1  -5   0  113.19    5.58
   1  -5   0  117.77    5.50
   1  -5   0  113.71    5.55
   1  -5   0  112.26    5.62
  -1  -5   0  111.49    4.37
  -1  -5   0  110.27    5.52
  -1  -5   0  112.81    3.85
   1  -5   0  116.70    5.74
   1  -5   0  106.70    5.63
   1  -5   0  116.46    6.10
  -1  -5   0  115.81    4.49
  -1  -5   0  113.21    4.61
   1   5   0  109.71    6.38
  -1   5   0  120.30    5.65
  -1   5   0  108.64    5.49
   1   5   0  119.14    6.30
   1   5   0  110.76    4.60
  -1   5   0  114.26    5.55
  -1   5   0  107.43    5.45
  -1   5   0  112.08    5.79
   1   5   0  107.73    5.38
   1   5   0  109.72    4.73
  -1   5   0  104.25    5.94
  -1   5   0  105.10    5.40
   1   5   0  113.49    4.54
  -1   5   0  112.23    4.43
  -1   5   0  112.59    5.86
   1   5   0  120.91    6.32
   1   5   0  109.73    5.28
   1   5   0  103.39    5.65
   1   5   0  116.74    5.89
   1   5   0  114.67    4.44
   1   5   0  116.07    4.62
   1   5   0  107.70    5.48
   1   5   0  113.78    4.52
   1   5   0  114.76    4.49
   1   5   0  110.79    4.46
  -1   5   0  106.67    5.57
  -1   5   0  105.83    5.58
   1   5   0  117.03    5.86
  -1   5   0  106.48    6.23
   1   5   0  114.30    5.79
   1   5   0  112.80    4.93
   1   5   0  109.59    5.57
   1   5   0  108.39    6.10
  -1   5   0  122.90    5.89
  -1   5   0  110.16    5.14
   1   5   0  113.08    4.56
  -1   5   0  111.77    6.19
   1   5   0  112.43    6.01
  -1   5   0  106.23    5.64
   1   5   0  112.37    4.93
   1   5   0  106.02    5.77
   1   5   0  114.66    4.56
  -1   5   0  111.33    5.23
  -1   5   0  113.82    5.03
  -1   5   0  118.80    5.72
  -1   5   0  123.53    5.54
   1   5   0  112.03    4.40
   1   5   0  115.35    4.44
  -1   5   0  116.07    5.59
   1   5   0  108.36    5.76
  -1   5   0  112.88    4.78
   1   5   0  109.35    4.68
  -1   5   0  119.63    4.49
   1   5   0  112.01    4.33
  -1   5   0  109.14    5.79
   1   5   0  112.64    5.74
  -1   5   0  109.89    5.87
   1   5   0  104.60    5.60
   1   5   0  107.12    4.71
  -1   5   0  113.16    4.28
   1   5   0  106.21    5.60
  -1   5   0  117.65    5.53
  -1   5   0  115.97    5.29
  -1   5   0  110.50    5.68
  -1   5   0  111.76    5.63
   1   5   0  113.96    5.40
  -2  -5   0   12.76    1.83
  -2  -5   0    9.30    1.75
  -2  -5   0   13.60    1.86
   2  -5   0    8.07    1.50
  -2  -5   0   10.05    2.06
  -2  -5   0    9.04    0.96
  -2  -5   0   12.42    1.72
   2  -5   0   11.72    1.76
  -2  -5   0   10.08    1.65
  -2  -5   0    9.58    1.11
  -2  -5   0   10.31    1.78
   2  -5   0   12.16    2.04
  -2  -5   0    8.86    1.88
   2  -5   0    9.49    1.73
  -2  -5   0   10.23    1.81
   2  -5   0   10.00    1.55
   2  -5   0    9.40    1.59
  -2  -5   0   10.38    1.71
  -2  -5   0    8.00    0.87
  -2  -5   0   10.17    1.65
   2  -5   0   10.07    1.79
   2  -5   0   13.18    1.79
   2  -5   0   10.16    1.88
  -2  -5   0   11.57    1.72
  -2  -5   0    7.55    1.41
  -2  -5   0    9.44    1.14
  -2  -5   0   14.43    1.89
   2  -5   0   10.31    1.80
   2  -5   0   11.80    2.07
  -2  -5   0   13.32    1.37
  -2  -5   0    9.16    1.80
  -2  -5   0    9.86    1.05
  -2  -5   0    8.38    1.06
  -2  -5   0   10.20    1.21
  -2  -5   0    9.85    1.00
  -2  -5   0    9.70    1.10
   2  -5   0    8.89    1.65
   2   5   0   10.57    2.04
  -2   5   0   14.44    2.33
   2   5   0   11.00    1.62
   2   5   0   10.75    2.17
   2   5   0    9.94    1.04
   2   5   0   10.66    1.62
  -2   5   0   12.22    1.97
  -2   5   0   11.72    0.89
   2   5   0   11.94    1.53
   2   5   0   10.91    1.80
   2   5   0   12.03    1.75
  -2   5   0   12.94    1.87
   2   5   0   11.59    1.27
   2   5   0   10.18    1.97
   2   5   0    7.80    1.97
   2   5   0   10.90    1.15
  -2   5   0    8.92    1.57
  -2   5   0   15.28    2.20
  -2   5   0    8.66    1.62
   2   5   0    9.11    1.08
  -2   5   0   12.92    1.79
  -2   5   0    6.82    1.52
   2   5   0    7.88    1.51
   2   5   0   12.50    2.08
   2   5   0    9.66    1.82
  -2   5   0    8.99    1.67
  -2   5   0    8.52    1.73
   2   5   0   10.45    1.83
  -2   5   0   12.16    1.20
  -2   5   0    7.73    0.91
  -2   5   0   11.06    1.81
  -2   5   0   10.93    1.75
  -2   5   0   10.79    1.25
  -2   5   0   11.68    1.95
  -2   5   0    9.54    0.83
   2   5   0    9.77    0.99
  -2   5   0   11.37    0.99
   2   5   0    8.79    1.70
   2   5   0    8.90    1.27
   2   5   0   10.02    1.14
  -2   5   0   10.51    1.88
   2   5   0    9.41    1.06
  -2   5   0    8.89    1.99
  -2   5   0    9.00    1.77
  -2   5   0   11.62    1.48
   2   5   0   10.41    1.85
   2   5   0    9.55    1.30
   2   5   0    9.03    1.20
   2   5   0    9.83    1.28
   2   5   0   11.91    1.41
  -2   5   0   11.28    1.95
   2   5   0   11.09    0.98
   2   5   0   13.41    1.21
   2   5   0    7.18    1.67
   2   5   0    9.26    1.22
  -2   5   0    8.09    1.61
   2   5   0    6.20    1.54
   2   5   0   10.03    0.68
  -2   5   0   10.14    1.77
   2   5   0    9.51    1.18
   2   5   0   12.15    2.20
   2   5   0   11.35    0.64
  -2   5   0   13.16    1.88
  -2   5   0    9.51    0.94
   2   5   0   10.19    1.02
  -2   5   0   12.20    1.99
  -2   5   0    8.81    1.39
  -2   5   0   12.80    1.11
  -2   5   0   12.94    2.02
  -2   5   0   12.42    1.86
  -3  -5   0  234.12    9.89
  -3  -5   0  232.86    9.46
  -3  -5   0  247.19    9.97
  -3  -5   0  231.88   12.06
  -3  -5   0  238.30    9.97
  -3  -5   0  227.02    9.46
   3  -5   0  230.65    9.99
  -3  -5   0  246.47   10.42
  -3  -5   0  235.38    9.71
  -3  -5   0  238.05    9.87
   3  -5   0  225.63    9.69
  -3  -5   0  231.24    9.96
  -3  -5   0  240.34    9.48
   3  -5   0  224.50    9.88
  -3  -5   0  244.90    9.79
  -3  -5   0  250.24   10.49
  -3  -5   0  249.82   10.94
   3  -5   0  242.36    9.47
   3   5   0  225.62    8.99
  -3   5   0  202.97    9.55
  -3   5   0  227.87    9.74
  -3   5   0  229.44    9.75
  -3   5   0  235.77    9.68
  -3   5   0  215.86    9.41
   3   5   0  234.31    9.20
  -3   5   0  232.18    9.80
  -3   5   0  223.12    9.55
  -3   5   0  223.80    9.88
  -3   5   0  231.26    9.59
   3   5   0  226.21    9.80
   3   5   0  235.31    9.02
   3   5   0  217.89    9.85
   3   5   0  230.16   10.19
   3   5   0  238.80   10.06
   3   5   0  232.86    9.93
  -3   5   0  217.99    9.80
  -3   5   0  224.67    9.71
   3   5   0  232.52    9.12
   3   5   0  232.95    9.04
  -3   5   0  235.81    9.65
  -3   5   0  206.21    9.52
   3   5   0  238.22   10.71
  -3   5   0  220.19   10.25
  -3   5   0  225.84    9.60
  -3   5   0  234.42    9.89
   3   5   0  259.39   10.09
   3   5   0  216.60    9.69
   4  -5   0    5.32    0.45
   4  -5   0    4.47    1.14
  -4  -5   0    4.14    0.92
  -4  -5   0    3.15    0.86
  -4  -5   0    6.44    1.41
  -4  -5   0    4.70    0.98
  -4  -5   0    6.81    1.43
   4  -5   0    5.16    0.43
  -4  -5   0    4.61    1.23
   4  -5   0    4.87    0.47
   4  -5   0    4.78    0.93
   4  -5   0    4.64    1.00
  -4  -5   0    5.42    1.21
  -4  -5   0   10.87    2.66
  -4  -5   0    3.81    1.57
  -4  -5   0    3.84    1.19
  -4  -5   0    8.80    1.80
  -4  -5   0    6.52    1.49
  -4  -5   0    3.61    1.30
   4  -5   0    4.54    1.24
   4  -5   0    6.17    1.52
  -4  -5   0    5.93    1.45
   4  -5   0    5.76    0.47
   4  -5   0    5.09    1.45
   4  -5   0    3.85    0.83
  -4  -5   0   11.31    2.55
   4  -5   0    5.62    0.52
   4  -5   0    5.78    1.50
  -4  -5   0    6.02    1.26
  -4  -5   0    6.00    1.34
  -4  -5   0    3.95    1.11
  -4  -5   0    4.43    1.09
  -4  -5   0    3.28    1.17
   4  -5   0    5.68    1.54
  -4  -5   0    6.79    1.77
   4  -5   0    4.92    0.43
  -4  -5   0    4.50    1.67
   4   5   0    5.18    1.20
  -4   5   0    4.49    0.90
   4   5   0    3.60    0.79
  -4   5   0    4.69    1.35
  -4   5   0    6.60    1.17
   4   5   0    4.33    1.11
  -4   5   0    3.70    1.16
   4   5   0    2.34    0.95
  -4   5   0    4.55    0.95
   4   5   0    5.44    0.93
   4   5   0    7.91    1.95
   4   5   0    3.91    1.06
  -4   5   0    3.04    0.87
   4   5   0    3.24    0.66
  -4   5   0    3.78    0.78
  -4   5   0    4.55    0.81
  -4   5   0    4.36    1.30
  -4   5   0    5.72    1.41
  -4   5   0    3.71    1.17
   4   5   0    3.93    0.97
   4   5   0    5.88    1.47
   4   5   0    9.21    1.98
   4   5   0    8.37    1.68
   4   5   0    3.57    0.74
   4   5   0    3.49    0.95
  -4   5   0    4.41    1.06
   4   5   0    5.26    1.30
   4   5   0    4.37    1.10
  -4   5   0    4.64    1.27
  -4   5   0    5.03    1.22
   4   5   0    5.28    1.75
  -4   5   0    5.74    0.67
  -4   5   0    4.29    1.11
  -4   5   0    5.29    0.75
   4   5   0    8.81    1.80
  -4   5   0    4.50    1.18
  -4   5   0    4.83    1.28
   4   5   0    4.83    1.65
  -4   5   0    4.98    1.52
   4   5   0    6.45    1.02
  -4   5   0    4.46    0.58
  -4   5   0    5.13    0.69
  -4   5   0    4.63    0.56
  -4   5   0    4.32    0.74
  -4   5   0    5.38    0.87
   4   5   0    5.56    1.09
   4   5   0    2.63    1.03
  -4   5   0    5.47    1.51
  -4   5   0    5.41    1.40
  -4   5   0    4.11    1.20
   4   5   0    3.88    0.97
  -4   5   0    2.91    0.84
   4   5   0    4.34    1.08
  -4   5   0    3.69    0.68
   4   5   0    5.97    1.57
   4   5   0    7.80    1.67
  -4   5   0    5.55    0.65
   4   5   0    3.16    0.99
   4   5   0    5.09    1.13
   4   5   0    3.84    1.12
  -4   5   0    4.34    0.99
   4   5   0    5.74    1.72
  -4   5   0    7.16    1.13
   4   5   0    7.08    1.59
   5  -5   0  516.89   17.39
   5  -5   0  533.99   17.60
  -5  -5   0  510.30   20.07
  -5  -5   0  488.36   20.37
  -5   5   0  484.38   17.67
   5   5   0  491.03   19.96
  -5   5   0  523.52   17.58
  -5   5   0  500.55   18.65
  -5   5   0  471.91   18.94
  -6  -5   0   42.93    2.48
   6  -5   0   45.19    3.79
   6  -5   0   50.99    3.67
   6  -5   0   47.77    3.24
  -6  -5   0   45.58    3.56
  -6  -5   0   44.65    4.44
  -6  -5   0   42.31    3.20
  -6  -5   0   43.82    2.40
   6  -5   0   47.01    2.53
   6  -5   0   46.10    2.94
  -6  -5   0   46.27    2.62
  -6  -5   0   43.13    4.16
   6  -5   0   42.73    3.67
   6  -5   0   48.49    3.38
   6  -5   0   44.22    3.36
   6  -5   0   45.96    2.55
   6  -5   0   41.16    3.39
   6  -5   0   46.77    2.52
   6  -5   0   42.73    2.84
  -6  -5   0   45.03    4.01
  -6  -5   0   44.19    3.66
  -6  -5   0   42.53    3.65
  -6  -5   0   41.51    3.01
   6  -5   0   45.28    3.43
   6  -5   0   45.95    3.04
  -6  -5   0   43.94    3.16
  -6  -5   0   42.74    4.37
  -6  -5   0   40.55    3.16
  -6  -5   0   45.39    3.40
   6  -5   0   45.64    2.44
   6  -5   0   46.16    2.87
  -6  -5   0   45.89    3.43
  -6  -5   0   46.98    3.30
  -6  -5   0   42.69    3.48
   6  -5   0   45.01    2.44
  -6  -5   0   41.35    2.21
   6  -5   0   48.73    3.08
  -6  -5   0   58.96    3.28
   6  -5   0   45.65    2.51
  -6  -5   0   40.05    3.26
  -6  -5   0   42.74    2.68
  -6  -5   0   42.37    3.53
   6  -5   0   45.99    2.23
  -6  -5   0   45.41    2.27
   6  -5   0   43.37    3.55
  -6  -5   0   42.03    3.05
  -6  -5   0   43.80    2.95
   6  -5   0   46.56    2.31
   6   5   0   44.20    3.33
   6   5   0   41.78    2.59
  -6   5   0   51.27    3.18
  -6   5   0   46.27    2.38
  -6   5   0   45.28    2.33
  -6   5   0   46.78    3.01
  -6   5   0   49.47    2.81
   6   5   0   50.04    3.89
   6   5   0   44.13    4.61
   6   5   0   49.69    3.64
  -6   5   0   42.79    2.41
  -6   5   0   45.63    3.38
  -6   5   0   48.28    3.20
   6   5   0   47.99    3.48
  -6   5   0   46.60    2.11
  -6   5   0   48.12    3.20
  -6   5   0   44.79    2.51
  -6   5   0   45.42    2.45
   6   5   0   42.94    2.52
  -6   5   0   45.36    3.57
   6   5   0   45.49    3.31
  -6   5   0   46.85    2.89
   6   5   0   50.31    4.22
  -6   5   0   45.13    3.33
  -6   5   0   46.93    3.76
  -6   5   0   47.98    3.80
   6   5   0   47.44    3.25
  -6   5   0   48.32    4.04
   6   5   0   45.74    3.46
  -6   5   0   43.83    2.77
  -6   5   0   44.95    3.32
  -6   5   0   40.00    3.24
  -6   5   0   45.13    2.73
   6   5   0   47.47    3.83
  -6   5   0   42.24    2.77
   6   5   0   43.21    2.73
  -6   5   0   45.68    2.66
  -6   5   0   47.52    2.55
  -6   5   0   48.64    2.84
  -6   5   0   44.38    3.56
  -6   5   0   46.84    2.43
   6   5   0   46.49    3.29
   6   5   0   45.40    3.29
  -6   5   0   41.80    2.73
  -6   5   0   43.28    3.06
  -6   5   0   46.29    2.67
   6   5   0   45.71    2.75
   6   5   0   49.28    3.53
   6   5   0   38.48    3.28
  -6   5   0   45.37    2.83
  -6   5   0   45.90    2.77
   6   5   0   46.65    2.83
   6   5   0   43.82    2.58
   6   5   0   43.01    2.86
  -6   5   0   44.39    2.69
   6   5   0   50.83    2.91
   6   5   0   48.71    4.25
  -6   5   0   46.35    2.84
   6   5   0   43.95    3.78
   6   5   0   43.87    2.65
   6   5   0   45.00    4.18
  -6   5   0   44.66    3.21
   6   5   0   46.53    3.70
  -6   5   0   45.87    2.55
  -6   5   0   47.61    3.09
  -7  -5   0   54.92    3.67
   7  -5   0   55.95    4.15
  -7  -5   0   59.23    3.88
  -7  -5   0   55.92    3.34
   7  -5   0   57.87    3.24
   7  -5   0   53.33    3.91
  -7  -5   0   54.10    3.73
  -7  -5   0   51.72    5.53
  -7  -5   0   52.68    4.63
  -7  -5   0   53.36    3.51
   7  -5   0   58.72    4.22
  -7  -5   0   61.35    3.70
   7  -5   0   55.98    2.80
  -7  -5   0   60.01    3.43
  -7  -5   0   57.30    3.98
   7  -5   0   56.35    2.48
  -7  -5   0   50.16    5.04
  -7  -5   0   59.67    3.42
  -7  -5   0   55.48    2.93
   7  -5   0   51.26    3.69
  -7  -5   0   58.21    4.27
   7  -5   0   56.91    3.27
   7  -5   0   56.55    3.36
  -7  -5   0   56.82    3.14
   7  -5   0   55.12    3.28
  -7  -5   0   61.41    4.28
   7  -5   0   64.91    4.51
  -7  -5   0   61.98    4.04
   7  -5   0   57.63    3.63
   7  -5   0   61.00    3.32
  -7  -5   0   48.83    4.26
   7  -5   0   62.45    2.98
  -7  -5   0   54.07    3.99
   7  -5   0   58.92    4.47
   7  -5   0   53.80    3.14
  -7  -5   0   58.44    4.39
   7  -5   0   56.90    2.31
   7  -5   0   55.11    3.25
   7  -5   0   60.03    3.79
   7  -5   0   53.49    3.19
  -7  -5   0   69.27    3.89
   7  -5   0   60.58    4.56
  -7  -5   0   55.24    4.27
  -7  -5   0   59.65    4.56
   7  -5   0   58.49    3.21
   7  -5   0   55.15    4.24
   7  -5   0   54.92    3.18
  -7  -5   0   60.26    4.06
   7  -5   0   59.30    3.20
   7  -5   0   55.76    3.46
  -7  -5   0   54.32    5.01
   7  -5   0   56.06    4.50
   7  -5   0   60.17    3.57
  -7  -5   0   56.46    3.79
  -7  -5   0   60.46    3.00
  -7   5   0   48.93    3.35
  -7   5   0   67.88    3.52
   7   5   0   60.63    4.28
  -7   5   0   54.94    3.60
  -7   5   0   57.74    4.76
  -7   5   0   60.22    3.09
  -7   5   0   49.66    3.34
   7   5   0   54.52    4.21
  -7   5   0   63.47    3.34
   7   5   0   56.89    3.37
  -7   5   0   56.17    3.71
  -7   5   0   56.03    3.58
   7   5   0   59.19    2.77
   7   5   0   54.47    4.19
   7   5   0   56.56    3.92
  -7   5   0   57.39    4.05
  -7   5   0   59.59    3.81
  -7   5   0   59.19    3.23
  -7   5   0   59.05    3.29
   7   5   0   55.21    4.07
  -7   5   0   59.68    4.43
  -7   5   0   52.16    3.19
  -7   5   0   52.14    3.57
   7   5   0   58.99    3.36
  -7   5   0   53.67    4.49
  -7   5   0   62.24    4.06
   7   5   0   62.24    2.96
  -7   5   0   59.20    3.77
  -7   5   0   54.86    2.56
   7   5   0   55.99    4.21
  -7   5   0   58.03    2.95
  -7   5   0   57.00    3.73
  -7   5   0   58.43    2.46
  -7   5   0   62.04    4.38
   7   5   0   59.71    3.61
  -7   5   0   59.63    4.39
   7   5   0   57.51    4.50
  -7   5   0   61.13    3.56
   7   5   0   56.06    5.71
  -7   5   0   61.36    2.47
  -7   5   0   54.59    3.36
   7   5   0   59.11    4.37
  -7   5   0   56.68    4.43
   7   5   0   59.20    3.66
   7   5   0   53.14    3.97
  -7   5   0   63.25    3.71
   7   5   0   57.26    4.02
  -7   5   0   56.67    2.56
   7   5   0   57.83    4.91
   7   5   0   63.37    3.34
  -7   5   0   53.50    3.17
   7   5   0   58.59    4.80
  -7   5   0   52.49    3.46
  -7   5   0   55.40    3.14
   7   5   0   48.02    4.21
   7   5   0   59.39    2.96
   7   5   0   52.57    4.45
   7   5   0   60.70    3.37
   7   5   0   52.09    4.07
   7   5   0   53.82    3.32
  -7   5   0   69.79    3.52
  -7   5   0   57.15    3.70
   7   5   0   59.58    3.46
   7   5   0   55.52    3.98
  -7   5   0   58.32    4.43
  -7   5   0   59.07    2.79
   7   5   0   60.34    4.84
  -8  -5   0   29.65    4.73
   8  -5   0   32.05    2.41
  -8  -5   0   29.02    2.52
   8  -5   0   32.83    3.50
  -8  -5   0   29.06    2.76
   8  -5   0   33.59    2.76
   8  -5   0   30.16    3.74
   8  -5   0   32.36    2.82
  -8  -5   0   27.49    2.86
  -8  -5   0   25.92    3.05
  -8  -5   0   28.92    2.80
  -8  -5   0   30.61    2.99
  -8  -5   0   31.26    2.68
  -8  -5   0   32.52    3.00
   8  -5   0   32.26    3.41
   8  -5   0   29.85    2.53
  -8  -5   0   28.29    3.55
  -8  -5   0   30.08    2.13
  -8  -5   0   28.93    3.90
   8  -5   0   34.15    2.48
   8  -5   0   31.18    2.78
   8  -5   0   30.93    2.58
   8  -5   0   31.98    2.11
  -8  -5   0   28.43    2.84
  -8  -5   0   31.07    2.25
  -8  -5   0   33.60    3.34
  -8  -5   0   28.04    3.65
   8  -5   0   27.39    2.65
  -8  -5   0   30.71    3.04
  -8  -5   0   31.17    3.39
  -8  -5   0   30.63    3.05
  -8  -5   0   32.87    3.03
  -8  -5   0   27.53    2.64
   8  -5   0   30.09    2.95
  -8  -5   0   26.94    3.93
   8  -5   0   28.25    3.01
  -8  -5   0   32.85    2.46
  -8  -5   0   32.56    2.57
  -8  -5   0   29.81    3.07
  -8  -5   0   27.21    4.41
   8  -5   0   27.88    2.49
  -8  -5   0   33.94    2.86
   8  -5   0   27.37    2.10
  -8  -5   0   22.44    2.97
   8  -5   0   25.49    2.49
   8  -5   0   32.94    2.32
   8  -5   0   30.59    1.74
   8  -5   0   26.92    3.06
  -8  -5   0   39.31    5.51
  -8  -5   0   29.21    3.05
   8  -5   0   37.68    4.10
   8  -5   0   30.80    1.72
   8  -5   0   26.39    2.37
   8  -5   0   30.07    3.11
  -8  -5   0   33.73    2.32
   8  -5   0   25.14    2.92
  -8  -5   0   30.48    3.24
   8  -5   0   32.12    3.54
   8  -5   0   29.32    2.45
   8  -5   0   29.38    2.49
   8   5   0   34.67    5.20
   8   5   0   25.84    2.67
  -8   5   0   34.69    3.00
  -8   5   0   33.71    2.86
  -8   5   0   32.70    2.39
  -8   5   0   29.77    2.52
   8   5   0   32.00    3.47
   8   5   0   29.55    3.79
   8   5   0   31.01    2.48
   8   5   0   30.18    3.09
  -8   5   0   32.43    2.59
   8   5   0   28.28    3.35
   8   5   0   30.27    3.41
  -8   5   0   31.62    2.13
   8   5   0   26.84    3.73
   8   5   0   30.28    3.27
   8   5   0   30.59    3.72
   8   5   0   29.70    3.44
  -8   5   0   33.76    3.22
   8   5   0   31.02    2.55
  -8   5   0   36.15    4.14
  -8   5   0   27.07    2.67
  -8   5   0   30.71    3.74
  -8   5   0   28.82    3.68
   8   5   0   29.62    2.51
   8   5   0   30.64    4.78
  -8   5   0   30.68    2.52
   8   5   0   30.96    3.32
  -8   5   0   27.67    2.85
  -8   5   0   32.03    2.94
   8   5   0   31.20    2.06
  -8   5   0   27.17    2.49
   8   5   0   33.63    3.17
   8   5   0   31.89    2.72
   8   5   0   30.00    3.75
  -8   5   0   30.67    2.39
  -8   5   0   24.15    2.63
  -8   5   0   32.13    2.75
  -8   5   0   32.07    2.55
  -8   5   0   26.90    2.62
   8   5   0   32.44    2.66
   8   5   0   29.15    3.50
  -8   5   0   30.48    2.94
  -8   5   0   31.47    2.39
  -8   5   0   36.39    4.68
   8   5   0   34.06    2.68
  -8   5   0   34.86    2.77
  -8   5   0   21.70    3.35
   8   5   0   29.19    2.35
  -8   5   0   27.37    2.38
  -8   5   0   27.98    2.90
   8   5   0   29.98    3.20
  -8   5   0   33.37    2.61
   8   5   0   29.85    3.63
   8   5   0   32.52    3.33
  -8   5   0   30.09    2.93
  -8   5   0   32.53    2.24
  -8   5   0   35.32    3.94
   8   5   0   36.67    3.18
   9  -5   0  174.26    8.70
   9  -5   0  164.12    7.99
  -9  -5   0  135.90   11.54
   9  -5   0  175.80    7.15
  -9  -5   0  175.90   11.39
   9  -5   0  171.93    8.83
  -9  -5   0  183.96    8.05
   9  -5   0  160.16    8.85
  -9  -5   0  159.21    9.86
  -9  -5   0  176.24    7.36
  -9  -5   0  180.56    8.31
  -9  -5   0  175.38   11.47
  -9  -5   0  174.88    8.10
   9  -5   0  170.37    7.69
  -9  -5   0  175.91    8.29
   9  -5   0  168.88    9.03
  -9  -5   0  173.19    7.76
  -9  -5   0  174.70    8.50
  -9  -5   0  155.23    9.48
  -9  -5   0  174.24    7.83
   9  -5   0  186.90    8.19
   9  -5   0  167.11    9.10
  -9  -5   0  174.13    8.53
   9  -5   0  187.40    8.44
   9  -5   0  169.62    7.20
   9  -5   0  175.73    9.77
   9  -5   0  180.93    8.96
  -9  -5   0  173.60    7.08
  -9  -5   0  180.95   13.34
  -9  -5   0  172.96    8.57
  -9  -5   0  181.27    8.37
  -9  -5   0  151.98   11.61
   9  -5   0  175.27    8.07
   9  -5   0  172.58    7.78
   9  -5   0  159.69    7.89
   9  -5   0  166.38    7.68
  -9  -5   0  185.88    8.56
   9  -5   0  162.74    7.76
  -9  -5   0  181.33    9.06
   9  -5   0  165.39    7.72
  -9  -5   0  162.44    9.56
  -9  -5   0  162.66   10.14
  -9  -5   0  178.98    7.86
   9  -5   0  170.77    8.55
  -9  -5   0  170.78    7.98
  -9  -5   0  169.30    8.53
   9  -5   0  180.49    7.80
   9  -5   0  176.40    7.97
  -9  -5   0  187.06    8.36
  -9  -5   0  171.05    9.11
  -9  -5   0  177.26    7.57
   9  -5   0  171.81    8.97
  -9   5   0  176.47    9.02
  -9   5   0  179.78    8.65
   9   5   0  185.58   11.50
   9   5   0  175.65    9.03
   9   5   0  169.23    8.91
  -9   5   0  173.69    7.57
  -9   5   0  172.40    7.25
   9   5   0  181.38    7.85
   9   5   0  183.38    8.86
  -9   5   0  177.46    8.29
  -9   5   0  163.02    8.38
  -9   5   0  161.98   10.84
   9   5   0  169.06    9.05
  -9   5   0  170.91    8.33
   9   5   0  188.53   11.67
  -9   5   0  179.31    7.79
  -9   5   0  167.15    8.27
  -9   5   0  168.47    7.14
   9   5   0  172.95    7.94
  -9   5   0  178.77    8.70
  -9   5   0  175.06    7.45
  -9   5   0  169.68    7.41
   9   5   0  174.53    8.70
   9   5   0  178.45    7.77
   9   5   0  180.65    9.75
  -9   5   0  158.70    8.14
   9   5   0  169.30    9.02
   9   5   0  176.40    9.17
  -9   5   0  170.69    7.89
  -9   5   0  157.27    8.08
  -9   5   0  175.60    7.79
  -9   5   0  173.82   10.51
   9   5   0  185.09    7.95
  -9   5   0  176.29    7.58
  -9   5   0  163.63    8.20
   9   5   0  180.41    8.63
   9   5   0  173.35    8.80
  -9   5   0  171.71    7.54
  -9   5   0  160.70    7.93
   9   5   0  168.56    7.93
  -9   5   0  176.20    7.79
  -9   5   0  179.53    9.68
  -9   5   0  169.81    8.04
   9   5   0  181.55    7.76
  -9   5   0  176.74    7.26
   9   5   0  206.34   10.93
  -9   5   0  174.52    7.89
  -9   5   0  181.33    8.38
 -10  -5   0   12.87    2.53
 -10  -5   0   13.40    2.12
 -10  -5   0   18.19    4.93
  10  -5   0   11.24    2.47
 -10  -5   0   14.47    2.28
  10  -5   0   13.90    1.87
  10  -5   0   12.72    2.24
  10  -5   0    9.96    2.00
 -10  -5   0   16.97    2.72
  10  -5   0   12.78    2.16
 -10  -5   0   13.84    2.27
 -10  -5   0   12.47    3.03
 -10  -5   0   11.66    2.43
  10  -5   0   11.51    2.45
  10  -5   0   13.85    2.49
  10  -5   0   14.21    2.89
 -10  -5   0   18.17    4.03
  10  -5   0   15.32    2.98
 -10  -5   0   10.52    2.51
 -10  -5   0   15.40    2.97
  10  -5   0   15.97    2.92
  10  -5   0   12.28    2.10
  10  -5   0   15.52    1.89
  10  -5   0   12.87    1.86
 -10  -5   0   16.24    2.60
 -10  -5   0   12.92    2.53
 -10  -5   0   11.49    2.00
 -10  -5   0   14.49    3.17
  10  -5   0   12.57    1.58
 -10  -5   0   16.24    2.63
  10  -5   0   11.30    2.03
 -10  -5   0   17.32    5.01
 -10  -5   0   14.32    2.55
  10  -5   0   14.68    2.80
 -10  -5   0   12.16    2.71
  10  -5   0   13.24    2.62
 -10  -5   0   14.76    2.68
 -10  -5   0   14.67    2.38
  10  -5   0   14.95    2.43
 -10  -5   0    9.48    2.39
 -10  -5   0   13.44    3.25
  10  -5   0   14.59    3.52
 -10  -5   0   14.75    2.32
  10  -5   0   15.06    2.42
 -10  -5   0    9.51    2.34
 -10  -5   0   14.67    3.07
 -10  -5   0   14.51    2.38
 -10   5   0   16.10    2.97
  10   5   0   12.46    3.02
  10   5   0   13.38    2.16
 -10   5   0   17.32    2.80
  10   5   0   13.31    2.79
 -10   5   0   17.12    2.39
  10   5   0   15.69    2.72
  10   5   0   10.72    1.61
  10   5   0   12.78    4.38
 -10   5   0   13.31    2.00
  10   5   0   11.98    2.79
  10   5   0   10.89    2.60
 -10   5   0   16.61    3.02
 -10   5   0   15.44    2.97
  10   5   0   16.73    4.60
 -10   5   0   11.26    2.44
 -10   5   0   12.84    1.78
  10   5   0   14.25    2.26
 -10   5   0   11.66    2.28
  10   5   0   13.05    2.73
 -10   5   0   13.53    2.38
  10   5   0   13.43    3.13
  10   5   0   13.39    2.07
  10   5   0   13.59    2.72
  10   5   0   12.84    2.55
 -10   5   0   11.58    1.98
  10   5   0   11.54    1.82
 -10   5   0   12.82    2.21
  10   5   0   12.75    2.76
  10   5   0   12.68    2.96
 -10   5   0   12.73    2.22
 -10   5   0   13.73    3.18
 -10   5   0   13.57    2.00
 -10   5   0   11.17    2.28
  10   5   0   11.91    2.11
  10   5   0   17.71    2.44
 -10   5   0   10.77    2.25
 -10   5   0   13.84    2.40
 -10   5   0   11.31    1.82
 -10   5   0   12.02    2.37
 -10   5   0   13.20    3.65
  10   5   0   15.14    3.27
  10   5   0    8.56    2.25
 -10   5   0   12.89    1.95
 -10   5   0   12.62    2.58
  10   5   0   14.71    3.20
 -10   5   0   14.09    2.18
 -10   5   0   12.91    2.94
 -10   5   0   12.79    2.13
 -10   5   0   15.94    2.14
  11  -5   0  208.47   12.28
 -11  -5   0  214.50   10.10
 -11  -5   0  186.05   12.15
 -11  -5   0  205.59   14.37
 -11  -5   0  220.14    9.81
 -11  -5   0  221.68    9.48
 -11  -5   0  208.89    9.67
  11  -5   0  192.12   10.35
  11  -5   0  218.98   10.94
 -11  -5   0  218.72   11.85
 -11  -5   0  199.44   13.82
 -11  -5   0  218.01   10.46
  11  -5   0  210.22   10.69
  11  -5   0  219.14   10.05
 -11  -5   0  228.13   10.47
  11  -5   0  211.92   10.49
  11  -5   0  215.04   10.74
  11  -5   0  218.05   10.31
 -11  -5   0  218.87   10.82
 -11  -5   0  218.59   10.00
 -11  -5   0  222.25   10.72
 -11  -5   0  222.82   10.04
  11  -5   0  211.69    9.71
 -11  -5   0  231.93    9.98
 -11  -5   0  184.00   11.43
  11  -5   0  195.78   10.63
  11  -5   0  189.62   10.69
  11  -5   0  223.38    9.91
 -11  -5   0  227.33    9.94
  11  -5   0  211.78    9.99
 -11  -5   0  219.98    9.85
 -11  -5   0  236.02    9.73
 -11  -5   0  214.94   10.45
 -11  -5   0  214.97   10.16
  11  -5   0  201.12    9.68
 -11  -5   0  212.27   11.00
  11   5   0  220.94   10.66
  11   5   0  205.14    9.63
 -11   5   0  215.13   12.12
 -11   5   0  192.59   11.82
 -11   5   0  195.21    9.90
 -11   5   0  233.13   10.32
  11   5   0  221.96   14.41
 -11   5   0  207.24   10.10
  11   5   0  234.87   14.71
 -11   5   0  209.71    9.85
 -11   5   0  210.47    9.38
  11   5   0  208.86   10.66
 -11   5   0  213.62   10.24
 -11   5   0  231.81   11.49
 -11   5   0  209.29   10.26
 -11   5   0  203.00   10.35
 -11   5   0  213.23   11.79
  11   5   0  185.68   10.71
 -11   5   0  203.48    9.39
  11   5   0  208.26    9.68
 -11   5   0  216.40    9.67
 -11   5   0  195.69   10.03
  11   5   0  249.70   12.38
  11   5   0  232.16   11.89
 -11   5   0  220.40    9.20
  11   5   0  186.26   10.08
  11   5   0  220.02    9.84
  11   5   0  222.02   11.83
 -11   5   0  208.94    9.52
  11   5   0  222.82   11.11
 -11   5   0  246.58   13.66
 -11   5   0  222.33    9.45
  11   5   0  228.82   10.00
 -11   5   0  211.36   10.61
 -11   5   0  223.56   10.71
  11   5   0  214.61   11.29
  11   5   0  224.35    9.62
 -11   5   0  191.30    9.69
 -11   5   0  233.34   11.54
  11   5   0  186.51   10.72
 -11   5   0  215.95   10.92
  11   5   0  208.31   10.71
  11   5   0  203.01   10.55
  11   5   0  223.96   11.03
  11   5   0  208.80   10.94
 -12  -5   0   16.85    3.02
  12  -5   0   19.05    3.02
  12  -5   0   27.53    5.40
 -12  -5   0   17.63    2.90
 -12  -5   0   22.29    3.58
  12  -5   0   10.92    2.83
  12  -5   0   14.58    3.02
  12  -5   0   15.66    3.03
 -12  -5   0   15.52    3.15
  12  -5   0   15.59    3.05
  12  -5   0   23.79    3.50
 -12  -5   0   16.36    3.02
  12  -5   0   15.71    3.14
  12  -5   0   18.20    3.15
 -12  -5   0   18.50    3.26
 -12  -5   0   18.92    3.01
 -12  -5   0   17.88    2.59
 -12  -5   0   24.41    7.41
 -12  -5   0   15.20    2.82
  12  -5   0   22.62    3.28
 -12  -5   0   18.49    3.23
  12  -5   0   15.36    2.65
  12  -5   0   14.45    3.06
 -12  -5   0   18.32    3.34
 -12  -5   0   17.86    2.80
 -12  -5   0   15.19    2.97
 -12  -5   0   17.74    2.77
 -12  -5   0   14.36    2.51
 -12   5   0   18.58    3.24
 -12   5   0   17.94    2.69
 -12   5   0   14.71    3.28
  12   5   0   17.41    2.74
 -12   5   0   20.48    3.08
 -12   5   0   14.60    2.69
 -12   5   0   18.93    3.19
 -12   5   0   20.44    3.55
  12   5   0   16.30    2.61
 -12   5   0   20.12    4.01
  12   5   0   19.47    2.76
 -12   5   0   17.18    4.72
  12   5   0   20.23    2.94
  12   5   0   19.25    3.90
  12   5   0   15.78    2.77
  12   5   0   24.88    6.65
  12   5   0   22.90    3.96
  12   5   0   17.45    3.66
 -12   5   0   16.66    3.57
 -12   5   0   17.65    3.19
 -12   5   0   14.70    3.40
  12   5   0   20.09    3.41
  12   5   0   17.55    3.10
 -12   5   0   21.10    2.78
  12   5   0   20.09    3.62
 -12   5   0   19.00    2.89
  12   5   0   15.96    3.05
 -12   5   0   22.53    3.05
  12   5   0   16.30    3.22
 -12   5   0   16.02    3.22
  12   5   0   21.54    3.97
 -12   5   0   18.55    2.87
  12   5   0   20.26    3.67
 -13  -5   0  109.92    7.54
 -13  -5   0  108.99    6.67
 -13  -5   0   96.18    6.97
 -13  -5   0  105.50    7.20
  13  -5   0   99.90    6.87
  13  -5   0   95.79    7.04
  13  -5   0  105.34    7.11
  13  -5   0   94.85    6.41
 -13  -5   0  102.52    6.08
  13  -5   0   94.39    6.62
  13  -5   0  106.23    7.19
 -13  -5   0   99.68    6.93
  13  -5   0   93.78    6.19
 -13  -5   0  100.81    6.60
 -13  -5   0  103.63    6.28
 -13  -5   0   89.93    6.66
  13  -5   0  103.14    6.56
  13   5   0   96.02    7.10
 -13   5   0   94.25    7.20
 -13   5   0  101.44    7.32
  13   5   0   95.60    6.26
 -13   5   0  117.52    9.99
 -13   5   0  109.00    6.68
  13   5   0  114.59    8.04
  13   5   0  106.76    7.17
 -13   5   0   90.93    7.80
  13   5   0   96.62    7.32
  13   5   0  100.38    7.44
  13   5   0   96.70    6.00
 -13   5   0   98.76    7.01
 -13   5   0  101.46    6.68
  13   5   0   96.20    5.99
 -13   5   0   96.92    7.49
 -13   5   0  100.76    6.12
 -13   5   0   98.95    7.01
  13   5   0   96.95    6.24
 -13   5   0   85.95    6.70
  13   5   0   96.24    7.62
 -13   5   0   95.91    6.67
  13   5   0   98.98    7.02
  13   5   0   96.05    7.83
  13   5   0   98.00    6.26
 -13   5   0  104.55    7.61
  13   5   0  105.11    6.48
  13   5   0  111.63    8.32
 -14  -5   0    1.25    1.79
 -14  -5   0   -1.02    1.46
  14  -5   0    1.74    1.50
  14  -5   0    1.29    1.82
  14  -5   0    1.82    1.88
 -14  -5   0    1.06    1.76
  14  -5   0    2.72    1.72
 -14  -5   0   -0.57    1.42
  14  -5   0    1.47    1.54
 -14  -5   0   -0.93    1.57
  14  -5   0    2.83    1.90
  14  -5   0    0.85    1.56
 -14  -5   0   -0.60    1.69
 -14  -5   0    0.19    1.37
 -14  -5   0    1.21    1.63
  14  -5   0    3.27    2.09
  14   5   0    1.37    1.96
 -14   5   0    0.39    1.62
  14   5   0    0.42    2.04
  14   5   0    2.44    1.54
  14   5   0   -0.12    1.27
 -14   5   0    0.85    2.52
  14   5   0    1.26    1.52
 -14   5   0    0.36    1.80
  14   5   0    0.08    1.31
 -14   5   0   -0.08    1.73
  14   5   0   -1.04    1.67
  14   5   0    1.69    1.63
  14   5   0    0.61    1.94
  14   5   0   -1.46    1.47
 -14   5   0   -0.02    1.36
  14   5   0   -0.58    2.10
  14   5   0    1.48    1.89
 -14   5   0    1.00    1.71
 -14   5   0    1.18    1.55
  14   5   0   -0.56    1.18
   0  -6   0  287.55   11.65
   0  -6   0  302.44   11.75
   0  -6   0  279.35   11.84
   0   6   0  299.44   11.59
   0   6   0  293.94   12.18
   0   6   0  277.49   12.33
   0   6   0  268.54   12.24
   0   6   0  283.31   11.79
   0   6   0  273.23   11.97
   0   6   0  273.42   12.02
   0   6   0  299.33   13.51
  -1  -6   0   16.77    2.45
   1  -6   0   14.38    2.40
   1  -6   0   16.55    2.24
   1  -6   0   16.79    2.51
   1  -6   0   17.12    2.81
  -1  -6   0   15.93    2.23
  -1  -6   0   16.39    2.36
   1  -6   0   14.49    2.30
   1  -6   0   16.20    2.27
  -1  -6   0   20.15    2.75
   1  -6   0   15.36    2.25
  -1  -6   0   17.17    1.27
  -1  -6   0   14.99    2.09
  -1  -6   0   17.20    2.38
   1  -6   0   12.11    2.01
   1  -6   0   15.97    2.53
   1  -6   0   14.23    2.04
  -1  -6   0   17.32    2.74
  -1  -6   0   15.83    2.20
   1  -6   0   16.59    2.46
  -1  -6   0   15.01    2.22
  -1  -6   0   13.49    2.36
   1  -6   0   17.51    2.40
  -1  -6   0   13.89    1.25
   1   6   0   18.12    1.32
  -1   6   0   14.83    1.92
  -1   6   0   17.42    1.05
   1   6   0   17.50    1.03
   1   6   0   16.05    1.45
  -1   6   0   18.67    2.39
   1   6   0   17.55    1.07
   1   6   0   12.39    2.00
   1   6   0   17.25    2.50
   1   6   0   15.86    1.22
  -1   6   0   17.32    2.10
  -1   6   0   18.58    2.06
   1   6   0   16.81    1.34
  -1   6   0   16.95    2.15
   1   6   0   15.33    1.55
   1   6   0   18.27    2.79
  -1   6   0   14.65    1.19
   1   6   0   18.75    2.85
   1   6   0   14.63    1.29
   1   6   0   16.78    2.73
   1   6   0   16.05    1.60
  -1   6   0   13.80    2.44
   1   6   0   16.00    1.07
   1   6   0   16.91    1.12
   1   6   0   15.88    1.33
   1   6   0   15.04    1.25
  -1   6   0   14.11    2.14
  -1   6   0   16.35    2.42
  -1   6   0   17.88    2.43
  -1   6   0   12.84    2.16
   1   6   0   16.46    2.68
  -1   6   0   16.28    2.21
  -1   6   0   15.53    1.13
   1   6   0   17.59    2.50
   1   6   0   15.79    2.52
  -1   6   0   19.01    1.91
  -1   6   0   18.88    2.37
  -1   6   0   16.27    2.47
   1   6   0   17.66    1.15
   1   6   0   16.81    1.07
   1   6   0   19.90    1.82
  -1   6   0   17.20    0.84
   1   6   0   17.54    1.41
   1   6   0   15.45    1.53
   1   6   0   17.37    2.66
  -1   6   0   16.17    1.23
   1   6   0   15.60    2.16
   1   6   0   19.40    1.84
   1   6   0   16.58    2.39
  -1   6   0   18.76    2.19
   1   6   0   12.68    1.96
  -1   6   0   15.59    1.87
  -1   6   0   13.20    1.44
   1   6   0   13.64    2.12
   1   6   0   16.99    1.59
  -1   6   0   18.58    2.52
  -1   6   0   16.37    1.26
   1   6   0   15.04    1.27
  -2  -6   0  479.49   17.39
  -2  -6   0  444.76   16.13
  -2  -6   0  461.56   16.14
   2   6   0  439.54   17.58
   2   6   0  448.75   16.07
  -2   6   0  448.21   17.76
   2   6   0  462.98   16.12
   2   6   0  441.98   17.96
  -3  -6   0  115.15    4.50
   3  -6   0  116.25    6.26
   3  -6   0  113.29    6.31
  -3  -6   0  115.40    5.03
  -3  -6   0  109.60    4.70
  -3  -6   0  116.75    7.12
  -3  -6   0  121.90    4.91
  -3  -6   0  110.62    6.07
   3  -6   0  108.34    6.37
  -3  -6   0  115.34    5.10
  -3  -6   0  114.00    6.37
  -3  -6   0  106.06    5.07
  -3  -6   0  106.67    5.84
  -3  -6   0  108.70    5.72
  -3  -6   0  117.99    4.78
  -3  -6   0  116.41    6.57
   3  -6   0  113.67    6.46
  -3  -6   0  109.00    5.85
  -3  -6   0  118.63    6.05
  -3  -6   0  115.68    5.00
  -3  -6   0  115.69    6.71
   3  -6   0  110.50    5.71
   3  -6   0  110.36    6.30
  -3  -6   0  116.47    6.18
   3  -6   0  107.37    5.66
   3  -6   0  107.83    6.07
  -3  -6   0  110.63    4.91
  -3  -6   0  116.98    6.94
  -3  -6   0  115.78    5.13
  -3  -6   0  111.03    5.88
  -3  -6   0  100.66    5.96
   3  -6   0  120.64    5.97
  -3  -6   0  116.10    5.95
   3  -6   0  107.00    6.41
  -3  -6   0  114.17    6.35
  -3   6   0  104.74    6.27
   3   6   0  110.06    5.83
   3   6   0  123.84    5.28
   3   6   0  112.57    5.52
   3   6   0  121.23    4.89
   3   6   0  117.90    5.41
   3   6   0  114.25    4.12
   3   6   0  116.97    5.48
   3   6   0  116.81    6.95
   3   6   0  109.03    4.30
   3   6   0  114.74    5.01
   3   6   0  111.77    4.78
   3   6   0  112.12    4.98
  -3   6   0  110.88    4.99
  -3   6   0  108.77    6.10
  -3   6   0  117.18    3.88
  -3   6   0  117.93    6.56
  -3   6   0  111.61    4.40
   3   6   0  101.52    6.22
  -3   6   0  114.52    4.20
  -3   6   0  108.06    5.87
   3   6   0  110.94    4.91
  -3   6   0   99.72    5.93
   3   6   0  117.21    5.23
   3   6   0  111.28    4.48
   3   6   0  121.76    4.83
   3   6   0  107.05    6.28
  -3   6   0  119.93    5.74
  -3   6   0  119.64    5.95
   3   6   0  124.97    6.72
  -3   6   0  119.53    3.92
   3   6   0  117.14    5.03
   3   6   0  113.68    6.36
   3   6   0  114.03    6.78
  -3   6   0  116.88    5.34
   3   6   0  120.69    6.04
  -3   6   0  107.41    6.14
   3   6   0  120.35    5.12
   3   6   0  110.23    5.09
  -3   6   0  114.05    3.95
  -3   6   0  104.89    5.52
   3   6   0  120.48    5.40
   3   6   0  113.11    4.67
   3   6   0  109.99    5.25
   3   6   0  105.82    5.39
   3   6   0   94.79    6.29
  -3   6   0  113.25    3.99
   3   6   0  122.44    7.15
   3   6   0  108.62    5.51
  -3   6   0  111.56    4.68
   3   6   0  108.89    3.90
  -3   6   0  107.41    4.62
   3   6   0  109.32    4.58
  -3   6   0  109.64    5.92
  -3   6   0  124.51    6.16
  -3   6   0  107.59    4.35
  -3   6   0  115.91    4.86
  -3   6   0  108.93    6.28
   3   6   0  116.66    4.98
   3   6   0   99.97    5.96
  -3   6   0  104.50    5.76
  -3   6   0  116.72    6.98
  -3   6   0  113.76    4.57
  -3   6   0  116.91    6.06
  -3   6   0  117.99    5.02
   3   6   0  115.43    5.33
  -3   6   0  120.00    5.53
  -3   6   0  120.35    6.39
  -4  -6   0  117.45    5.21
  -4  -6   0  110.93    5.44
  -4  -6   0  110.05    5.57
  -4  -6   0  115.09    6.23
  -4  -6   0  120.82    5.05
  -4  -6   0  120.82    6.73
  -4  -6   0  118.33    5.38
  -4  -6   0  113.74    6.57
  -4  -6   0  117.95    6.53
  -4  -6   0  114.44    5.10
  -4  -6   0  110.32    5.06
  -4  -6   0  119.93    5.44
   4  -6   0  116.24    6.33
  -4  -6   0  122.88    6.13
  -4  -6   0  105.27    7.20
  -4  -6   0  120.89    6.01
  -4  -6   0  115.65    6.41
  -4  -6   0  107.09    6.69
  -4  -6   0  107.07    5.72
  -4  -6   0  112.53    4.85
   4  -6   0  122.50    6.56
  -4  -6   0  112.02    6.51
  -4  -6   0  105.12    7.12
  -4  -6   0  107.12    5.11
   4  -6   0  120.51    6.58
   4  -6   0  115.53    5.79
  -4  -6   0  118.59    6.29
  -4  -6   0  109.39    5.23
  -4  -6   0  119.39    6.08
  -4  -6   0  109.30    5.41
  -4   6   0  112.22    4.97
   4   6   0  113.59    4.52
  -4   6   0  121.57    6.57
   4   6   0  110.45    5.49
  -4   6   0  111.72    5.82
   4   6   0  115.93    5.05
   4   6   0  106.78    6.39
  -4   6   0  106.70    6.48
   4   6   0  115.37    4.93
  -4   6   0  122.09    5.36
  -4   6   0  113.11    6.24
   4   6   0  122.52    7.38
  -4   6   0  112.85    5.07
   4   6   0  113.12    5.43
   4   6   0  116.40    5.05
   4   6   0  119.23    6.36
   4   6   0  118.72    5.27
   4   6   0  111.21    5.56
  -4   6   0  118.85    6.33
  -4   6   0  116.07    6.39
  -4   6   0  109.99    6.96
   4   6   0  114.73    4.92
   4   6   0  102.76    5.51
   4   6   0  110.28    5.67
   4   6   0  115.07    5.94
   4   6   0  118.73    7.15
  -4   6   0  109.63    5.74
   4   6   0  113.31    5.12
   4   6   0  117.17    6.99
  -4   6   0  117.07    4.74
   4   6   0  105.16    5.35
  -4   6   0  110.24    4.17
  -4   6   0  123.65    5.15
   4   6   0  111.15    6.64
  -4   6   0  122.32    6.07
  -4   6   0  110.50    6.08
   4   6   0  114.00    5.47
   4   6   0  117.07    4.23
  -4   6   0  114.35    4.43
  -4   6   0  115.34    4.14
  -4   6   0  110.25    4.45
  -4   6   0  115.41    6.20
  -4   6   0  110.58    4.12
   4   6   0  121.71    6.68
   4   6   0  113.16    4.94
   4   6   0  114.68    6.51
   4   6   0  116.24    4.39
  -4   6   0  119.41    6.48
  -4   6   0  117.57    5.49
  -4   6   0  111.41    6.07
   4   6   0  112.58    6.45
   4   6   0  106.25    6.43
   4   6   0  120.11    5.98
  -4   6   0  118.53    6.63
  -4   6   0  107.28    4.36
   4   6   0  114.63    5.57
  -4   6   0  115.90    5.30
  -4   6   0  113.88    4.69
  -4   6   0  114.93    5.04
  -4   6   0  112.44    5.50
   4   6   0  116.27    5.46
   4   6   0  106.60    5.86
   4   6   0  118.80    5.84
   4   6   0  119.84    6.82
  -4   6   0  113.50    4.55
  -5  -6   0   52.75    3.92
   5  -6   0   60.31    4.30
  -5  -6   0   52.36    4.76
  -5  -6   0   59.68    4.39
  -5  -6   0   59.01    4.37
  -5  -6   0   47.96    3.58
   5  -6   0   56.23    4.42
  -5  -6   0   55.95    3.46
  -5  -6   0   53.99    3.31
  -5  -6   0   49.32    3.77
  -5  -6   0   59.33    4.73
  -5  -6   0   59.07    3.36
   5  -6   0   57.31    3.72
  -5  -6   0   56.58    4.02
  -5  -6   0   60.38    3.98
  -5  -6   0   55.96    3.57
  -5  -6   0   51.97    5.00
  -5  -6   0   53.41    3.67
  -5  -6   0   55.97    3.48
  -5  -6   0   55.72    3.70
  -5  -6   0   55.82    3.87
  -5  -6   0   56.47    3.61
  -5  -6   0   58.03    4.44
  -5  -6   0   59.38    4.04
   5  -6   0   59.63    4.55
   5  -6   0   54.07    4.74
  -5  -6   0   60.73    3.95
  -5  -6   0   55.79    3.42
  -5  -6   0   46.90    4.36
  -5  -6   0   51.95    4.74
  -5  -6   0   50.34    3.41
   5  -6   0   56.99    4.24
  -5  -6   0   49.81    4.79
   5  -6   0   55.72    3.36
  -5   6   0   56.22    2.90
   5   6   0   47.84    4.67
  -5   6   0   53.63    3.40
  -5   6   0   54.55    3.75
  -5   6   0   53.27    2.06
   5   6   0   55.64    3.77
   5   6   0   55.44    3.12
  -5   6   0   53.01    4.11
   5   6   0   52.81    3.84
  -5   6   0   54.56    4.23
   5   6   0   54.74    3.23
  -5   6   0   52.52    2.58
  -5   6   0   55.65    2.10
   5   6   0   48.69    3.91
   5   6   0   57.54    3.71
   5   6   0   53.92    3.63
  -5   6   0   55.99    4.07
   5   6   0   53.48    4.26
   5   6   0   56.71    3.42
  -5   6   0   50.73    3.19
  -5   6   0   50.56    2.73
  -5   6   0   51.84    2.41
   5   6   0   48.30    4.04
  -5   6   0   53.59    3.90
  -5   6   0   60.90    4.03
  -5   6   0   58.87    4.65
   5   6   0   51.94    3.94
  -5   6   0   54.91    3.12
  -5   6   0   57.36    2.78
  -5   6   0   53.58    2.05
  -5   6   0   63.51    3.53
  -5   6   0   50.28    3.17
  -5   6   0   55.87    3.24
  -5   6   0   52.21    2.48
   5   6   0   59.58    3.06
   5   6   0   56.56    4.96
   5   6   0   53.21    3.68
  -5   6   0   53.05    3.86
  -5   6   0   53.65    3.49
  -5   6   0   53.04    4.20
   5   6   0   53.75    2.73
   5   6   0   61.38    4.83
   5   6   0   59.24    3.56
  -5   6   0   54.01    3.23
   5   6   0   54.45    4.81
   5   6   0   48.52    3.76
   5   6   0   50.45    4.04
  -5   6   0   53.20    2.94
  -5   6   0   56.08    3.28
   5   6   0   52.58    4.29
   5   6   0   56.20    3.08
   5   6   0   51.44    4.41
   5   6   0   52.13    4.69
  -5   6   0   50.18    4.16
  -5   6   0   52.73    2.87
  -5   6   0   53.20    2.74
   5   6   0   52.65    3.02
   5   6   0   54.40    3.76
   5   6   0   59.83    5.63
   5   6   0   54.54    2.84
  -6  -6   0  142.18    6.73
   6  -6   0  154.19    7.88
  -6  -6   0  160.57    8.07
  -6  -6   0  149.79    7.75
  -6  -6   0  140.87    6.90
   6  -6   0  146.57    5.30
  -6  -6   0  149.60    7.79
  -6  -6   0  143.11    6.40
  -6  -6   0  143.08    6.78
   6  -6   0  148.54    5.06
  -6  -6   0  162.16    7.07
   6  -6   0  147.32    5.28
   6  -6   0  140.91    5.27
   6  -6   0  144.77    5.53
   6  -6   0  144.20    6.61
  -6  -6   0  145.45    6.51
  -6  -6   0  136.49    7.08
   6  -6   0  141.92    4.98
  -6  -6   0  161.04    9.00
   6  -6   0  153.68    7.73
  -6  -6   0  130.94    7.30
  -6  -6   0  156.93    8.37
   6  -6   0  144.87    7.43
  -6  -6   0  131.53    8.60
  -6  -6   0  145.60    6.53
   6  -6   0  151.53    8.07
  -6  -6   0  156.79    7.58
  -6  -6   0  148.01    7.89
  -6  -6   0  143.54    6.63
   6  -6   0  139.98    7.97
  -6  -6   0  139.47    6.88
  -6  -6   0  141.43    6.92
   6  -6   0  147.94    6.33
  -6  -6   0  123.31    8.63
  -6  -6   0  131.40    8.09
  -6  -6   0  136.52    8.68
  -6  -6   0  132.88    7.13
  -6  -6   0  153.50    7.21
   6  -6   0  145.71    6.75
   6  -6   0  145.80    5.26
   6   6   0  139.46    7.12
  -6   6   0  139.24    6.52
  -6   6   0  141.94    7.47
  -6   6   0  140.19    6.04
  -6   6   0  142.39    5.97
   6   6   0  145.46    6.73
  -6   6   0  145.95    6.24
   6   6   0  147.85    8.74
   6   6   0  142.03    7.06
   6   6   0  145.46    6.18
  -6   6   0  137.44    7.14
   6   6   0  140.23    7.29
   6   6   0  140.49    8.23
  -6   6   0  142.89    5.82
  -6   6   0  134.05    5.68
  -6   6   0  151.23    6.33
  -6   6   0  145.07    7.16
  -6   6   0  140.80    7.67
   6   6   0  142.33    5.94
  -6   6   0  132.93    6.14
   6   6   0  138.49    7.45
   6   6   0  147.02    6.86
  -6   6   0  147.33    5.56
   6   6   0  138.02    7.00
   6   6   0  157.90    8.93
  -6   6   0  145.61    6.93
  -6   6   0  142.45    6.59
  -6   6   0  148.91    6.36
  -6   6   0  135.38    5.78
   6   6   0  143.96    6.26
  -6   6   0  143.96    5.55
   6   6   0  141.80    6.22
   6   6   0  141.51    8.00
  -6   6   0  140.36    5.69
   6   6   0  138.91    8.49
  -6   6   0  143.29    6.42
   6   6   0  136.88    7.64
  -6   6   0  140.61    6.65
   6   6   0  150.85    7.93
   6   6   0  151.32    8.63
  -6   6   0  138.89    7.27
  -6   6   0  146.53    7.81
   6   6   0  143.52    6.43
   6   6   0  131.09    6.91
  -6   6   0  147.25    5.66
  -6   6   0  150.42    5.99
  -6   6   0  149.57    5.87
   6   6   0  137.41    7.00
  -6   6   0  142.62    5.97
   6   6   0  140.09    7.19
  -6   6   0  149.12    7.19
  -6   6   0  143.66    5.89
   6   6   0  140.35    6.02
  -6   6   0  138.77    5.63
  -6   6   0  146.23    6.18
  -6   6   0  151.51    6.63
  -6   6   0  136.18    8.03
   6   6   0  139.18    7.25
   7  -6   0    0.58    1.11
  -7  -6   0    0.35    1.61
  -7  -6   0    0.21    1.05
  -7  -6   0    1.87    1.25
  -7  -6   0    2.19    0.68
  -7  -6   0    1.39    1.22
  -7  -6   0    2.71    1.30
  -7  -6   0    0.46    2.44
   7  -6   0    1.73    0.52
   7  -6   0    3.66    1.76
  -7  -6   0    1.43    1.10
  -7  -6   0    1.77    1.73
  -7  -6   0    2.48    1.42
   7  -6   0    0.27    0.60
   7  -6   0    1.40    1.07
  -7  -6   0    3.25    2.53
   7  -6   0    1.30    0.53
  -7  -6   0    2.03    1.96
  -7  -6   0    4.62    1.86
  -7  -6   0    1.00    0.94
   7  -6   0    1.29    0.49
  -7  -6   0    2.39    0.76
  -7  -6   0    1.70    1.22
   7  -6   0    2.40    1.43
   7  -6   0    1.39    1.22
  -7  -6   0    1.15    1.17
   7  -6   0    1.06    1.43
   7  -6   0    0.83    0.48
   7  -6   0    0.57    0.95
  -7  -6   0    0.16    1.35
  -7  -6   0    0.87    0.91
  -7  -6   0    1.59    1.04
   7  -6   0    2.90    1.34
   7  -6   0    4.14    1.81
   7  -6   0    2.08    1.04
  -7  -6   0    2.21    1.63
  -7  -6   0    1.80    1.39
  -7  -6   0    1.53    1.27
  -7  -6   0    1.27    0.97
   7  -6   0    0.72    0.63
   7  -6   0    1.67    0.94
   7  -6   0    1.97    1.03
  -7  -6   0    1.58    1.26
   7   6   0    1.06    1.52
   7   6   0    0.86    0.89
   7   6   0    3.07    2.44
  -7   6   0    1.59    0.89
  -7   6   0    1.70    0.87
  -7   6   0    2.90    1.05
  -7   6   0    2.17    1.38
   7   6   0    1.09    1.28
  -7   6   0    6.88    1.92
  -7   6   0    2.22    0.96
  -7   6   0    1.95    0.73
  -7   6   0    1.47    1.07
  -7   6   0    1.90    1.27
  -7   6   0    2.17    1.05
   7   6   0    0.85    0.74
   7   6   0    2.02    1.15
  -7   6   0    1.97    0.72
  -7   6   0    1.61    0.70
   7   6   0    1.79    1.17
  -7   6   0    0.56    1.12
   7   6   0    1.30    1.12
  -7   6   0    1.04    0.80
   7   6   0    1.58    0.83
   7   6   0    2.66    1.04
   7   6   0    3.39    1.47
  -7   6   0    1.37    1.31
  -7   6   0    2.61    0.81
  -7   6   0    0.66    0.72
  -7   6   0    1.66    0.69
  -7   6   0    2.43    0.71
  -7   6   0    0.79    0.77
  -7   6   0    1.33    1.15
   7   6   0    3.30    1.07
  -7   6   0    0.15    0.54
   7   6   0    2.94    1.87
  -7   6   0    1.02    0.88
  -7   6   0    0.70    0.99
  -7   6   0    2.21    0.72
   7   6   0    0.01    0.83
   7   6   0    1.56    2.37
  -7   6   0    1.42    1.03
  -7   6   0    1.18    1.07
  -7   6   0    0.88    1.34
   7   6   0    1.27    1.01
  -7   6   0    2.49    1.27
   7   6   0    3.16    1.87
  -7   6   0    3.14    1.10
   7   6   0    0.19    0.74
   7   6   0    3.27    1.63
  -7   6   0    1.16    0.72
   7   6   0   -0.41    1.52
   7   6   0    0.87    0.89
  -7   6   0    0.21    0.73
  -7   6   0    2.78    1.25
  -7   6   0    0.38    0.75
  -7   6   0    1.00    1.44
  -8  -6   0  872.32   35.41
  -8  -6   0  876.62   33.42
  -8  -6   0  953.72   36.07
  -8  -6   0  846.13   35.69
   8  -6   0  984.11   32.74
   8   6   0  957.09   33.10
   8   6   0  953.68   33.16
   8   6   0  916.46   35.95
   8   6   0  948.11   33.53
  -8   6   0  967.43   32.64
  -8   6   0  883.36   33.13
   9  -6   0   49.68    3.28
   9  -6   0   46.67    3.12
   9  -6   0   46.93    4.68
   9  -6   0   48.64    4.97
   9  -6   0   53.55    3.39
   9  -6   0   56.12    4.62
   9  -6   0   52.22    3.86
   9  -6   0   48.07    4.67
  -9  -6   0   48.46    4.11
  -9  -6   0   47.75    4.64
  -9  -6   0   46.82    4.15
   9  -6   0   49.08    4.49
  -9  -6   0   43.34    6.84
  -9  -6   0   49.55    3.97
  -9  -6   0   52.18    4.19
  -9  -6   0   50.31    3.94
  -9  -6   0   46.91    3.76
  -9  -6   0   50.72    4.01
   9  -6   0   48.52    3.84
  -9  -6   0   43.52    4.86
  -9  -6   0   42.52    3.96
  -9  -6   0   49.06    3.86
   9  -6   0   47.39    3.22
  -9  -6   0   47.32    4.41
   9  -6   0   48.47    4.30
  -9  -6   0   51.34    4.28
  -9  -6   0   43.35    5.35
   9  -6   0   49.92    3.32
  -9  -6   0   46.10    5.36
  -9  -6   0   47.21    4.37
  -9  -6   0   53.04    4.41
  -9  -6   0   46.11    4.31
   9  -6   0   54.56    3.77
   9  -6   0   48.36    3.80
  -9  -6   0   52.96    4.64
  -9  -6   0   53.52    3.95
   9  -6   0   48.76    3.69
  -9  -6   0   44.96    4.21
   9   6   0   51.35    4.55
  -9   6   0   49.41    3.38
   9   6   0   54.85    5.25
   9   6   0   49.63    3.69
   9   6   0   48.25    4.63
   9   6   0   48.83    3.79
   9   6   0   45.34    5.41
   9   6   0   56.68    5.47
  -9   6   0   50.47    3.83
   9   6   0   53.20    3.56
   9   6   0   50.96    4.62
   9   6   0   50.33    7.23
  -9   6   0   56.17    3.75
  -9   6   0   43.82    3.51
  -9   6   0   48.84    3.69
   9   6   0   53.74    4.75
   9   6   0   50.61    3.54
  -9   6   0   55.61    5.00
  -9   6   0   50.99    3.71
  -9   6   0   53.35    4.61
   9   6   0   50.68    5.26
  -9   6   0   48.23    4.82
   9   6   0   50.15    4.07
   9   6   0   49.13    3.51
  -9   6   0   50.51    4.89
   9   6   0   40.62    5.33
  -9   6   0   50.57    3.35
  -9   6   0   56.93    4.09
   9   6   0   43.12    4.20
   9   6   0   54.66    4.33
  -9   6   0   51.28    4.42
  -9   6   0   47.23    3.18
  -9   6   0   42.62    3.69
   9   6   0   47.89    3.49
  -9   6   0   51.69    5.25
  -9   6   0   52.80    4.69
  -9   6   0   46.52    3.84
 -10  -6   0  439.23   17.90
  10  -6   0  450.32   17.69
 -10  -6   0  366.73   19.90
  10  -6   0  440.33   16.33
 -10  -6   0  419.06   18.03
  10  -6   0  449.19   16.52
 -10  -6   0  419.77   16.56
 -10  -6   0  357.06   19.47
 -10  -6   0  434.33   16.57
 -10  -6   0  418.09   17.17
  10  -6   0  424.17   18.12
  10  -6   0  431.22   18.02
  10  -6   0  430.47   15.28
  10  -6   0  416.11   17.64
  10  -6   0  395.33   15.56
 -10  -6   0  426.31   17.55
 -10  -6   0  423.66   16.85
  10  -6   0  405.64   15.71
  10  -6   0  433.63   16.80
  10  -6   0  410.17   15.98
 -10  -6   0  400.67   20.67
 -10  -6   0  424.34   16.93
 -10  -6   0  423.46   16.84
 -10  -6   0  433.96   17.97
 -10  -6   0  428.52   16.51
  10  -6   0  395.32   17.83
  10  -6   0  404.23   17.60
 -10  -6   0  421.91   17.00
  10  -6   0  391.15   16.26
  10   6   0  436.76   17.71
 -10   6   0  410.86   17.33
  10   6   0  419.17   16.32
 -10   6   0  392.08   18.34
 -10   6   0  425.50   18.04
  10   6   0  429.76   18.04
  10   6   0  422.15   16.37
 -10   6   0  436.14   16.53
  10   6   0  446.93   19.25
 -10   6   0  420.94   18.22
  10   6   0  417.29   17.22
  10   6   0  388.66   17.19
 -10   6   0  427.82   16.73
 -10   6   0  432.04   17.98
  10   6   0  405.36   15.83
  10   6   0  443.38   19.15
 -10   6   0  391.19   15.64
 -10   6   0  387.67   15.50
  10   6   0  379.36   17.46
 -10   6   0  417.77   18.25
  10   6   0  420.77   18.04
  10   6   0  412.73   15.92
  10   6   0  417.93   16.00
 -10   6   0  379.31   16.19
 -10   6   0  446.89   19.29
  10   6   0  380.04   20.68
  10   6   0  407.72   16.93
 -10   6   0  422.31   17.80
  10   6   0  437.25   18.10
  10   6   0  411.44   17.79
  10   6   0  412.97   17.46
 -10   6   0  385.73   16.58
  10   6   0  402.03   15.97
 -10   6   0  411.35   16.69
 -10   6   0  402.38   17.76
  10   6   0  425.57   18.75
 -11  -6   0   21.66    3.27
 -11  -6   0   19.67    3.14
  11  -6   0   22.23    3.86
 -11  -6   0   23.59    3.92
  11  -6   0   23.55    3.06
 -11  -6   0   20.58    3.20
  11  -6   0   23.59    3.73
 -11  -6   0   22.80    3.07
  11  -6   0   20.77    2.98
  11  -6   0   15.59    3.31
 -11  -6   0   19.54    2.91
 -11  -6   0   22.66    5.99
  11  -6   0   21.84    3.55
 -11  -6   0   31.10    4.41
 -11  -6   0   16.64    2.99
  11  -6   0   28.83    3.37
 -11  -6   0   19.84    3.11
  11  -6   0   24.95    3.90
 -11  -6   0   18.29    2.85
 -11  -6   0   15.45    3.20
  11  -6   0   24.23    4.80
 -11   6   0   28.65    4.02
 -11   6   0   19.37    3.09
  11   6   0   19.63    3.51
  11   6   0   19.50    3.25
  11   6   0   20.81    2.75
 -11   6   0   22.05    3.97
 -11   6   0   37.18    4.59
 -11   6   0   23.58    3.36
 -11   6   0   32.37    3.15
  11   6   0   21.21    2.71
 -11   6   0   24.62    3.92
  11   6   0   21.53    3.07
  11   6   0   21.10    3.76
  11   6   0   19.50    2.79
  11   6   0   18.55    3.32
 -11   6   0   22.21    4.69
 -11   6   0   16.66    2.75
 -11   6   0   22.10    3.52
  11   6   0   18.73    5.57
 -11   6   0   22.88    4.38
  11   6   0   18.86    3.61
 -11   6   0   23.19    3.74
  11   6   0   21.06    3.30
 -11   6   0   19.54    3.42
 -11   6   0   19.52    2.93
  11   6   0   21.48    4.24
  11   6   0   25.14    4.50
  11   6   0   23.79    4.29
  11   6   0   20.17    2.88
 -11   6   0   24.36    4.11
 -12  -6   0  350.15   16.01
 -12  -6   0  325.12   14.84
  12  -6   0  334.13   15.54
 -12  -6   0  329.46   14.87
 -12  -6   0  320.92   21.98
  12  -6   0  326.02   14.29
 -12  -6   0  321.32   14.21
  12  -6   0  341.85   14.38
 -12  -6   0  328.27   14.44
 -12  -6   0  330.99   14.32
  12  -6   0  348.68   15.59
 -12  -6   0  340.92   14.32
  12  -6   0  337.75   15.74
  12  -6   0  333.12   14.68
  12  -6   0  344.80   17.23
  12  -6   0  346.56   15.36
 -12  -6   0  344.92   14.75
 -12  -6   0  353.59   15.67
 -12   6   0  327.75   15.19
 -12   6   0  299.73   13.67
  12   6   0  345.44   15.14
  12   6   0  309.61   13.93
  12   6   0  348.06   15.82
 -12   6   0  334.64   15.71
  12   6   0  343.74   13.91
 -12   6   0  321.47   14.49
  12   6   0  336.70   16.57
 -12   6   0  342.24   16.16
  12   6   0  325.90   16.46
  12   6   0  350.17   16.98
  12   6   0  304.12   14.37
 -12   6   0  322.05   16.00
  12   6   0  347.10   15.94
  12   6   0  340.36   13.83
 -12   6   0  313.85   16.62
  12   6   0  337.86   15.31
  12   6   0  326.41   15.50
  12   6   0  337.42   14.18
 -12   6   0  312.05   14.70
  12   6   0  317.81   15.76
 -13  -6   0   11.93    2.77
  13  -6   0   18.24    5.69
 -13  -6   0   13.99    2.92
 -13  -6   0   10.94    2.78
 -13  -6   0   14.39    3.43
 -13  -6   0   13.20    3.40
  13  -6   0   14.68    3.02
  13  -6   0   11.23    2.93
 -13  -6   0   10.72    2.64
 -13  -6   0   10.42    2.39
  13  -6   0   11.68    3.03
 -13  -6   0   12.70    3.02
  13  -6   0   12.14    3.05
  13  -6   0   11.69    3.22
  13   6   0    9.82    2.96
  13   6   0   11.92    4.30
  13   6   0   12.15    3.50
  13   6   0    9.10    4.15
 -13   6   0    8.54    2.23
  13   6   0    7.58    2.08
 -13   6   0   11.44    3.16
 -13   6   0   12.78    4.36
  13   6   0   12.73    4.39
 -13   6   0   15.47    4.33
  13   6   0    8.72    3.19
  13   6   0   13.87    2.76
  13   6   0   13.30    3.43
  13   6   0    9.71    2.24
  13   6   0   12.21    2.58
 -13   6   0   12.76    3.04
 -13   6   0   10.56    2.34
   0  -7   0   -0.59    0.90
   0  -7   0    0.63    0.97
   0  -7   0   -1.13    0.80
   0  -7   0   -0.61    0.93
   0  -7   0   -1.38    0.83
   0  -7   0   -0.08    0.92
   0  -7   0   -0.35    0.90
   0  -7   0   -1.33    0.78
   0   7   0    1.15    1.08
   0   7   0   -0.15    1.06
   0   7   0    0.26    0.45
   0   7   0    0.14    0.35
   0   7   0    0.57    0.48
   0   7   0    0.25    0.37
   0   7   0    0.35    0.65
   0   7   0    0.29    0.77
   0   7   0   -0.11    0.97
   0   7   0    0.32    0.67
   0   7   0   -0.26    0.77
   0   7   0   -1.13    0.63
   0   7   0    0.27    0.45
   0   7   0    0.14    0.41
   0   7   0    0.19    0.30
   0   7   0   -0.74    0.77
   0   7   0    1.20    1.11
   0   7   0   -0.14    0.78
   0   7   0    0.28    0.28
   0   7   0   -0.75    0.79
   0   7   0   -0.11    0.76
   0   7   0   -0.39    0.63
   0   7   0   -0.58    1.05
   0   7   0    0.58    0.32
   0   7   0   -0.52    0.59
   0   7   0    0.23    0.29
   0   7   0    0.39    0.90
   0   7   0    0.08    0.38
   0   7   0    1.44    0.91
   1   7   0  584.94   23.29
  -1   7   0  607.66   22.88
   1   7   0  582.28   22.85
   1   7   0  600.64   22.59
  -1   7   0  600.48   22.89
  -1   7   0  604.93   23.30
  -2  -7   0   55.08    2.73
  -2  -7   0   51.54    2.80
  -2  -7   0   47.46    2.04
   2  -7   0   52.41    4.14
  -2  -7   0   61.01    4.22
   2  -7   0   48.74    4.20
  -2  -7   0   50.26    4.02
  -2  -7   0   50.43    2.11
   2  -7   0   51.52    4.28
  -2  -7   0   53.41    4.03
  -2  -7   0   52.49    4.24
   2  -7   0   47.53    3.74
   2  -7   0   52.05    3.96
   2  -7   0   51.08    4.33
  -2  -7   0   51.03    2.17
  -2  -7   0   51.20    2.11
  -2  -7   0   56.81    4.79
  -2  -7   0   52.31    4.02
  -2  -7   0   56.34    4.40
   2  -7   0   53.58    4.53
   2  -7   0   48.44    4.11
  -2  -7   0   52.38    3.96
   2  -7   0   51.72    3.86
   2  -7   0   44.87    3.86
   2   7   0   52.80    3.30
  -2   7   0   48.50    3.83
   2   7   0   47.88    3.06
   2   7   0   50.40    3.00
  -2   7   0   49.92    4.23
  -2   7   0   55.01    4.19
  -2   7   0   45.95    4.14
   2   7   0   46.71    4.41
   2   7   0   50.11    2.44
   2   7   0   49.58    3.07
   2   7   0   50.49    2.98
  -2   7   0   49.85    3.62
  -2   7   0   53.64    3.90
   2   7   0   45.48    4.20
  -2   7   0   50.47    3.66
  -2   7   0   46.50    2.44
   2   7   0   50.53    2.80
   2   7   0   46.98    2.70
  -2   7   0   58.09    3.78
  -2   7   0   48.03    2.44
   2   7   0   53.71    4.26
  -2   7   0   43.80    4.76
  -2   7   0   52.25    3.99
  -2   7   0   44.28    4.46
   2   7   0   48.99    2.73
   2   7   0   49.41    2.61
  -2   7   0   44.95    3.56
  -2   7   0   54.97    3.54
   2   7   0   51.94    2.86
   2   7   0   51.51    2.93
  -2   7   0   41.94    4.45
   2   7   0   49.28    2.53
   2   7   0   51.52    2.57
  -2   7   0   53.62    2.67
   2   7   0   48.72    4.48
  -2   7   0   52.52    4.09
  -2   7   0   50.04    2.70
   2   7   0   46.75    4.15
   2   7   0   51.83    2.53
  -2   7   0   53.77    4.25
   2   7   0   53.53    4.75
   2   7   0   48.81    4.21
  -2   7   0   51.39    4.32
  -2   7   0   51.55    3.45
   2   7   0   47.75    4.29
   2   7   0   47.13    2.59
   2   7   0   51.02    4.56
  -3  -7   0  865.45   29.66
  -3  -7   0  892.76   29.67
   3   7   0  886.06   30.65
   3   7   0  870.03   29.56
   3   7   0  814.25   31.30
   3   7   0  822.34   31.78
   4  -7   0    4.73    1.83
  -4  -7   0    1.63    1.21
  -4  -7   0    0.40    0.71
  -4  -7   0    4.00    1.72
  -4  -7   0    2.33    1.32
  -4  -7   0    1.21    1.25
  -4  -7   0    0.70    1.23
  -4  -7   0   -1.60    0.80
   4  -7   0    1.13    1.28
  -4  -7   0    0.68    1.33
  -4  -7   0    0.68    0.70
  -4  -7   0    1.20    1.48
  -4  -7   0    3.13    0.86
  -4  -7   0    1.78    0.74
  -4  -7   0    0.52    0.71
  -4  -7   0    0.31    0.75
  -4  -7   0    0.74    1.37
  -4  -7   0   -0.36    1.01
  -4  -7   0    4.30    2.09
   4  -7   0    2.59    1.56
  -4  -7   0    1.79    1.27
  -4  -7   0    0.30    1.30
   4  -7   0    5.01    2.03
  -4  -7   0    1.76    1.42
  -4  -7   0    1.67    0.76
   4  -7   0    2.90    1.28
  -4  -7   0   -0.09    0.51
  -4  -7   0    0.34    0.72
  -4  -7   0    2.98    1.12
   4  -7   0    3.55    1.68
   4   7   0   -0.03    0.78
   4   7   0    0.19    0.69
   4   7   0    2.67    0.81
   4   7   0    0.28    1.18
   4   7   0   -1.19    0.93
   4   7   0   -0.05    1.03
   4   7   0   -0.56    0.93
  -4   7   0    1.91    1.70
  -4   7   0    1.98    1.30
   4   7   0   -0.56    0.83
   4   7   0   -0.61    0.72
   4   7   0    1.55    1.79
  -4   7   0    2.03    1.53
  -4   7   0    1.24    1.12
  -4   7   0    0.50    1.27
   4   7   0    6.45    1.22
   4   7   0    2.02    1.12
   4   7   0    0.43    0.82
  -4   7   0   -0.06    0.90
  -4   7   0    0.75    1.34
  -4   7   0   -0.14    1.36
   4   7   0    0.34    1.29
   4   7   0    1.21    1.37
  -4   7   0    2.14    1.15
   4   7   0   -0.55    1.57
  -4   7   0    1.29    0.96
  -4   7   0    3.58    1.77
   4   7   0    2.61    0.89
  -4   7   0    0.50    1.01
   4   7   0   -0.46    0.86
  -4   7   0    1.04    0.97
  -4   7   0    0.32    1.19
   4   7   0    0.54    0.75
   4   7   0    1.53    1.13
   4   7   0    1.42    0.92
  -4   7   0    5.00    1.13
  -4   7   0    2.12    1.48
   4   7   0    1.79    1.46
  -4   7   0    0.54    0.83
  -4   7   0    0.90    1.20
   4   7   0    1.56    0.90
  -5  -7   0  743.18   30.19
  -5  -7   0  807.13   28.97
  -5  -7   0  751.76   29.40
  -5  -7   0  816.74   28.06
   5   7   0  795.27   27.47
   5   7   0  807.93   27.82
  -5   7   0  777.85   28.32
   5   7   0  759.04   27.36
   5   7   0  731.40   28.66
  -5   7   0  749.75   28.61
  -6  -7   0   15.55    3.15
  -6  -7   0   21.30    2.37
  -6  -7   0   23.22    3.55
  -6  -7   0   18.35    2.80
  -6  -7   0   16.81    3.34
  -6  -7   0   15.44    2.30
   6  -7   0   20.77    3.29
  -6  -7   0   20.45    4.10
  -6  -7   0   16.24    2.54
   6  -7   0   19.28    3.14
  -6  -7   0   16.77    2.37
   6  -7   0   21.53    3.42
  -6  -7   0   17.21    2.54
  -6  -7   0   18.95    3.85
  -6  -7   0   16.76    2.03
   6  -7   0   20.42    2.63
  -6  -7   0   17.34    2.36
  -6  -7   0   21.14    2.93
  -6  -7   0   23.40    3.51
  -6  -7   0   18.91    3.22
  -6  -7   0   19.91    3.83
  -6  -7   0   18.94    2.82
   6  -7   0   20.16    3.18
  -6  -7   0   21.15    3.18
   6  -7   0   16.16    3.04
  -6  -7   0   17.14    2.45
   6   7   0   18.61    1.91
  -6   7   0   20.98    2.10
   6   7   0   17.20    2.53
  -6   7   0   19.85    2.51
  -6   7   0   22.90    2.99
  -6   7   0   21.21    3.38
  -6   7   0   17.69    2.98
  -6   7   0   19.07    2.92
   6   7   0   20.82    2.58
   6   7   0   25.15    4.12
  -6   7   0   17.06    3.43
   6   7   0   17.32    2.53
   6   7   0   21.16    2.90
   6   7   0   16.80    2.69
   6   7   0   21.57    3.07
   6   7   0   23.79    2.93
  -6   7   0   20.82    2.94
   6   7   0   17.64    2.38
   6   7   0   21.12    2.22
   6   7   0   22.71    3.57
   6   7   0   21.35    2.31
  -6   7   0   18.35    2.31
  -6   7   0   21.54    3.33
   6   7   0   19.88    2.04
   6   7   0   24.19    3.86
   6   7   0   24.86    3.55
  -6   7   0   21.19    2.82
  -6   7   0   18.68    3.35
   6   7   0   22.60    4.20
   6   7   0   22.68    2.24
   6   7   0   20.29    3.51
  -6   7   0   18.99    3.22
  -6   7   0   17.55    2.78
  -6   7   0   19.88    3.03
  -7  -7   0  630.07   27.59
  -7  -7   0  634.44   26.74
  -7  -7   0  595.01   27.48
  -7  -7   0  685.02   24.94
  -7  -7   0  621.90   25.34
  -7  -7   0  692.47   24.85
  -7  -7   0  683.37   25.19
  -7  -7   0  674.85   27.06
  -7  -7   0  705.20   25.33
  -7   7   0  692.39   25.96
  -7   7   0  673.45   24.42
  -7   7   0  642.14   24.66
   7   7   0  656.43   27.10
   7   7   0  679.15   25.21
  -7   7   0  629.96   25.99
   7   7   0  625.20   24.63
  -7   7   0  694.39   25.49
   7   7   0  676.22   24.82
  -7   7   0  678.60   24.08
   7   7   0  640.49   25.00
   7   7   0  698.04   26.99
   7   7   0  711.76   27.19
   7   7   0  668.10   24.79
   7   7   0  702.46   26.38
  -7   7   0  677.64   26.64
  -7   7   0  677.08   25.96
   7   7   0  726.96   27.51
   7   7   0  615.50   24.23
  -8  -7   0    9.94    2.18
   8  -7   0   16.19    3.42
  -8  -7   0   14.71    2.90
   8  -7   0   14.94    2.27
  -8  -7   0   13.08    2.72
   8  -7   0   14.12    2.25
  -8  -7   0   10.27    2.46
   8  -7   0   12.57    2.72
  -8  -7   0   16.08    3.20
  -8  -7   0   16.57    3.09
  -8  -7   0   14.61    2.80
  -8  -7   0   16.08    2.36
   8  -7   0   16.96    3.50
   8  -7   0   16.91    2.76
  -8  -7   0   14.58    3.31
  -8  -7   0   16.35    2.79
  -8  -7   0   14.10    2.47
   8  -7   0   14.58    2.87
  -8  -7   0   22.91    4.91
  -8  -7   0   16.27    3.66
  -8  -7   0   16.55    3.05
   8   7   0   10.81    3.16
   8   7   0   11.96    3.14
   8   7   0   17.66    2.48
   8   7   0   14.73    3.11
  -8   7   0   13.62    3.04
   8   7   0   15.82    2.95
   8   7   0   13.22    2.62
   8   7   0   14.72    2.77
   8   7   0   16.22    2.13
   8   7   0   18.42    3.30
  -8   7   0   18.69    3.13
   8   7   0   16.75    3.04
   8   7   0   16.65    4.57
   8   7   0   17.20    3.58
   8   7   0   15.65    2.45
   8   7   0   15.61    2.28
   8   7   0   12.39    2.33
  -8   7   0   16.01    3.61
   8   7   0   14.74    2.65
   8   7   0   14.68    3.33
   8   7   0   12.92    2.56
  -8   7   0   16.60    1.60
   8   7   0   17.41    4.02
   8   7   0   12.27    1.99
  -8   7   0   18.61    2.98
  -8   7   0   16.70    2.62
  -8   7   0   15.60    1.64
  -8   7   0   14.19    3.17
  -9  -7   0  642.11   24.23
  -9  -7   0  649.41   24.71
  -9  -7   0  641.05   23.84
  -9  -7   0  573.77   26.90
  -9  -7   0  659.73   24.64
  -9  -7   0  625.15   23.73
  -9  -7   0  629.04   25.29
   9  -7   0  643.75   24.85
  -9  -7   0  668.93   24.44
   9   7   0  572.34   24.43
   9   7   0  634.78   23.64
   9   7   0  617.06   24.98
   9   7   0  612.12   24.77
  -9   7   0  642.72   26.34
   9   7   0  653.28   26.61
  -9   7   0  684.70   26.15
   9   7   0  629.50   22.79
  -9   7   0  608.66   25.33
   9   7   0  631.12   25.92
   9   7   0  609.23   24.10
   9   7   0  605.83   24.29
   9   7   0  650.22   25.56
  -9   7   0  646.06   24.48
   9   7   0  624.04   23.13
  -9   7   0  641.96   24.88
  -9   7   0  603.52   25.18
   9   7   0  671.29   26.64
   9   7   0  607.35   24.42
   9   7   0  632.48   23.12
 -10  -7   0   33.82    4.18
 -10  -7   0   30.25    6.29
  10  -7   0   31.06    4.53
  10  -7   0   43.37    4.89
  10  -7   0   44.44    4.98
 -10  -7   0   41.33    3.77
 -10  -7   0   49.16    4.55
 -10  -7   0   37.02    3.80
 -10  -7   0   48.75    3.94
 -10  -7   0   33.97    4.76
 -10  -7   0   34.98    4.71
 -10  -7   0   45.98    4.25
  10  -7   0   35.18    4.58
  10   7   0   42.36    4.04
  10   7   0   34.87    3.31
  10   7   0   40.77    4.71
 -10   7   0   40.77    3.33
  10   7   0   39.86    4.12
 -10   7   0   34.50    5.32
  10   7   0   40.80    3.95
 -10   7   0   42.61    5.48
  10   7   0   39.63    4.48
 -10   7   0   31.41    4.20
  10   7   0   40.47    5.81
  10   7   0   39.60    3.66
 -10   7   0   39.62    3.43
  10   7   0   40.89    5.85
  10   7   0   35.69    6.64
  10   7   0   33.80    3.39
  10   7   0   41.95    5.17
 -10   7   0   44.87    5.62
  10   7   0   38.85    4.15
  11  -7   0  621.80   25.32
 -11  -7   0  630.17   24.21
  11  -7   0  616.31   24.75
  11  -7   0  593.07   24.35
 -11  -7   0  623.21   23.86
 -11  -7   0  628.60   23.15
  11  -7   0  601.60   25.01
 -11  -7   0  632.52   24.86
 -11  -7   0  625.17   25.25
 -11  -7   0  592.86   28.70
 -11  -7   0  625.77   23.69
  11   7   0  622.75   25.19
 -11   7   0  547.03   22.49
 -11   7   0  591.83   24.66
  11   7   0  609.21   24.67
  11   7   0  606.48   23.65
 -11   7   0  547.79   22.26
 -11   7   0  607.78   25.42
  11   7   0  579.79   22.82
 -11   7   0  607.33   25.53
  11   7   0  621.13   25.98
  11   7   0  631.29   26.42
  11   7   0  602.29   23.87
  11   7   0  618.37   26.27
 -11   7   0  614.62   24.39
 -11   7   0  600.70   26.25
  11   7   0  636.97   25.34
  11   7   0  591.04   22.54
  11   7   0  656.69   25.32
  11   7   0  566.90   22.71
  12  -7   0   24.81    5.23
 -12  -7   0   31.75    3.92
  12  -7   0   23.31    4.19
  12  -7   0   22.02    4.71
 -12  -7   0   26.99    3.88
  12  -7   0   27.06    4.33
 -12  -7   0   29.44    5.81
 -12  -7   0   23.37    3.84
 -12  -7   0   22.95    3.65
  12   7   0   24.46    4.22
 -12   7   0   28.39    4.40
 -12   7   0   20.77    4.26
 -12   7   0   21.75    3.98
  12   7   0   30.45    3.67
  12   7   0   28.57    3.68
  12   7   0   30.82    4.98
  12   7   0   23.08    3.89
 -12   7   0   28.90    5.06
 -12   7   0   22.15    4.67
  12   7   0   34.29    5.56
  12   7   0   25.61    3.60
  12   7   0   26.30    4.79
  12   7   0   21.92    4.16
  12   7   0   23.15    4.74
  -1  -8   0    1.24    1.55
  -1  -8   0    0.29    1.23
   1  -8   0    1.44    1.14
  -1  -8   0    2.73    1.63
   1  -8   0    0.96    1.26
  -1  -8   0    2.54    1.55
  -1  -8   0    0.14    1.06
  -1  -8   0    1.68    1.33
  -1  -8   0    1.05    1.23
  -1  -8   0    5.92    1.86
   1  -8   0    1.23    1.31
   1  -8   0    0.34    1.19
   1  -8   0   -0.14    1.20
   1  -8   0    3.22    1.87
  -1   8   0    0.45    1.09
   1   8   0    0.46    1.54
  -1   8   0    1.14    1.16
  -1   8   0    1.74    1.11
   1   8   0    1.93    1.12
   1   8   0    0.68    1.41
  -1   8   0   -1.87    1.26
   1   8   0    0.08    1.21
   1   8   0   -3.19    1.11
  -1   8   0   -0.79    1.24
  -1   8   0    1.78    1.09
  -1   8   0    2.33    1.38
  -1   8   0    0.22    0.99
   1   8   0   -0.34    1.26
  -1   8   0    1.11    1.46
  -1   8   0   -0.74    0.80
  -1   8   0    0.59    1.40
  -1   8   0    3.00    1.88
   1   8   0    1.38    1.53
  -1   8   0   -0.17    1.22
   1   8   0    1.48    1.25
  -1   8   0    0.54    1.07
   1   8   0    0.75    1.27
   1   8   0    1.46    1.59
  -1   8   0    1.08    1.27
   3  -8   0    8.03    2.09
   3  -8   0    7.12    2.34
   3  -8   0    7.23    1.96
  -3  -8   0    5.69    1.83
  -3  -8   0    9.13    2.08
  -3  -8   0    5.87    1.93
   3  -8   0    8.63    2.50
   3  -8   0    4.42    1.99
   3  -8   0    7.11    2.16
   3  -8   0    7.74    2.29
  -3  -8   0   10.46    2.49
  -3  -8   0    6.21    2.35
  -3  -8   0    6.28    2.06
   3  -8   0    7.48    2.01
  -3  -8   0    6.47    2.03
  -3  -8   0    7.44    2.08
   3   8   0    5.55    2.46
  -3   8   0    8.13    2.27
  -3   8   0    6.62    1.82
  -3   8   0    6.96    1.64
  -3   8   0    2.67    1.85
  -3   8   0    8.03    1.85
   3   8   0    5.48    0.98
   3   8   0    6.14    1.00
  -3   8   0    5.68    1.83
  -3   8   0    7.49    2.04
  -3   8   0    5.38    1.55
  -3   8   0    7.83    2.21
   3   8   0    9.05    2.41
  -3   8   0    6.96    1.89
  -3   8   0    1.87    1.90
  -3   8   0    8.10    2.11
   3   8   0    4.64    2.16
  -3   8   0    6.20    1.93
  -3   8   0    7.23    1.71
   3   8   0    4.46    2.03
   3   8   0    7.31    2.25
  -3   8   0    5.46    1.64
  -4  -8   0  524.83   20.70
   4  -8   0  526.98   21.29
   4  -8   0  534.09   21.18
  -4  -8   0  528.36   20.51
   4  -8   0  520.96   19.77
  -4  -8   0  522.02   20.23
  -4  -8   0  536.42   21.03
  -4  -8   0  514.73   20.88
   4  -8   0  519.99   21.35
   4  -8   0  502.45   20.63
  -4   8   0  510.78   20.34
  -4   8   0  522.71   20.32
  -4   8   0  504.76   21.80
   4   8   0  515.11   21.56
  -4   8   0  502.80   19.48
   4   8   0  521.80   20.89
   4   8   0  534.10   22.20
  -4   8   0  501.97   21.02
   4   8   0  528.18   21.27
  -4   8   0  495.15   20.71
  -4   8   0  495.32   19.81
  -4   8   0  479.14   20.55
   4   8   0  531.16   21.90
  -4   8   0  498.66   20.55
  -4   8   0  504.95   20.18
  -5  -8   0   28.55    3.82
  -5  -8   0   34.66    3.46
  -5  -8   0   28.44    4.69
  -5  -8   0   24.44    3.95
   5  -8   0   34.53    4.56
   5  -8   0   27.33    4.29
  -5  -8   0   32.54    4.11
  -5  -8   0   27.00    2.30
  -5  -8   0   39.64    4.65
   5  -8   0   28.90    4.12
  -5  -8   0   25.44    3.77
   5  -8   0   33.19    3.25
   5  -8   0   31.13    4.40
  -5  -8   0   27.98    2.43
  -5  -8   0   28.19    4.22
   5  -8   0   35.53    4.07
  -5  -8   0   29.98    3.26
   5   8   0   29.14    2.72
   5   8   0   29.34    2.65
  -5   8   0   31.98    3.34
  -5   8   0   25.76    4.21
   5   8   0   26.00    4.40
  -5   8   0   35.10    3.53
   5   8   0   34.06    4.62
  -5   8   0   28.83    4.05
   5   8   0   31.60    2.37
  -5   8   0   39.52    3.49
  -5   8   0   31.71    4.06
   5   8   0   32.19    4.20
   5   8   0   34.31    3.86
  -5   8   0   33.42    4.84
  -5   8   0   33.52    4.18
   5   8   0   30.60    2.45
  -5   8   0   28.63    4.14
  -5   8   0   34.65    4.67
   5   8   0   31.98    4.09
  -6  -8   0  373.34   18.13
   6  -8   0  391.74   17.53
   6  -8   0  408.55   17.49
   6  -8   0  439.66   17.69
  -6  -8   0  370.59   18.89
  -6  -8   0  424.17   16.86
  -6  -8   0  430.24   17.34
  -6  -8   0  421.56   17.63
   6  -8   0  411.83   18.15
  -6  -8   0  418.95   16.60
   6  -8   0  406.96   18.24
   6  -8   0  438.87   16.42
  -6  -8   0  400.82   17.84
  -6  -8   0  395.60   17.70
  -6  -8   0  415.43   17.65
   6   8   0  419.05   18.50
  -6   8   0  404.74   16.75
  -6   8   0  412.29   17.56
  -6   8   0  419.15   17.67
  -6   8   0  382.71   17.75
  -6   8   0  396.93   18.73
   6   8   0  387.82   17.62
   6   8   0  417.91   18.10
   6   8   0  411.40   19.01
   6   8   0  425.99   15.40
   6   8   0  422.70   18.84
   6   8   0  424.49   15.85
   6   8   0  429.41   17.81
   6   8   0  409.90   15.98
  -6   8   0  368.26   16.84
  -6   8   0  379.78   17.45
  -6   8   0  387.23   17.94
  -7  -8   0   92.70    6.24
  -7  -8   0   78.34    5.36
   7  -8   0   84.48    6.58
   7  -8   0   84.29    6.40
  -7  -8   0   93.88    6.57
   7  -8   0   89.50    5.35
  -7  -8   0   83.88    6.50
   7  -8   0   70.06    5.89
   7  -8   0   88.43    6.22
  -7  -8   0   89.59    6.47
   7  -8   0   82.78    6.77
  -7  -8   0   84.71    5.73
  -7  -8   0   81.75    7.91
  -7   8   0   80.65    6.41
   7   8   0   81.00    6.34
  -7   8   0   78.10    5.90
  -7   8   0   79.16    6.67
  -7   8   0   75.34    5.52
   7   8   0   83.07    6.80
  -7   8   0   73.06    6.18
  -7   8   0   76.67    6.22
   7   8   0   72.73    7.60
   7   8   0   88.47    6.76
   7   8   0   80.67    6.98
   7   8   0   81.75    7.16
   7   8   0   80.76    4.85
  -8  -8   0  392.23   16.37
  -8  -8   0  393.25   16.85
  -8  -8   0  409.01   17.93
   8  -8   0  385.92   17.16
   8  -8   0  384.09   17.39
   8  -8   0  391.04   17.97
  -8  -8   0  383.01   17.32
   8  -8   0  381.87   17.97
  -8  -8   0  395.28   19.15
   8  -8   0  429.38   17.07
  -8  -8   0  395.25   16.15
  -8  -8   0  406.92   17.44
   8  -8   0  404.42   15.62
   8   8   0  394.30   16.43
  -8   8   0  409.11   17.98
   8   8   0  401.20   19.02
   8   8   0  389.97   18.32
  -8   8   0  386.10   16.63
   8   8   0  405.25   17.64
   8   8   0  419.48   19.04
   8   8   0  390.79   15.69
  -8   8   0  385.68   17.01
   8   8   0  403.12   18.07
  -8   8   0  370.76   17.49
  -8   8   0  390.12   18.45
  -8   8   0  311.19   20.21
   8   8   0  378.21   16.00
  -8   8   0  392.78   17.83
  -9  -8   0    5.33    5.33
  -9  -8   0   12.28    3.09
  -9  -8   0    7.73    2.50
  -9  -8   0   13.64    3.04
   9  -8   0    8.22    2.90
   9  -8   0    9.17    2.88
   9  -8   0    9.60    2.80
   9  -8   0   11.61    2.68
  -9  -8   0   10.28    3.08
   9  -8   0    7.13    2.62
   9  -8   0    7.82    1.92
  -9   8   0   11.15    3.40
  -9   8   0   12.13    3.23
   9   8   0    9.91    2.83
   9   8   0    6.22    2.29
   9   8   0   10.08    3.21
   9   8   0    9.22    5.33
  -9   8   0    9.38    2.98
  -9   8   0   12.16    3.12
   9   8   0    7.01    2.06
   9   8   0    8.99    2.14
  -9   8   0   10.13    2.62
   9   8   0   10.47    3.37
  -9   8   0   10.47    2.72
   9   8   0   13.00    3.74
   9   8   0   10.65    2.84
  10  -8   0  408.10   18.80
 -10  -8   0  417.01   18.28
 -10  -8   0  468.00   19.26
  10  -8   0  449.11   22.70
 -10  -8   0  409.83   21.35
  10  -8   0  438.25   19.40
  10   8   0  432.88   18.72
  10   8   0  436.65   19.42
 -10   8   0  447.30   23.62
  10   8   0  448.81   21.04
  10   8   0  425.29   18.29
 -10   8   0  429.78   18.73
  10   8   0  439.62   20.36
  10   8   0  445.79   17.81
 -10   8   0  417.70   19.94
  10   8   0  458.28   20.00
  10   8   0  441.93   17.98
 -10   8   0  430.16   19.12
  10   8   0  411.39   22.60
   0  -9   0   -1.11    1.33
   0  -9   0    1.54    1.44
   0  -9   0    1.38    1.43
   0  -9   0    0.95    1.44
   0  -9   0    0.23    1.17
   0  -9   0   -0.41    1.64
   0   9   0    0.84    1.47
   0   9   0    1.86    1.27
   0   9   0    2.66    1.70
   0   9   0    1.70    1.48
  -1  -9   0 1076.97   38.34
  -1  -9   0 1009.31   36.34
   1   9   0  956.12   36.91
  -1   9   0  972.15   40.02
   2  -9   0    1.11    1.33
   2  -9   0   -0.38    1.60
   2  -9   0    0.74    1.40
  -2  -9   0    2.75    1.75
  -2  -9   0    1.21    1.59
   2  -9   0   -0.06    1.41
  -2  -9   0    1.23    1.55
  -2  -9   0    1.01    1.49
  -2  -9   0    0.27    1.28
   2   9   0   -0.05    1.49
   2   9   0   -0.09    1.42
   2   9   0   -1.53    1.37
   2   9   0    0.34    1.38
   2   9   0   -0.51    1.06
   2   9   0   -0.85    1.18
   2   9   0   -0.73    1.48
  -3  -9   0  764.93   28.88
  -3  -9   0  739.89   28.26
  -3  -9   0  747.74   28.58
  -3  -9   0  757.68   29.17
   3  -9   0  792.28   29.92
   3  -9   0  765.87   29.11
   3  -9   0  736.85   29.16
   3   9   0  782.71   29.55
   3   9   0  770.42   30.08
   3   9   0  720.87   28.89
   3   9   0  759.08   30.45
   3   9   0  776.98   30.22
   3   9   0  734.04   28.13
  -4  -9   0    0.86    1.67
   4  -9   0    0.74    1.41
  -4  -9   0    1.62    1.47
   4  -9   0    0.13    1.55
  -4  -9   0    0.41    1.52
  -4  -9   0    0.08    1.44
   4  -9   0    1.96    2.00
   4  -9   0    0.69    1.66
  -4  -9   0   -0.18    1.46
   4   9   0   -1.78    1.53
   4   9   0    0.39    0.60
   4   9   0   -0.97    1.23
   4   9   0    0.42    1.67
   4   9   0    0.53    0.57
   4   9   0    0.24    1.39
   4   9   0    0.60    1.79
   5  -9   0  281.26   13.78
   5  -9   0  272.03   13.83
  -5  -9   0  322.48   14.53
  -5  -9   0  283.58   14.06
  -5  -9   0  298.26   13.40
   5  -9   0  291.55   14.13
  -5  -9   0  299.64   13.76
   5  -9   0  301.30   12.94
  -5  -9   0  300.89   13.99
  -5  -9   0  278.90   12.95
  -5   9   0  254.09   13.76
   5   9   0  292.83   11.27
   5   9   0  301.46   14.81
   5   9   0  276.65   11.00
   5   9   0  293.76   14.41
   5   9   0  295.80   15.00
   5   9   0  303.05   15.50
  -5   9   0  268.13   13.31
  -5   9   0  275.32   13.42
  -5   9   0  261.69   13.59
   5   9   0  277.82   13.80
  -6  -9   0   34.16    3.96
  -6  -9   0   38.11    3.85
   6  -9   0   42.44    5.30
  -6  -9   0   36.77    4.95
  -6  -9   0   43.64    4.67
  -6  -9   0   40.99    4.49
  -6  -9   0   34.56    4.65
   6  -9   0   42.61    4.72
   6  -9   0   42.12    4.79
   6  -9   0   36.05    5.20
   6  -9   0   36.16    3.76
  -6   9   0   44.29    4.62
   6   9   0   36.59    5.58
   6   9   0   38.81    4.50
   6   9   0   36.41    3.15
  -6   9   0   32.55    4.69
   6   9   0   36.08    5.15
   6   9   0   36.24    4.93
  -6   9   0   42.57    5.24
  -6   9   0   33.17    4.91
   6   9   0   40.03    5.13
  -7  -9   0  164.94    9.99
   7  -9   0  159.81    9.74
  -7  -9   0  170.06    9.67
   7  -9   0  168.86    9.74
   7  -9   0  174.29    8.77
   7   9   0  158.25   10.23
   7   9   0  159.53    9.86
  -7   9   0  166.26   10.12
  -7   9   0  170.87   10.09
  -7   9   0  143.78    9.50
   7   9   0  174.03   11.09
   7   9   0  167.83   10.63
   7   9   0  174.13   11.32
 -17   0   1   -2.29    1.42
  17   0  -1   -0.58    1.21
 -17   0   1    1.96    3.02
 -17   0   1   -0.50    1.87
  17   0  -1   -2.52    1.10
 -17   0   1    9.41    9.03
  17   0  -1   -2.91    1.01
  17   0  -1    0.40    1.59
  17   0  -1    2.54    1.98
 -17   0   1   -1.03    1.55
 -17   0   1   -0.16    1.76
 -17   0   1   -1.02    1.76
 -17   0   1    0.48    1.61
  17   0  -1   -2.28    1.13
  17   0  -1   -0.59    1.45
 -17   0   1    2.45    2.52
  17   0  -1   -2.10    1.44
 -17   0   1    0.12    1.78
 -17   0   1   -0.97    1.46
 -17   0   1   -0.70    1.62
 -17   0   1   -0.44    1.79
  17   0  -1   -2.18    1.37
 -17   0   1   -0.75    1.90
  17   0  -1   -1.15    1.57
  17   0  -1    0.53    1.61
 -17   0   1   -0.32    1.74
 -16   0   1   -1.32    1.29
 -16   0   1   -2.53    1.44
  16   0  -1   -1.52    1.61
 -16   0   1   -1.82    1.21
 -16   0   1   -1.69    1.27
 -16   0   1   -1.45    1.26
  16   0  -1    1.40    5.31
 -16   0   1   -2.39    0.95
 -16   0   1   -2.44    1.48
  16   0  -1   -0.44    1.55
  16   0  -1    0.76    1.51
 -16   0   1   -1.02    1.32
  16   0  -1   -0.16    1.40
 -16   0   1   -2.17    1.54
  16   0  -1    0.85    1.55
 -16   0   1   -5.14    5.71
 -16   0   1    1.16    1.77
  16   0  -1   -0.51    1.23
  16   0  -1   -1.59    1.48
  16   0  -1    0.36    1.69
 -16   0   1   -0.75    1.65
 -16   0   1   -1.74    1.54
 -16   0   1   -0.51    1.55
  16   0  -1   -2.22    5.47
  16   0  -1    0.55    1.54
  16   0  -1   -0.01    1.80
  16   0  -1   -1.29    1.14
 -16   0   1   -1.42    1.41
 -15   0   1   -0.59    1.48
 -15   0   1   -0.22    1.21
 -15   0   1   -2.07    1.12
  15   0  -1    0.75    1.66
  15   0  -1   -1.50    1.22
  15   0  -1    4.16    5.02
  15   0  -1   -0.94    1.10
  15   0  -1   -0.75    1.26
 -15   0   1    0.11    4.97
 -15   0   1   -0.64    1.25
 -15   0   1   -3.77    4.69
 -15   0   1   -0.96    1.25
  15   0  -1    0.51    1.19
  15   0  -1   -0.43    1.04
 -15   0   1    3.50    1.75
  15   0  -1    0.64    1.71
 -15   0   1    1.72    1.64
  15   0  -1    0.26    1.42
  15   0  -1    0.14    1.20
 -15   0   1    0.05    1.41
  15   0  -1   -2.07    1.02
 -15   0   1   -0.61    1.22
 -15   0   1    0.45    1.77
 -15   0   1    5.09    2.06
 -15   0   1   -1.10    1.35
 -15   0   1   -0.49    1.45
  15   0  -1    4.50    4.70
 -15   0   1    0.14    1.39
 -15   0   1   -0.06    1.41
  15   0  -1    0.07    1.24
 -15   0   1   -0.80    1.23
  15   0  -1    0.30    1.38
  15   0  -1   -1.78    0.97
  14   0  -1    0.67    0.84
  14   0  -1    1.09    1.26
  14   0  -1   -1.03    0.89
 -14   0   1   -0.31    0.99
 -14   0   1    0.14    4.19
 -14   0   1   -0.27    1.45
  14   0  -1    0.41    1.16
 -14   0   1   -1.11    1.04
 -14   0   1    2.39    1.94
 -14   0   1   -1.46    1.08
  14   0  -1   -1.75    0.91
  14   0  -1   -0.28    1.47
  14   0  -1   -0.03    1.50
  14   0  -1   -0.78    0.93
 -14   0   1   -0.70    1.21
  14   0  -1   -0.66    1.37
  14   0  -1    1.33    1.58
  14   0  -1    0.06    0.94
  14   0  -1   -0.17    1.26
 -14   0   1   -0.23    1.22
  14   0  -1   -2.29    0.93
  14   0  -1   -0.47    1.24
 -14   0   1    0.72    1.43
  14   0  -1    1.63    1.73
 -14   0   1   -0.13    1.65
 -14   0   1    5.19    4.27
  14   0  -1   -0.31    0.99
  14   0  -1   -0.03    1.12
 -14   0   1   -0.20    1.24
  14   0  -1    0.68    3.60
  14   0  -1   -2.12    3.77
 -14   0   1    0.50    1.34
 -14   0   1   -2.16    1.11
  14   0  -1    1.49    1.53
 -14   0   1   -1.59    1.17
  14   0  -1   -0.40    1.22
  14   0  -1   -0.55    0.90
 -14   0   1   -1.10    1.37
  14   0  -1    0.18    1.24
 -14   0   1   -0.22    1.50
  14   0  -1    0.76    1.15
 -14   0   1    2.19    1.46
  14   0  -1   -1.08    1.07
  14   0  -1    0.78    0.87
  14   0  -1   -2.24    0.94
 -13   0   1   -0.07    1.01
  13   0  -1    0.18    1.19
 -13   0   1    0.31    1.20
  13   0  -1    0.71    0.99
  13   0  -1   -0.39    0.93
  13   0  -1    0.95    1.34
  13   0  -1    0.17    0.81
 -13   0   1    1.09    1.60
  13   0  -1    1.26    1.36
 -13   0   1   -0.52    1.13
  13   0  -1   -0.19    1.32
 -13   0   1   -1.06    1.40
  13   0  -1   -0.49    0.98
  13   0  -1    3.93    1.64
 -13   0   1   -0.64    1.00
 -13   0   1    0.58    1.04
  13   0  -1    0.46    1.19
 -13   0   1    1.40    1.04
 -13   0   1    2.74    1.56
 -13   0   1    1.70    1.46
 -13   0   1    1.20    1.10
 -13   0   1   -1.84    3.16
  13   0  -1    0.51    1.38
 -13   0   1    0.58    0.96
  13   0  -1   -0.75    1.32
  13   0  -1   -0.81    1.06
 -13   0   1    1.80    1.49
 -13   0   1   -0.38    1.11
  13   0  -1   -0.03    1.13
 -13   0   1   -0.04    1.20
  13   0  -1   -0.26    0.74
  13   0  -1    1.54    1.40
 -13   0   1    0.20    1.12
 -13   0   1    2.07    1.48
  13   0  -1    1.26    1.24
 -13   0   1   -1.86    0.91
  13   0  -1    1.25    3.02
  13   0  -1    1.05    1.28
 -13   0   1    0.22    1.37
 -13   0   1    0.22    1.28
 -13   0   1    3.05    1.93
 -13   0   1   -1.08    0.97
 -13   0   1   -0.24    1.23
  13   0  -1    0.16    1.15
  13   0  -1   -1.88    2.74
  13   0  -1   -0.52    1.13
 -13   0   1   -0.61    0.99
  13   0  -1   -0.09    1.17
  13   0  -1    0.51    1.18
 -13   0   1    0.68    1.10
 -13   0   1   -1.60    3.25
  13   0  -1    0.46    0.83
  12   0  -1    0.45    1.22
  12   0  -1    0.54    1.05
 -12   0   1    0.18    1.27
 -12   0   1    1.48    1.31
 -12   0   1    0.40    1.16
  12   0  -1    0.00    1.05
 -12   0   1    1.20    1.73
 -12   0   1    0.40    0.92
  12   0  -1   -0.21    0.72
  12   0  -1    3.88    1.43
 -12   0   1    1.39    1.30
 -12   0   1    1.15    1.41
  12   0  -1    2.50    1.47
 -12   0   1    0.90    1.41
  12   0  -1    1.25    1.23
  12   0  -1    0.95    1.25
 -12   0   1    0.18    1.08
  12   0  -1   -0.97    2.41
 -12   0   1    0.58    1.21
  12   0  -1    0.89    1.11
 -12   0   1    1.54    1.30
 -12   0   1    0.61    1.16
  12   0  -1    0.51    1.39
  12   0  -1    1.23    1.18
 -12   0   1    2.12    2.89
  12   0  -1    0.45    0.87
  12   0  -1    1.95    1.25
  12   0  -1    0.70    1.26
 -12   0   1    1.06    0.94
 -12   0   1   -0.08    1.33
 -12   0   1    1.82    1.82
  12   0  -1    0.55    1.08
  12   0  -1    2.44    1.42
  12   0  -1    1.36    1.07
 -12   0   1    0.08    1.28
 -12   0   1    0.59    0.92
  12   0  -1    0.50    1.16
  12   0  -1    2.14    1.47
  12   0  -1   -0.43    0.77
  12   0  -1   -0.11    1.25
 -12   0   1   -1.20    1.24
  12   0  -1    1.72    1.31
 -12   0   1    2.16    1.34
  12   0  -1    1.00    1.39
  12   0  -1    0.55    1.01
  12   0  -1   -3.21    2.42
 -12   0   1    0.68    1.13
  12   0  -1    1.74    1.45
  12   0  -1   -0.36    1.28
 -12   0   1    0.32    1.05
 -12   0   1    0.28    0.90
 -12   0   1    1.26    1.27
  12   0  -1    2.01    1.70
  12   0  -1    0.77    1.29
 -11   0   1    2.30    1.03
 -11   0   1    2.22    1.27
  11   0  -1    0.61    1.08
  11   0  -1    2.12    0.96
  11   0  -1    0.26    0.77
 -11   0   1    5.91    2.05
  11   0  -1    2.93    1.58
 -11   0   1    3.49    2.36
  11   0  -1    1.92    0.96
 -11   0   1    1.93    1.23
 -11   0   1    0.49    0.95
 -11   0   1    1.14    1.45
  11   0  -1    1.26    1.14
  11   0  -1    1.58    1.27
  11   0  -1    2.56    1.37
 -11   0   1    2.00    1.40
  11   0  -1    1.96    1.22
  11   0  -1    4.12    1.27
  11   0  -1    2.16    1.17
  11   0  -1    0.85    1.02
 -11   0   1    3.06    1.56
 -11   0   1    3.12    1.33
 -11   0   1    1.73    0.99
  11   0  -1    0.09    0.72
 -11   0   1    2.41    1.23
 -11   0   1   -0.03    2.60
  11   0  -1    1.01    2.59
  11   0  -1    2.59    1.25
  11   0  -1   -0.27    2.27
  11   0  -1    1.73    1.03
 -11   0   1    1.00    1.18
 -11   0   1    1.56    1.42
 -11   0   1    0.92    1.08
 -11   0   1    4.88    1.45
  11   0  -1    1.85    1.06
  11   0  -1    1.18    1.24
  11   0  -1    1.29    1.01
  11   0  -1    1.34    1.10
  11   0  -1    1.75    1.23
  11   0  -1    1.80    0.97
 -11   0   1    2.38    1.41
 -11   0   1    1.15    1.28
 -11   0   1    2.92    1.43
 -11   0   1    2.44    1.19
  11   0  -1    2.33    1.29
 -11   0   1    1.54    1.03
 -11   0   1    3.20    1.58
 -11   0   1    1.54    1.03
  11   0  -1    1.33    1.17
 -11   0   1    0.58    0.92
  11   0  -1    0.39    0.95
 -11   0   1    3.16    1.20
  11   0  -1    2.23    1.19
  11   0  -1   -0.54    0.68
  11   0  -1    3.20    1.33
  10   0  -1    0.27    0.79
  10   0  -1    0.37    1.12
  10   0  -1    1.74    0.92
  10   0  -1   -0.42    0.56
  10   0  -1    0.92    2.03
  10   0  -1    1.16    0.91
 -10   0   1    1.12    0.97
 -10   0   1    2.87    1.37
 -10   0   1    0.15    0.77
 -10   0   1    1.96    0.97
 -10   0   1    1.12    0.79
  10   0  -1    0.10    0.59
  10   0  -1    1.87    0.87
 -10   0   1    1.30    2.14
  10   0  -1   -0.18    0.64
 -10   0   1    1.26    0.89
  10   0  -1   -0.20    0.76
  10   0  -1    1.36    0.89
  10   0  -1    2.47    1.21
 -10   0   1    1.93    0.96
  10   0  -1    1.18    1.81
  10   0  -1    0.56    0.75
  10   0  -1    0.38    0.96
  10   0  -1   -0.58    1.03
 -10   0   1    1.48    0.98
 -10   0   1    1.34    0.92
 -10   0   1    1.08    0.83
  10   0  -1    0.44    0.61
 -10   0   1    0.24    0.73
 -10   0   1    0.94    1.02
 -10   0   1   -1.32    1.85
  10   0  -1    1.69    0.91
 -10   0   1   -0.14    1.02
  10   0  -1    1.43    0.94
 -10   0   1    0.48    0.68
 -10   0   1    0.45    0.86
  10   0  -1    0.01    1.06
 -10   0   1    3.07    1.23
  10   0  -1    1.36    0.93
  10   0  -1    1.70    1.06
  10   0  -1    0.96    0.50
 -10   0   1    0.60    0.30
 -10   0   1    2.15    1.13
  10   0  -1    6.69    1.83
 -10   0   1   -0.49    0.74
 -10   0   1    1.24    1.08
 -10   0   1    0.02    0.67
 -10   0   1    1.08    0.78
  10   0  -1    0.55    0.90
  10   0  -1    0.88    0.89
 -10   0   1    1.36    0.92
 -10   0   1    0.98    1.26
  10   0  -1    1.37    0.97
 -10   0   1    1.37    0.97
  10   0  -1    2.09    0.90
 -10   0   1    0.84    0.75
 -10   0   1    1.90    1.28
  10   0  -1    0.80    1.05
  10   0  -1    0.91    1.17
  10   0  -1   -0.35    0.63
  10   0  -1    2.63    1.11
  -9   0   1    0.29    0.69
  -9   0   1    0.81    0.83
  -9   0   1   -0.14    1.67
  -9   0   1    0.05    0.78
   9   0  -1   -0.54    0.91
   9   0  -1   -0.25    0.66
  -9   0   1    0.28    1.03
  -9   0   1    1.85    0.38
  -9   0   1   -0.16    0.65
   9   0  -1   -0.04    1.60
   9   0  -1    0.06    0.70
   9   0  -1    0.92    0.99
  -9   0   1    0.47    0.57
   9   0  -1    0.68    0.85
  -9   0   1    0.76    0.84
   9   0  -1    1.41    1.02
  -9   0   1    1.67    0.91
   9   0  -1    0.92    1.01
  -9   0   1   -0.20    0.86
  -9   0   1   -0.09    0.80
  -9   0   1    0.37    0.82
   9   0  -1    0.03    0.70
   9   0  -1    0.23    0.66
   9   0  -1    0.71    0.93
  -9   0   1    0.78    0.99
   9   0  -1    0.01    0.58
   9   0  -1    4.19    1.30
  -9   0   1    0.10    0.87
  -9   0   1    0.62    0.71
  -9   0   1    3.97    1.07
   9   0  -1    0.28    0.61
  -9   0   1    0.65    0.79
   9   0  -1    0.13    0.78
   9   0  -1    2.53    1.14
   9   0  -1    0.09    0.76
  -9   0   1    4.11    1.23
   9   0  -1   -0.17    0.79
  -9   0   1   -0.30    0.71
  -9   0   1    0.46    0.97
   9   0  -1    0.47    0.73
  -9   0   1   -0.54    0.62
   9   0  -1    0.46    0.62
   9   0  -1    0.49    0.98
  -9   0   1   -0.34    0.84
   9   0  -1    0.46    1.03
   9   0  -1   -0.18    0.69
  -9   0   1   -0.12    0.81
  -9   0   1    1.31    1.13
   9   0  -1   -0.05    0.62
   9   0  -1    0.66    0.72
  -9   0   1    5.96    1.29
  -9   0   1    1.94    0.39
   9   0  -1    0.93    0.80
  -9   0   1    1.80    0.35
  -9   0   1   -0.28    0.57
   9   0  -1    1.33    0.89
   9   0  -1    0.81    0.71
  -9   0   1   -0.91    0.73
   9   0  -1    0.56    0.91
   8   0  -1    1.88    0.89
   8   0  -1    0.43    0.72
   8   0  -1    1.78    1.33
   8   0  -1    2.23    0.89
   8   0  -1   -0.10    0.78
   8   0  -1    0.97    0.96
   8   0  -1   -0.99    0.56
  -8   0   1    0.40    0.26
   8   0  -1    4.25    1.06
  -8   0   1    1.28    0.89
   8   0  -1   -0.44    0.56
   8   0  -1   -0.58    0.67
   8   0  -1    1.73    1.11
  -8   0   1    1.92    1.38
  -8   0   1    2.11    0.99
   8   0  -1    0.82    0.70
  -8   0   1    0.60    0.67
  -8   0   1   -0.26    0.61
  -8   0   1    0.00    0.83
   8   0  -1    0.09    0.71
  -8   0   1   -0.32    0.77
  -8   0   1    0.24    0.72
  -8   0   1    1.63    1.01
  -8   0   1    0.22    0.24
   8   0  -1   -0.37    0.67
  -8   0   1    0.32    0.64
   8   0  -1   -0.05    0.45
  -8   0   1   -0.54    0.57
  -8   0   1   -0.07    0.49
   8   0  -1   -0.13    0.71
  -8   0   1    0.19    1.00
   8   0  -1   -0.06    0.66
   8   0  -1    0.14    0.80
  -8   0   1    0.08    0.25
  -8   0   1   -0.15    0.46
  -8   0   1    0.61    0.86
   8   0  -1    0.02    0.43
  -8   0   1    0.22    0.76
  -8   0   1   -0.47    0.82
  -8   0   1   -0.19    0.60
  -8   0   1    0.53    0.57
   8   0  -1    2.74    0.88
  -8   0   1   -0.18    0.76
   8   0  -1    0.68    0.76
  -8   0   1   -0.77    0.57
  -8   0   1    1.00    0.79
  -8   0   1    0.49    0.71
  -8   0   1    1.11    0.83
  -8   0   1   -0.14    0.23
   8   0  -1    0.06    0.58
   8   0  -1   -0.83    0.69
   8   0  -1   -0.60    0.41
   8   0  -1   -0.82    0.65
  -7   0   1    0.11    0.59
   7   0  -1   -0.15    0.48
  -7   0   1    1.34    0.31
   7   0  -1   -0.20    0.69
  -7   0   1   -0.39    0.55
   7   0  -1    0.92    0.70
  -7   0   1    1.53    0.30
  -7   0   1   -0.14    0.42
  -7   0   1    1.71    0.67
   7   0  -1    0.12    0.60
   7   0  -1    4.87    1.18
   7   0  -1   -0.17    0.59
  -7   0   1    0.00    0.67
   7   0  -1    4.62    1.10
   7   0  -1    0.38    0.45
  -7   0   1   -0.29    0.42
  -7   0   1    1.19    0.89
   7   0  -1    0.30    0.71
  -7   0   1    0.13    0.61
   7   0  -1    1.28    0.56
   7   0  -1   -0.55    0.64
  -7   0   1   -0.38    0.39
   7   0  -1   -0.01    0.48
   7   0  -1    6.81    1.24
  -7   0   1    1.15    0.71
   7   0  -1    7.04    1.26
  -7   0   1   -0.86    0.49
   7   0  -1   -0.03    1.01
   7   0  -1    0.22    0.69
   7   0  -1   -0.56    0.47
  -7   0   1    0.00    0.50
  -7   0   1    1.55    0.31
   7   0  -1    0.19    0.38
  -7   0   1    0.99    0.91
   7   0  -1   -0.08    0.36
   7   0  -1    0.77    0.57
  -7   0   1   -0.27    0.66
   7   0  -1    1.21    0.50
  -7   0   1   -0.11    0.60
  -7   0   1   -0.67    0.50
  -7   0   1    1.37    0.30
  -7   0   1   -1.46    1.00
   7   0  -1    3.97    0.91
   7   0  -1   -0.53    0.47
  -7   0   1   -0.43    0.44
  -7   0   1    1.82    0.73
  -7   0   1    0.53    0.70
  -7   0   1    0.70    0.65
  -7   0   1   -0.55    0.65
   7   0  -1   -0.05    0.61
  -7   0   1    0.84    0.74
  -7   0   1   -0.52    0.45
   7   0  -1    1.61    0.64
   6   0  -1    0.02    0.41
  -6   0   1    0.47    0.21
  -6   0   1    2.95    0.72
   6   0  -1   -0.14    0.51
   6   0  -1    0.14    0.31
  -6   0   1    0.34    0.60
   6   0  -1   -0.13    0.36
   6   0  -1    0.01    0.55
  -6   0   1    0.14    0.57
  -6   0   1   -0.03    0.80
  -6   0   1    1.20    0.64
  -6   0   1    0.79    0.24
  -6   0   1    1.48    0.85
   6   0  -1   -0.13    0.48
  -6   0   1    3.20    0.79
  -6   0   1    0.27    0.47
   6   0  -1    1.14    0.61
  -6   0   1    1.95    0.74
  -6   0   1    1.59    0.83
  -6   0   1    0.91    0.54
   6   0  -1   -0.89    0.94
  -6   0   1   -0.56    0.45
  -6   0   1    0.38    0.21
   6   0  -1   -0.22    0.53
   6   0  -1   -0.38    0.29
   6   0  -1   -0.13    0.47
   6   0  -1    2.22    0.75
  -6   0   1   -0.16    0.50
  -6   0   1   -0.16    0.37
  -6   0   1    0.98    0.59
  -6   0   1   -0.31    0.41
   6   0  -1   -0.02    0.54
   6   0  -1    0.68    0.56
  -6   0   1   -0.55    0.40
   6   0  -1   -0.27    0.51
  -6   0   1   -0.45    0.50
  -6   0   1    0.18    0.17
  -6   0   1    3.63    0.96
   6   0  -1    1.28    0.68
  -6   0   1   -0.20    0.96
   6   0  -1   -0.27    0.94
  -6   0   1    0.26    0.37
   6   0  -1   -0.80    0.28
  -6   0   1   -0.03    0.33
   6   0  -1    0.11    0.31
   6   0  -1    0.03    0.57
  -6   0   1   -0.26    0.50
  -6   0   1    1.95    0.60
  -6   0   1    0.24    0.57
  -6   0   1   -0.33    0.47
   6   0  -1   -0.73    0.41
   6   0  -1    1.45    0.84
   6   0  -1    0.04    0.44
   6   0  -1    0.67    0.60
   6   0  -1    3.33    0.79
   6   0  -1   -0.36    0.39
  -5   0   1    1.45    0.62
  -5   0   1    0.06    0.32
  -5   0   1    0.63    0.59
   5   0  -1    0.19    0.40
  -5   0   1    1.43    0.60
   5   0  -1    0.45    0.45
   5   0  -1   -0.07    0.52
  -5   0   1    0.07    0.30
  -5   0   1    0.47    0.18
  -5   0   1   -0.18    0.62
   5   0  -1    0.40    0.46
   5   0  -1    0.03    0.36
  -5   0   1    1.23    0.59
  -5   0   1    1.81    0.56
  -5   0   1    0.28    0.50
   5   0  -1    0.73    0.57
  -5   0   1    2.54    0.65
   5   0  -1    0.33    0.28
  -5   0   1    0.08    0.47
  -5   0   1    1.28    0.58
  -5   0   1    0.88    0.54
  -5   0   1   -0.12    0.24
   5   0  -1    0.63    0.55
  -5   0   1    0.52    0.16
   5   0  -1    3.36    0.70
  -5   0   1    0.33    0.37
   5   0  -1    1.95    0.56
   5   0  -1    1.64    0.54
   5   0  -1    0.10    0.26
   5   0  -1    0.09    0.53
   5   0  -1    1.04    0.40
   5   0  -1    0.20    0.41
   5   0  -1    0.24    0.70
   5   0  -1    0.99    0.48
   5   0  -1    0.42    0.45
  -5   0   1    0.48    0.17
   5   0  -1    0.52    0.42
  -5   0   1    3.93    0.73
  -5   0   1    1.64    0.56
  -5   0   1    0.30    0.38
   5   0  -1    0.25    0.46
   5   0  -1    1.34    0.57
   5   0  -1    1.25    0.59
   5   0  -1   -0.12    0.40
  -5   0   1    0.82    0.44
   5   0  -1   -0.09    0.33
  -5   0   1    1.76    0.68
  -5   0   1    0.40    0.15
  -5   0   1    0.22    0.48
  -5   0   1   -0.02    0.31
  -5   0   1   -0.77    0.74
   5   0  -1    1.77    0.88
  -5   0   1    0.17    0.32
  -5   0   1    0.57    0.41
  -5   0   1   -0.54    0.34
   5   0  -1   -0.28    0.32
  -4   0   1    0.12    0.27
  -4   0   1    0.41    0.29
   4   0  -1    2.76    0.72
  -4   0   1    0.48    0.36
  -4   0   1    0.17    0.33
   4   0  -1    0.46    0.37
  -4   0   1    0.21    0.38
   4   0  -1    1.82    0.60
  -4   0   1    0.16    0.36
   4   0  -1    0.43    0.39
  -4   0   1    2.91    0.63
   4   0  -1    0.54    0.34
  -4   0   1    1.20    0.53
   4   0  -1    0.09    0.32
  -4   0   1    0.81    0.47
  -4   0   1    0.46    0.38
   4   0  -1    0.86    0.38
  -4   0   1    0.46    0.39
  -4   0   1    0.60    0.33
  -4   0   1    0.56    0.28
   4   0  -1    0.77    0.34
  -4   0   1    0.41    0.28
   4   0  -1    1.56    0.55
   4   0  -1    1.05    0.30
  -4   0   1    0.67    0.15
  -4   0   1   -0.23    0.52
   4   0  -1    0.37    0.30
  -4   0   1    0.57    0.32
  -4   0   1    0.29    0.41
   4   0  -1    0.71    0.34
   4   0  -1    0.41    0.29
   4   0  -1    0.42    0.28
   4   0  -1    1.08    0.33
  -4   0   1    0.65    0.15
   4   0  -1    0.43    0.59
   4   0  -1    0.22    0.37
   4   0  -1    2.05    0.44
  -4   0   1    0.91    0.18
   4   0  -1    0.02    0.31
  -4   0   1    0.61    0.15
  -4   0   1    2.26    0.39
   4   0  -1    1.38    0.33
   4   0  -1    1.05    0.44
   4   0  -1    0.73    0.34
  -4   0   1    0.26    0.27
  -4   0   1    3.99    0.71
   4   0  -1    0.05    0.31
  -4   0   1    4.25    0.68
   4   0  -1    0.64    0.38
   3   0  -1   -0.22    0.30
  -3   0   1    0.05    0.11
   3   0  -1   -0.25    0.30
   3   0  -1   -0.48    0.27
  -3   0   1    0.08    0.28
  -3   0   1    1.81    0.55
  -3   0   1    0.23    0.32
  -3   0   1    0.16    0.30
  -3   0   1    0.99    0.45
   3   0  -1   -0.27    0.32
   3   0  -1   -0.36    0.17
   3   0  -1    2.09    0.46
  -3   0   1   -0.14    0.30
  -3   0   1   -0.37    0.22
  -3   0   1    0.44    0.32
  -3   0   1   -0.11    0.46
   3   0  -1    0.22    0.34
  -3   0   1    0.02    0.30
  -3   0   1    0.04    0.12
   3   0  -1   -0.11    0.24
   3   0  -1    0.14    0.25
   3   0  -1   -0.09    0.29
  -3   0   1    0.08    0.40
  -3   0   1   -0.20    0.30
  -3   0   1    0.11    0.30
  -3   0   1    0.90    0.41
   3   0  -1    0.76    0.40
   3   0  -1    0.30    0.23
   3   0  -1    2.20    0.56
  -3   0   1    1.54    0.54
  -3   0   1    0.02    0.30
   3   0  -1    0.75    0.31
   3   0  -1    0.21    0.35
   3   0  -1    1.08    0.65
  -3   0   1    0.27    0.23
   3   0  -1    0.41    0.23
  -3   0   1    0.21    0.27
  -3   0   1   -0.17    0.29
  -3   0   1   -0.13    0.25
  -3   0   1   -0.19    0.28
  -3   0   1    1.92    0.62
   3   0  -1    0.09    0.34
   3   0  -1    1.19    0.39
  -3   0   1    0.36    0.23
   3   0  -1   -0.20    0.28
  -3   0   1   -0.39    0.27
  -3   0   1   -0.18    0.25
   3   0  -1    0.36    0.32
   3   0  -1   -0.28    0.29
   3   0  -1    0.14    0.33
   3   0  -1    1.77    0.46
   3   0  -1    0.70    0.38
   2   0  -1    0.45    0.18
  -2   0   1    0.45    0.14
   2   0  -1    0.44    0.20
  -2   0   1    0.28    0.16
  -2   0   1    0.40    0.18
  -2   0   1    0.77    0.27
  -2   0   1    2.00    0.37
  -2   0   1    0.54    0.15
   2   0  -1    1.71    0.38
   2   0  -1    0.58    0.11
   2   0  -1    0.44    0.08
  -2   0   1    0.25    0.18
   2   0  -1    0.38    0.10
   2   0  -1    0.40    0.18
  -2   0   1    0.31    0.22
   2   0  -1    0.42    0.22
  -2   0   1    0.65    0.44
  -2   0   1    0.50    0.20
   2   0  -1    1.62    0.32
   2   0  -1    1.09    0.24
   2   0  -1    0.71    0.26
  -2   0   1    1.36    0.32
   2   0  -1    0.42    0.29
  -2   0   1    0.61    0.22
   2   0  -1    0.40    0.18
  -2   0   1    0.46    0.19
  -2   0   1    1.51    0.31
  -2   0   1    0.41    0.19
  -2   0   1    1.22    0.26
   2   0  -1    0.59    0.18
  -2   0   1    1.48    0.38
  -2   0   1    0.34    0.19
   2   0  -1    0.09    0.19
   2   0  -1    0.16    0.16
   2   0  -1    1.77    0.34
   2   0  -1    0.49    0.39
   2   0  -1    1.05    0.21
  -2   0   1    0.78    0.24
   2   0  -1    0.18    0.14
  -2   0   1    0.41    0.23
  -2   0   1    1.11    0.25
   2   0  -1    0.44    0.21
   2   0  -1    0.50    0.19
   2   0  -1    0.53    0.10
   2   0  -1    0.27    0.18
  -2   0   1    0.48    0.22
   2   0  -1    0.67    0.24
   2   0  -1    0.90    0.25
  -2   0   1    0.77    0.24
   2   0  -1    0.57    0.15
   2   0  -1    0.59    0.15
  -2   0   1    0.41    0.18
   2   0  -1    0.19    0.25
  -1   0   1   -0.33    0.14
  -1   0   1   -0.45    0.13
   1   0  -1   -0.66    0.07
  -1   0   1   -0.17    0.13
  -1   0   1   -0.53    0.10
   1   0  -1   -0.57    0.09
   1   0  -1   -0.04    0.25
  -1   0   1   -0.54    0.10
  -1   0   1   -0.39    0.15
  -1   0   1   -0.32    0.25
  -1   0   1    0.21    0.22
   1   0  -1   -0.25    0.21
   1   0  -1   -0.34    0.34
   1   0  -1   -0.43    0.12
  -1   0   1   -0.50    0.14
  -1   0   1   -0.29    0.14
  -1   0   1    0.07    0.17
   1   0  -1   -0.14    0.22
  -1   0  -1    0.17    0.17
   1   0   1    0.04    0.19
   1   0   1   -0.09    0.15
   1   0   1    0.75    0.21
   1   0   1    0.15    0.17
  -1   0  -1    1.08    0.28
  -1   0  -1   -0.33    0.11
  -1   0  -1    1.44    0.30
   1   0   1   -0.09    0.15
   1   0   1    0.21    0.17
   1   0   1    1.15    0.27
   1   0   1    0.78    0.22
   1   0   1    0.01    0.20
  -1   0  -1    0.15    0.16
  -1   0  -1    0.13    0.16
  -1   0  -1    0.21    0.29
   1   0   1    0.32    0.18
   1   0   1    0.50    0.18
  -1   0  -1    0.74    0.22
   1   0   1    0.18    0.28
  -1   0  -1    0.88    0.27
   1   0   1    0.39    0.22
   1   0   1    0.08    0.15
  -1   0  -1    0.75    0.22
  -1   0  -1    0.26    0.19
   1   0   1   -0.31    0.13
  -1   0  -1    0.48    0.22
  -1   0  -1    0.56    0.21
   1   0   1    0.13    0.21
  -1   0  -1    0.05    0.16
   1   0   1   -0.08    0.18
  -1   0  -1   -0.12    0.13
  -1   0  -1    0.02    0.16
  -1   0  -1    0.89    0.29
  -1   0  -1    0.76    0.23
  -1   0  -1    0.24    0.18
   1   0   1    0.54    0.38
  -1   0  -1    0.67    0.20
   1   0   1    0.27    0.18
  -1   0  -1   -0.12    0.17
   1   0   1   -0.11    0.13
   1   0   1    0.80    0.25
  -1   0  -1    0.05    0.18
  -1   0  -1    0.64    0.33
  -1   0  -1   -0.21    0.10
  -1   0  -1   -0.16    0.11
  -1   0  -1    0.70    0.24
  -2   0  -1    0.05    0.19
  -2   0  -1    0.14    0.19
  -2   0  -1    0.16    0.22
   2   0   1    0.20    0.40
   2   0   1    0.67    0.29
   2   0   1    0.68    0.27
  -2   0  -1    0.33    0.23
   2   0   1    1.47    0.34
  -2   0  -1   -0.04    0.31
  -2   0  -1    0.68    0.24
   2   0   1    1.06    0.31
   2   0   1    0.17    0.24
  -2   0  -1    1.98    0.36
   2   0   1    0.51    0.22
  -2   0  -1    0.78    0.29
  -2   0  -1    0.22    0.19
  -2   0  -1    1.13    0.31
  -2   0  -1    0.49    0.22
  -2   0  -1    1.10    0.32
   2   0   1    0.54    0.25
  -2   0  -1    0.65    0.34
   2   0   1    0.26    0.23
   2   0   1    0.14    0.17
  -2   0  -1    0.18    0.27
  -2   0  -1    0.25    0.24
  -2   0  -1    0.52    0.31
  -2   0  -1    0.32    0.25
  -2   0  -1    0.14    0.26
   2   0   1    0.88    0.26
  -2   0  -1    0.28    0.20
   2   0   1    0.62    0.25
   2   0   1    0.56    0.25
   2   0   1   -0.15    0.26
  -2   0  -1   -0.14    0.17
  -2   0  -1    0.28    0.24
   2   0   1   -0.12    0.21
   2   0   1    0.38    0.23
  -2   0  -1    0.66    0.29
  -2   0  -1    1.12    0.32
  -2   0  -1    0.20    0.23
   2   0   1    1.87    0.32
   2   0   1    0.13    0.24
   2   0   1    2.43    0.43
   2   0   1    0.38    0.26
   2   0   1    0.84    0.24
   2   0   1    0.31    0.29
  -2   0  -1    0.74    0.33
  -2   0  -1    1.25    0.34
   2   0   1    0.49    0.27
  -2   0  -1    0.64    0.41
  -2   0  -1    0.55    0.22
   3   0   1   -0.98    0.45
   3   0   1   -1.73    0.29
   3   0   1    0.36    0.41
  -3   0  -1    0.24    0.43
   3   0   1   -0.20    0.45
  -3   0  -1   -1.39    0.30
  -3   0  -1   -1.57    0.38
  -3   0  -1   -2.02    0.22
   3   0   1    1.45    0.55
  -3   0  -1    0.53    0.47
  -3   0  -1   -0.53    0.47
   3   0   1   -1.01    0.35
  -3   0  -1   -1.61    0.43
  -3   0  -1   -1.85    0.27
   3   0   1    0.59    0.45
   3   0   1   -0.68    0.36
  -3   0  -1   -1.35    0.38
  -3   0  -1   -1.53    0.33
   3   0   1   -1.85    0.40
   3   0   1   -2.04    0.24
   3   0   1   -0.30    0.42
  -3   0  -1   -0.52    0.44
   3   0   1   -1.20    0.42
  -3   0  -1   -1.88    0.19
   3   0   1   -1.27    0.32
   3   0   1   -0.52    0.49
   3   0   1   -0.55    0.39
  -3   0  -1   -1.84    0.24
  -3   0  -1   -0.73    0.44
   3   0   1   -0.80    0.48
   3   0   1   -0.55    0.44
  -3   0  -1   -1.46    0.26
  -3   0  -1   -1.04    0.58
   3   0   1   -1.27    0.15
  -3   0  -1   -1.99    0.30
   3   0   1   -0.37    0.53
   3   0   1   -0.64    0.40
  -3   0  -1   -1.07    0.46
   3   0   1   -0.87    0.34
  -3   0  -1   -1.16    0.37
   3   0   1   -0.42    0.49
  -3   0  -1   -1.52    0.31
   3   0   1   -1.61    0.32
  -3   0  -1   -1.04    0.41
   3   0   1   -0.91    0.59
  -3   0  -1   -1.34    0.34
   3   0   1   -0.27    0.43
  -3   0  -1   -0.28    0.43
  -3   0  -1   -2.09    0.20
   3   0   1   -0.58    0.38
   3   0   1   -1.06    0.14
  -4   0  -1    4.26    0.81
   4   0   1    0.01    0.30
  -4   0  -1    0.54    0.42
  -4   0  -1    0.26    0.31
   4   0   1    0.14    0.36
  -4   0  -1   -0.21    0.36
   4   0   1    0.13    0.25
  -4   0  -1    0.27    0.41
  -4   0  -1    1.60    0.50
   4   0   1    0.27    0.29
   4   0   1    1.34    0.49
  -4   0  -1    1.73    0.61
  -4   0  -1   -0.09    0.26
  -4   0  -1    0.51    0.40
   4   0   1    2.76    1.09
  -4   0  -1    0.69    0.71
  -4   0  -1    3.58    0.76
   4   0   1    0.91    0.46
  -4   0  -1    1.59    0.50
   4   0   1    0.02    0.37
  -4   0  -1    2.32    0.60
   4   0   1   -0.09    0.39
  -4   0  -1   -0.11    0.31
  -4   0  -1    0.50    0.59
  -4   0  -1    1.23    0.58
  -4   0  -1    0.86    0.49
   4   0   1    0.34    0.42
  -4   0  -1    0.37    0.36
   4   0   1    0.12    0.32
  -4   0  -1    1.68    0.62
  -4   0  -1    2.66    0.62
   4   0   1   -0.04    0.31
  -4   0  -1    0.66    0.37
   4   0   1    3.18    0.72
   4   0   1   -0.09    0.28
   4   0   1    0.03    0.28
   4   0   1   -0.22    0.35
   4   0   1    1.25    0.53
   4   0   1    0.05    0.32
  -4   0  -1    2.86    0.69
   4   0   1    0.24    0.39
  -4   0  -1    1.42    0.53
  -4   0  -1    0.44    0.46
  -5   0  -1   -0.04    0.37
   5   0   1   -0.98    0.62
  -5   0  -1    0.74    0.40
  -5   0  -1    0.84    0.58
  -5   0  -1    1.18    0.58
  -5   0  -1    0.39    0.79
  -5   0  -1   -0.22    0.38
   5   0   1    1.00    0.43
  -5   0  -1    1.34    0.62
   5   0   1    1.44    0.61
   5   0   1    1.07    0.39
  -5   0  -1    0.45    0.44
  -5   0  -1    0.39    0.35
  -5   0  -1    3.00    0.84
  -5   0  -1    0.37    0.41
  -5   0  -1    1.03    0.44
  -5   0  -1    1.75    0.73
   5   0   1   -0.25    0.39
  -5   0  -1    0.35    0.36
   5   0   1    2.07    1.04
   5   0   1    0.38    0.37
  -5   0  -1    0.18    0.36
   5   0   1    0.32    0.32
   5   0   1    1.13    0.70
  -5   0  -1    1.15    0.92
   5   0   1    1.05    0.54
   5   0   1    0.71    0.16
  -5   0  -1    1.84    0.79
   5   0   1    0.80    0.20
   5   0   1    1.72    0.61
   5   0   1    0.37    0.28
   5   0   1   -0.02    0.45
  -5   0  -1    1.79    0.54
   5   0   1    1.21    0.50
  -5   0  -1    0.89    0.43
  -5   0  -1   -0.13    0.39
  -5   0  -1    2.26    0.73
   5   0   1    0.90    0.48
   5   0   1    0.06    0.31
   5   0   1    0.92    0.66
   5   0   1    4.95    0.88
   5   0   1    1.34    0.53
  -5   0  -1   -0.02    0.39
   5   0   1    0.29    0.52
   5   0   1    2.56    0.74
   5   0   1    2.32    0.66
  -5   0  -1    1.18    0.51
  -5   0  -1    0.58    0.48
   5   0   1    0.69    0.40
   5   0   1    0.51    0.47
   5   0   1    0.15    0.43
   5   0   1    0.05    0.47
   5   0   1    0.45    0.53
   5   0   1    0.54    0.46
   5   0   1    1.80    0.48
  -5   0  -1    2.35    0.65
  -6   0  -1   -1.12    0.53
  -6   0  -1    0.51    0.69
  -6   0  -1   -0.55    0.42
   6   0   1   -0.87    0.51
   6   0   1   -0.01    0.60
  -6   0  -1   -0.85    0.53
  -6   0  -1    1.50    0.68
   6   0   1   -0.86    0.32
   6   0   1   -0.76    0.45
   6   0   1    0.89    1.10
  -6   0  -1   -0.57    0.34
   6   0   1   -0.31    0.40
   6   0   1   -0.62    0.37
  -6   0  -1   -0.96    0.36
   6   0   1    3.18    1.07
   6   0   1    1.93    0.95
   6   0   1   -0.23    0.31
   6   0   1   -1.07    0.46
   6   0   1   -0.52    0.51
   6   0   1    0.68    0.60
   6   0   1   -0.95    0.88
  -6   0  -1   -1.83    0.77
  -6   0  -1   -0.17    0.46
  -6   0  -1    0.36    0.73
  -6   0  -1   -0.31    0.46
   6   0   1    5.22    1.43
  -6   0  -1    0.63    1.23
   6   0   1    0.31    0.19
   6   0   1   -0.04    0.53
  -6   0  -1   -0.21    0.47
  -6   0  -1   -0.40    0.44
   6   0   1    0.07    0.52
  -6   0  -1   -0.44    0.39
   6   0   1    0.40    0.24
   6   0   1   -0.05    0.37
   6   0   1   -0.78    0.39
  -6   0  -1   -0.63    0.33
   6   0   1   -0.37    0.36
  -6   0  -1   -1.23    0.34
  -6   0  -1   -0.36    0.51
   6   0   1   -0.92    0.47
   6   0   1    0.91    0.67
  -6   0  -1   -0.42    0.47
   6   0   1   -0.25    0.56
   6   0   1   -0.92    0.45
   6   0   1    1.07    0.61
   6   0   1    0.85    0.64
  -6   0  -1   -0.65    0.42
   6   0   1   -0.50    0.53
  -6   0  -1   -0.44    0.41
  -7   0  -1    1.14    0.76
  -7   0  -1   -0.72    0.50
   7   0   1    0.59    0.80
  -7   0  -1   -0.23    0.68
   7   0   1    2.24    0.77
   7   0   1    2.87    1.19
   7   0   1    0.93    0.47
   7   0   1    2.04    0.73
   7   0   1    0.84    0.85
  -7   0  -1    0.55    1.31
   7   0   1    0.29    0.68
  -7   0  -1    1.06    1.23
   7   0   1    1.17    0.74
   7   0   1    0.35    0.60
   7   0   1   -0.17    0.64
   7   0   1   -0.12    0.73
   7   0   1    0.47    0.49
   7   0   1    0.18    1.19
  -7   0  -1   -0.08    0.69
   7   0   1    0.88    0.26
   7   0   1   -0.60    1.09
  -7   0  -1    0.59    0.72
   7   0   1   -0.17    0.70
  -7   0  -1   -0.21    0.59
  -7   0  -1    0.15    0.71
   7   0   1   -0.05    0.43
  -7   0  -1    1.20    0.80
   7   0   1    1.01    0.46
   7   0   1   -0.01    0.55
  -7   0  -1    2.07    0.95
   7   0   1    1.76    0.70
   7   0   1    0.52    0.55
   7   0   1    0.06    0.53
   7   0   1   -0.20    0.50
   7   0   1    0.19    0.72
   7   0   1    1.64    0.72
   7   0   1    0.24    0.63
   7   0   1    1.43    0.26
   7   0   1   -0.40    0.45
  -7   0  -1    0.40    0.50
  -7   0  -1   -0.39    0.47
   7   0   1    2.53    1.10
  -7   0  -1    0.49    0.64
  -7   0  -1    2.33    1.02
  -7   0  -1   -0.08    0.52
  -7   0  -1    0.33    0.47
   7   0   1    0.32    0.56
  -7   0  -1    0.09    0.65
  -7   0  -1    3.02    1.02
   7   0   1    2.96    0.76
  -7   0  -1   -0.15    0.49
  -7   0  -1    0.76    0.72
   7   0   1   -0.15    0.67
   7   0   1    0.18    0.56
  -8   0  -1   -0.65    0.62
   8   0   1   -0.46    1.05
  -8   0  -1    0.75    0.82
  -8   0  -1    0.32    0.65
   8   0   1   -0.99    0.68
   8   0   1   -0.71    0.63
   8   0   1    0.01    0.22
  -8   0  -1    3.19    1.37
   8   0   1    0.68    0.85
   8   0   1    0.33    0.69
  -8   0  -1    1.82    1.17
  -8   0  -1   -0.08    0.72
  -8   0  -1   -0.10    0.83
  -8   0  -1   -1.42    0.62
  -8   0  -1   -0.71    0.77
  -8   0  -1   -1.23    0.58
  -8   0  -1   -0.03    0.65
   8   0   1    0.73    0.99
   8   0   1   -0.66    0.82
   8   0   1    4.49    2.22
   8   0   1   -0.56    0.44
  -8   0  -1    0.27    0.80
  -8   0  -1    0.19    0.93
   8   0   1    0.26    0.52
   8   0   1   -0.21    0.65
   8   0   1    0.95    0.65
  -8   0  -1    0.54    1.46
  -8   0  -1   -1.12    0.51
   8   0   1   -0.77    0.56
  -8   0  -1   -0.62    0.64
   8   0   1   -0.52    0.68
   8   0   1    0.98    0.76
   8   0   1   -0.15    0.58
   8   0   1   -0.35    0.69
  -8   0  -1    0.04    0.70
   8   0   1    0.22    0.92
   8   0   1    2.17    0.92
   8   0   1   -0.86    0.43
  -8   0  -1   -0.78    0.36
   8   0   1   -0.76    0.52
  -8   0  -1   -0.83    0.98
   8   0   1   -0.22    0.48
   8   0   1   -0.89    0.56
  -8   0  -1    6.58    2.39
   8   0   1    5.71    1.36
   8   0   1   -0.46    0.74
   8   0   1   -0.11    0.55
  -8   0  -1    2.22    1.02
   8   0   1   -1.35    0.49
   8   0   1    0.04    0.65
   8   0   1    0.01    0.88
  -8   0  -1    0.61    0.86
   8   0   1   -0.16    0.17
  -8   0  -1   -0.98    0.71
  -9   0  -1    1.80    0.92
  -9   0  -1    0.68    0.73
   9   0   1   -0.33    0.76
   9   0   1   -1.02    0.84
   9   0   1    2.02    1.03
   9   0   1    0.81    0.85
   9   0   1   -0.17    1.22
   9   0   1    0.27    0.70
  -9   0  -1   -0.85    0.60
  -9   0  -1   -0.42    0.68
  -9   0  -1    1.52    0.90
   9   0   1    0.56    0.77
   9   0   1   -0.14    0.89
  -9   0  -1   -0.58    0.80
  -9   0  -1   -0.41    0.72
   9   0   1    0.33    0.73
   9   0   1    2.25    1.09
   9   0   1    0.24    0.58
  -9   0  -1   -1.63    1.07
   9   0   1    0.13    0.52
   9   0   1    2.00    0.96
   9   0   1    6.59    1.64
   9   0   1    0.05    0.89
   9   0   1   -0.65    0.87
  -9   0  -1    0.46    0.81
  -9   0  -1    1.01    0.89
   9   0   1    1.32    1.34
   9   0   1   -0.55    0.86
  -9   0  -1   -0.60    0.87
  -9   0  -1    1.33    1.11
   9   0   1   -0.50    0.78
  -9   0  -1    1.76    1.10
  -9   0  -1    0.17    0.92
   9   0   1    3.72    1.21
   9   0   1    2.32    1.22
  -9   0  -1    1.56    1.71
  -9   0  -1    0.79    0.74
   9   0   1    1.65    1.29
  -9   0  -1    0.05    0.74
  -9   0  -1    3.10    1.44
   9   0   1   -0.45    0.58
  -9   0  -1    0.72    1.07
  -9   0  -1    1.62    1.24
   9   0   1    0.11    0.66
   9   0   1    0.07    1.11
  -9   0  -1   -1.14    0.56
   9   0   1    0.33    0.56
  -9   0  -1    5.64    1.67
  -9   0  -1   -0.41    0.88
   9   0   1   -0.73    0.81
  -9   0  -1    0.99    0.90
   9   0   1    0.07    0.62
  -9   0  -1    2.26    1.42
   9   0   1   -0.48    0.60
   9   0   1    1.15    0.87
   9   0   1    0.14    1.26
 -10   0  -1    0.83    1.20
 -10   0  -1    2.16    1.13
 -10   0  -1    0.34    0.97
  10   0   1    5.53    1.37
 -10   0  -1    1.11    1.13
  10   0   1    0.29    0.87
  10   0   1   -0.05    0.69
  10   0   1    1.24    0.96
 -10   0  -1    0.00    0.84
  10   0   1    0.71    0.84
 -10   0  -1   -0.34    0.84
  10   0   1    0.25    0.73
 -10   0  -1    1.33    0.84
  10   0   1   -0.24    0.65
 -10   0  -1    1.83    1.16
  10   0   1    2.51    1.11
  10   0   1    0.79    0.93
  10   0   1    0.13    0.72
 -10   0  -1   -2.20    1.68
  10   0   1    0.40    0.94
 -10   0  -1   -0.47    0.89
  10   0   1    0.64    0.85
 -10   0  -1   -0.39    0.46
  10   0   1    0.54    0.70
  10   0   1   -0.61    0.73
 -10   0  -1    0.77    0.52
 -10   0  -1    1.58    1.16
  10   0   1    3.05    1.40
 -10   0  -1    0.65    1.04
  10   0   1   -0.55    0.85
 -10   0  -1    0.31    1.20
 -10   0  -1   -0.07    0.87
 -10   0  -1    0.35    1.06
  10   0   1    0.94    0.86
 -10   0  -1    0.16    1.19
 -10   0  -1    0.54    0.67
 -10   0  -1    0.54    0.52
 -10   0  -1    1.63    0.88
 -10   0  -1    0.01    1.22
  10   0   1   -0.33    0.56
 -10   0  -1    0.02    0.44
  10   0   1    3.09    1.01
  10   0   1    1.46    1.26
 -10   0  -1    1.07    1.00
  10   0   1   -1.29    2.08
  10   0   1   -0.16    0.95
 -10   0  -1   -0.04    1.03
  10   0   1   -0.04    0.82
  10   0   1    1.97    1.22
  10   0   1    0.62    1.05
 -10   0  -1   -0.02    0.76
  10   0   1    2.99    1.31
 -10   0  -1    0.48    0.91
  10   0   1   -0.03    0.90
  10   0   1   -0.03    2.00
 -10   0  -1   -0.77    0.82
 -10   0  -1    0.81    1.04
 -11   0  -1    0.96    1.40
 -11   0  -1    6.69    2.88
 -11   0  -1   -1.81    0.93
  11   0   1   -0.02    0.97
  11   0   1    0.79    1.16
 -11   0  -1    0.33    1.03
 -11   0  -1    2.70    0.67
  11   0   1    1.53    1.35
 -11   0  -1    0.99    0.99
 -11   0  -1   -1.89    2.20
 -11   0  -1   -1.23    1.06
 -11   0  -1    3.69    1.33
  11   0   1   -1.74    0.91
 -11   0  -1    3.47    1.66
  11   0   1   -0.80    0.96
 -11   0  -1    3.41    1.45
  11   0   1    0.60    1.12
 -11   0  -1   -0.49    1.20
 -11   0  -1    2.16    0.69
 -11   0  -1    4.43    1.46
  11   0   1    1.31    1.08
 -11   0  -1    0.13    1.09
  11   0   1    1.51    0.86
  11   0   1    1.54    1.47
 -11   0  -1    0.44    1.38
  11   0   1   -0.61    2.40
  11   0   1    0.43    0.88
  11   0   1    1.27    1.40
  11   0   1    1.13    1.00
  11   0   1    0.96    2.34
  11   0   1    0.18    0.79
 -11   0  -1    2.25    1.69
  11   0   1   -0.77    1.22
 -11   0  -1    2.52    1.65
  11   0   1    1.25    1.09
 -11   0  -1    1.48    1.20
  11   0   1    0.20    1.05
 -11   0  -1    2.61    1.42
  11   0   1    0.35    0.88
  11   0   1    1.41    1.03
  11   0   1    0.71    1.57
  11   0   1    1.76    1.10
 -11   0  -1    2.35    1.40
  11   0   1    0.78    1.28
 -11   0  -1    0.94    1.10
 -11   0  -1   -1.08    0.95
 -11   0  -1    1.43    1.37
 -11   0  -1   -0.86    1.02
  11   0   1    0.22    1.09
  11   0   1    0.59    0.86
 -11   0  -1    2.05    1.22
  11   0   1    0.99    1.30
 -11   0  -1    2.16    0.67
 -11   0  -1    0.80    1.58
  11   0   1   -0.63    0.86
 -11   0  -1    3.01    0.72
 -11   0  -1    1.22    1.43
  11   0   1    3.85    1.42
  11   0   1   -0.16    0.96
 -12   0  -1    1.04    0.55
 -12   0  -1    0.22    0.48
 -12   0  -1   -0.09    0.42
 -12   0  -1    0.34    0.50
  12   0   1   -1.26    0.84
  12   0   1   -0.44    0.82
 -12   0  -1   -0.33    1.12
  12   0   1    1.50    1.42
  12   0   1    0.83    2.91
  12   0   1    1.13    1.34
 -12   0  -1    1.12    1.46
 -12   0  -1    2.29    1.82
  12   0   1    0.84    1.35
  12   0   1    0.79    1.38
  12   0   1    0.82    1.35
  12   0   1   -0.39    1.23
 -12   0  -1   -2.96    2.85
 -12   0  -1    0.16    1.12
 -12   0  -1    0.34    1.09
 -12   0  -1    0.14    0.98
  12   0   1   -0.36    1.03
 -12   0  -1    0.65    1.19
  12   0   1   -0.30    0.87
 -12   0  -1    0.83    1.07
 -12   0  -1    0.01    1.07
  12   0   1    0.27    1.20
  12   0   1   -0.45    0.95
 -12   0  -1   -0.44    1.03
  12   0   1    1.49    1.38
  12   0   1    2.30    1.45
 -12   0  -1   -0.28    1.46
  12   0   1    0.13    0.84
  12   0   1   -1.18    0.69
 -12   0  -1   -0.45    1.03
  12   0   1    0.45    1.11
 -12   0  -1   -0.44    0.84
 -12   0  -1    0.44    1.12
  12   0   1   -0.13    0.89
  12   0   1    0.82    1.33
 -12   0  -1    1.75    1.31
 -12   0  -1   -0.39    1.42
 -12   0  -1   -0.71    0.98
 -12   0  -1   -1.62    0.91
  12   0   1    0.35    0.93
  12   0   1   -1.60    0.89
  12   0   1    0.38    1.46
  12   0   1    1.60    1.37
 -12   0  -1    1.55    1.58
  12   0   1   -0.62    1.08
  12   0   1    1.25    1.50
  12   0   1    0.06    1.11
  12   0   1    2.06    2.68
 -12   0  -1   -2.63    2.47
  12   0   1   -0.62    1.24
 -12   0  -1    1.48    1.55
  13   0   1   -2.72    0.89
 -13   0  -1    2.55    1.80
  13   0   1   -0.67    0.89
  13   0   1   -0.68    1.30
 -13   0  -1   -1.96    0.82
 -13   0  -1    1.04    1.24
  13   0   1    1.14    1.32
 -13   0  -1   -0.31    1.22
  13   0   1    0.30    1.05
 -13   0  -1   -0.57    3.36
 -13   0  -1   -2.67    1.08
 -13   0  -1   -0.46    1.08
  13   0   1    2.26    1.53
  13   0   1    2.24    1.44
  13   0   1   -2.02    1.13
 -13   0  -1   -0.99    1.04
 -13   0  -1   -1.42    1.27
  13   0   1   -1.92    1.01
  13   0   1   -2.52    1.01
  13   0   1   -5.64    2.90
 -13   0  -1   -1.38    0.79
  13   0   1   -1.15    0.84
  13   0   1   -0.70    1.20
 -13   0  -1   -0.73    1.27
  13   0   1   -1.71    1.19
  13   0   1    0.03    0.77
 -13   0  -1   -0.09    1.23
 -13   0  -1   -1.09    0.97
  13   0   1   -0.72    1.18
  13   0   1   -1.56    1.14
 -13   0  -1   -1.71    1.10
  13   0   1   -0.66    1.03
 -13   0  -1   -0.85    1.04
 -13   0  -1   -1.55    1.39
 -13   0  -1    0.83    1.46
  13   0   1   -1.68    1.17
  13   0   1    1.18    1.36
  13   0   1   -2.70    0.78
 -13   0  -1   -2.22    1.45
  13   0   1   -1.11    0.78
  13   0   1   -2.20    1.21
 -13   0  -1   -1.76    1.38
 -13   0  -1   -0.75    1.20
  13   0   1   -0.06    1.05
 -13   0  -1   -0.53    0.97
  13   0   1    0.05    1.06
 -13   0  -1   -1.77    0.97
  13   0   1    1.23    1.18
 -13   0  -1   -1.49    0.97
  13   0   1   -1.58    1.01
 -13   0  -1    2.85    1.49
  13   0   1   -0.26    0.73
  14   0   1   -1.83    1.16
 -14   0  -1   -2.27    1.01
 -14   0  -1   -1.07    4.12
  14   0   1   -2.94    1.16
  14   0   1   -1.50    1.03
 -14   0  -1   -1.98    1.26
 -14   0  -1   -1.33    0.93
  14   0   1   -0.55    1.50
  14   0   1   -0.69    1.03
  14   0   1   -2.32    1.16
  14   0   1   -1.32    1.01
  14   0   1   -1.91    0.89
 -14   0  -1   -0.48    1.29
 -14   0  -1   -0.11    1.16
  14   0   1   -1.50    0.99
 -14   0  -1   -2.44    0.98
  14   0   1   -0.94    1.39
  14   0   1    1.23    1.50
  14   0   1   -2.00    1.18
 -14   0  -1   -1.06    1.26
  14   0   1   -0.78    0.96
  14   0   1    0.11    1.23
  14   0   1   -0.12    1.35
  14   0   1   -2.46    0.88
 -14   0  -1   -1.64    1.27
  14   0   1   -0.50    1.36
  14   0   1    0.26    1.13
  14   0   1   -0.15    0.78
 -14   0  -1   -0.79    1.15
  14   0   1   -1.81    1.02
  14   0   1    0.57    0.87
  14   0   1   -1.70    1.25
 -14   0  -1   -0.81    1.48
 -14   0  -1   -0.06    1.43
 -14   0  -1   -2.16    1.34
 -14   0  -1   -1.69    1.15
  14   0   1   -1.99    1.31
  14   0   1   -4.04    3.35
 -15   0  -1   -2.51    0.94
 -15   0  -1   -1.69    0.80
 -15   0  -1    2.21    5.24
  15   0   1    0.13    4.61
 -15   0  -1   -2.01    1.62
  15   0   1   -1.89    1.39
  15   0   1   -0.93    1.10
 -15   0  -1   -0.33    1.29
  15   0   1   -1.55    1.34
 -15   0  -1   -0.91    1.31
 -15   0  -1   -0.37    1.36
  15   0   1   -1.79    0.97
  15   0   1    5.88    4.88
 -15   0  -1   -0.25    1.27
  15   0   1   -1.06    1.31
 -15   0  -1    1.08    1.38
  15   0   1   -0.72    0.89
 -15   0  -1    1.02    1.23
  15   0   1   -1.51    1.29
 -15   0  -1   -1.52    5.13
  15   0   1   -2.12    1.14
 -15   0  -1    1.49    1.50
  15   0   1   -2.10    0.88
 -15   0  -1   -0.16    1.52
  15   0   1    0.08    1.37
  16   0   1   -1.27    1.60
 -16   0  -1   -3.07    1.35
  16   0   1   -0.72    1.60
  16   0   1   -0.49    1.45
 -16   0  -1   -2.37    1.34
 -16   0  -1   -0.53    1.47
  16   0   1    0.31    1.60
 -16   0  -1   -3.53    1.39
  16   0   1    0.89    1.58
 -16   0  -1   -1.27    1.40
  16   0   1   -1.76    1.61
 -16   0  -1   -2.70    1.05
  16   0   1   -1.46    1.26
  16   0   1   -3.01    1.00
 -16   0  -1   -1.63    1.30
 -16   0  -1   -2.49    1.47
  16   0   1   -1.32    1.31
  16   0   1   -2.01    1.28
 -16   0  -1   -0.19    1.30
  16   0   1   -0.38    6.40
 -16  -1   1   78.87    6.56
  16  -1  -1   70.20    6.26
  16  -1  -1   72.96    5.61
  16  -1  -1   77.18    6.28
 -16  -1   1   72.77    6.79
 -16  -1   1   79.70    6.69
  16  -1  -1   78.42    5.85
 -16  -1   1   84.47    6.41
 -16  -1   1   71.41    6.38
  16  -1  -1   69.57    5.22
  16  -1  -1   79.54    6.08
  16  -1  -1   76.18    5.15
 -16  -1   1   73.75    5.84
  16  -1  -1   64.11    5.90
 -16  -1   1   76.83   12.04
 -16  -1   1   77.89    6.28
 -16  -1   1   72.32    5.86
 -16  -1   1   76.61    7.03
 -16  -1   1   70.05    6.54
 -16  -1   1   88.53    7.12
 -16  -1   1   76.47    5.62
  16  -1  -1   82.41    6.29
 -16  -1   1   75.80    7.32
 -16  -1   1   82.53    6.17
  16  -1  -1   75.62    5.42
 -16   1   1   76.98    7.25
 -16   1   1   66.61    6.14
 -16   1   1   65.50    6.60
  16   1  -1   84.86    6.10
 -16   1   1   72.46    6.01
 -16   1   1   72.82    6.14
 -16   1   1   85.40    7.30
 -16   1   1   73.13    5.84
 -16   1   1   75.16    5.96
 -16   1   1   79.58    6.61
  16   1  -1   72.96    5.51
  16   1  -1   76.06    5.71
  16   1  -1   75.85   11.18
 -16   1   1   70.26    6.24
  16   1  -1   76.82    6.64
  16   1  -1   75.52    6.07
 -16   1   1   70.80    6.39
 -16   1   1   73.26    6.53
  16   1  -1   77.86    5.41
  16   1  -1   78.68    6.53
  16   1  -1   69.44    6.70
  16   1  -1   81.23    6.33
 -16   1   1   83.28    6.73
 -15  -1   1   75.80    6.00
 -15  -1   1   79.59   10.76
  15  -1  -1   75.54    6.90
 -15  -1   1   82.38    6.51
 -15  -1   1   76.86    6.65
  15  -1  -1   75.83    6.01
  15  -1  -1   84.77   10.40
 -15  -1   1   73.14    6.23
  15  -1  -1   71.53    5.94
 -15  -1   1   81.17    6.39
 -15  -1   1   79.54    5.37
  15  -1  -1   78.42    5.43
 -15  -1   1   77.63    6.05
  15  -1  -1   81.95    6.11
  15  -1  -1   85.45    5.31
 -15  -1   1   83.94    5.97
  15  -1  -1   84.48    5.66
 -15  -1   1   89.04   11.58
 -15  -1   1   81.86    6.85
 -15  -1   1   80.43    5.85
  15  -1  -1   70.16    5.39
  15  -1  -1   82.96    5.40
  15  -1  -1   84.49    5.96
 -15  -1   1   74.03    6.45
  15  -1  -1   81.96    6.83
  15  -1  -1   79.00    5.30
 -15  -1   1   73.32    6.81
  15  -1  -1   85.49    5.21
  15  -1  -1   74.99    6.20
  15  -1  -1   98.17   10.36
 -15   1   1   78.67    5.97
 -15   1   1   78.29    6.46
 -15   1   1   84.32    6.83
 -15   1   1   93.65   10.42
  15   1  -1   76.14    5.91
 -15   1   1   77.71    5.73
  15   1  -1   78.52    6.46
  15   1  -1   71.39    6.36
 -15   1   1   70.83    6.22
  15   1  -1   85.16    5.70
  15   1  -1   84.69    6.94
  15   1  -1   80.96    5.32
  15   1  -1   79.66    6.08
 -15   1   1   86.95   11.47
  15   1  -1   86.77    5.48
  15   1  -1   73.95    6.13
 -15   1   1   80.11    5.95
  15   1  -1   82.62    5.56
 -15   1   1   76.43    6.22
 -15   1   1   69.46    5.98
 -15   1   1   80.10    6.46
 -15   1   1   76.67    6.79
  15   1  -1   74.95    5.63
 -15   1   1   82.15    6.47
 -15   1   1   72.44    6.53
 -15   1   1   75.34    5.82
  15   1  -1   87.05    5.90
 -15   1   1   82.70    7.03
  15   1  -1   67.95    6.47
 -15   1   1   72.85    5.73
 -14  -1   1   70.62    5.46
 -14  -1   1   65.12    4.73
 -14  -1   1   62.68    5.21
  14  -1  -1   78.11    9.69
  14  -1  -1   64.36    4.70
  14  -1  -1   63.62    4.58
  14  -1  -1   72.19    5.12
 -14  -1   1   63.98    5.49
  14  -1  -1   65.16    5.50
  14  -1  -1   66.36    5.25
 -14  -1   1   61.34    6.19
 -14  -1   1   72.71    6.31
 -14  -1   1   65.16    5.26
  14  -1  -1   68.39    5.39
 -14  -1   1   66.44    5.93
  14  -1  -1   64.21    5.02
 -14  -1   1   64.02    5.71
 -14  -1   1   69.07    5.67
  14  -1  -1   72.38    5.14
  14  -1  -1   68.83    4.46
  14  -1  -1   75.01    5.62
 -14  -1   1   75.08    5.96
 -14  -1   1   74.88    5.03
 -14  -1   1   72.28    5.49
  14  -1  -1   60.02    6.46
  14  -1  -1   70.08    5.02
  14  -1  -1   65.12    4.95
  14  -1  -1   74.10    5.29
 -14  -1   1   65.39    4.91
 -14  -1   1   68.81    6.45
 -14  -1   1   60.32    4.94
  14  -1  -1   72.40    8.17
  14  -1  -1   68.15    5.31
  14  -1  -1   73.53    5.88
 -14  -1   1   63.91    5.07
 -14  -1   1   70.66    5.19
  14  -1  -1   59.62    6.19
  14  -1  -1   69.28    4.51
 -14  -1   1   78.24   10.13
 -14  -1   1   61.27    9.27
 -14  -1   1   67.99    5.61
 -14  -1   1   65.91    6.94
 -14  -1   1   58.90    5.79
  14  -1  -1   64.55    4.66
  14  -1  -1   62.73    4.27
 -14  -1   1   67.69    5.92
  14   1  -1   64.65    5.10
  14   1  -1   69.59    5.73
  14   1  -1   75.06    9.57
 -14   1   1   63.15    5.78
  14   1  -1   67.98    8.89
 -14   1   1   73.86    5.68
 -14   1   1   80.88    6.35
  14   1  -1   72.03    4.76
  14   1  -1   71.44    6.19
  14   1  -1   70.87    5.95
  14   1  -1   66.87    5.19
 -14   1   1   65.14    5.55
 -14   1   1   65.04    5.86
  14   1  -1   65.08    5.22
 -14   1   1   76.96    5.89
 -14   1   1   67.87    5.68
  14   1  -1   65.18    5.97
  14   1  -1   67.65    4.62
  14   1  -1   75.46    5.76
  14   1  -1   76.37    5.32
  14   1  -1   59.20    5.63
  14   1  -1   71.04    5.12
  14   1  -1   72.94    6.02
  14   1  -1   74.67    6.42
  14   1  -1   67.85    5.09
 -14   1   1   50.16    9.24
  14   1  -1   64.04    4.70
 -14   1   1   65.74    5.47
  14   1  -1   70.92    5.48
 -14   1   1   85.64   10.68
 -14   1   1   74.44    5.23
 -14   1   1   75.17    5.91
  14   1  -1   66.51    5.01
 -14   1   1   75.51    5.53
 -14   1   1   76.07    5.41
  14   1  -1   70.26    5.39
 -14   1   1   69.44    5.32
 -14   1   1   71.64    5.98
 -14   1   1   68.13    5.23
 -14   1   1   71.14    6.19
  14   1  -1   75.12    4.99
  14   1  -1   70.75    6.52
  13  -1  -1   15.50    2.21
 -13  -1   1   24.20    5.90
  13  -1  -1   13.32    2.79
 -13  -1   1   16.27    2.99
  13  -1  -1   14.13    2.65
 -13  -1   1   13.47    3.17
  13  -1  -1   17.81    3.08
  13  -1  -1   14.33    2.70
  13  -1  -1   15.79    2.77
 -13  -1   1   15.97    2.82
  13  -1  -1   15.54    3.02
  13  -1  -1   19.25    2.50
  13  -1  -1   15.43    4.64
  13  -1  -1   13.77    2.16
 -13  -1   1   15.71    2.51
  13  -1  -1   16.25    2.61
  13  -1  -1   16.77    1.99
 -13  -1   1   13.39    3.48
 -13  -1   1   11.65    3.14
  13  -1  -1   12.55    4.46
 -13  -1   1   15.46    4.86
  13  -1  -1   16.69    2.77
  13  -1  -1   13.46    2.82
  13  -1  -1   22.09    3.15
  13  -1  -1   15.13    2.83
 -13  -1   1   16.96    3.36
  13  -1  -1   14.76    2.34
 -13  -1   1   15.27    2.65
 -13  -1   1   12.86    2.63
 -13  -1   1   14.96    2.41
 -13  -1   1   14.50    2.80
 -13  -1   1   16.81    3.07
  13  -1  -1   15.44    2.55
 -13  -1   1   20.63    3.56
 -13  -1   1   14.61    2.47
  13  -1  -1   15.90    3.17
 -13  -1   1   14.44    3.34
  13  -1  -1   13.77    2.94
 -13  -1   1   14.46    2.56
 -13  -1   1   21.60    3.01
  13  -1  -1   20.58    2.54
  13  -1  -1   16.88    2.94
  13  -1  -1   21.17    3.16
 -13  -1   1   17.02    2.71
  13  -1  -1   16.25    2.81
 -13  -1   1   20.28    3.25
 -13  -1   1   14.49    2.88
  13  -1  -1   16.25    2.69
  13  -1  -1   19.21    2.81
  13   1  -1   11.78    3.08
 -13   1   1   15.49    3.08
 -13   1   1   16.40    2.74
  13   1  -1   17.23    2.68
 -13   1   1   19.22    3.33
  13   1  -1   17.53    2.36
 -13   1   1   18.51    5.13
 -13   1   1   10.59    2.51
 -13   1   1   15.18    2.77
  13   1  -1   15.04    3.23
  13   1  -1   18.77    3.21
 -13   1   1   15.26    2.95
  13   1  -1   13.66    2.68
 -13   1   1   14.90    2.56
  13   1  -1   16.35    2.82
  13   1  -1   19.26    4.30
  13   1  -1   14.75    2.75
 -13   1   1   16.75    2.95
 -13   1   1   15.63    2.94
  13   1  -1   18.90    3.13
 -13   1   1   17.55    3.27
 -13   1   1   14.31    3.38
  13   1  -1   13.43    2.46
  13   1  -1   16.45    2.38
 -13   1   1   19.36    3.01
  13   1  -1   15.68    2.44
 -13   1   1   15.67    3.32
 -13   1   1   22.31    3.32
  13   1  -1   19.94    2.90
  13   1  -1   11.95    2.38
  13   1  -1   13.77    2.83
 -13   1   1   13.66    2.92
  13   1  -1   19.86    3.03
 -13   1   1   30.70    6.01
 -13   1   1   15.82    2.99
 -13   1   1   15.57    2.43
  13   1  -1   10.48    2.64
 -13   1   1   13.48    2.56
 -13   1   1   16.09    2.85
  13   1  -1   21.53    5.18
  13   1  -1   16.32    2.69
 -13   1   1   16.98    3.27
  13   1  -1   12.45    2.99
  13   1  -1   17.36    5.10
  13   1  -1   18.94    2.50
  13   1  -1   11.60    2.80
 -13   1   1   16.36    2.71
 -13   1   1   15.48    3.03
  13   1  -1   17.11    2.56
  13   1  -1   18.09    3.05
 -13   1   1   14.30    2.58
 -13   1   1   20.79    3.26
  13   1  -1   19.31    3.74
 -13   1   1   13.31    2.43
 -12  -1   1  241.38   14.48
 -12  -1   1  227.49   12.43
  12  -1  -1  238.99   10.62
 -12  -1   1  238.26   14.65
  12  -1  -1  240.27   11.61
 -12  -1   1  238.53   12.00
  12  -1  -1  248.34   10.48
  12  -1  -1  248.65   10.03
 -12  -1   1  249.20   11.12
  12  -1  -1  238.24    9.98
  12  -1  -1  237.17   10.89
 -12  -1   1  228.76   11.56
 -12  -1   1  237.77   11.32
 -12  -1   1  230.29   11.41
 -12  -1   1  257.59   10.87
 -12  -1   1  225.63   11.63
  12  -1  -1  238.45    9.95
  12  -1  -1  243.70   10.71
  12  -1  -1  238.11   12.08
 -12  -1   1  247.65   10.34
 -12  -1   1  248.78   11.10
  12  -1  -1  229.73   11.39
  12  -1  -1  228.94   11.19
 -12  -1   1  256.09   12.59
 -12  -1   1  246.37   10.76
  12  -1  -1  233.65   10.00
  12  -1  -1  232.14   11.31
  12  -1  -1  253.11   10.70
 -12  -1   1  259.22   11.72
  12  -1  -1  251.83   11.24
  12  -1  -1  241.14   11.11
  12  -1  -1  247.64   13.87
 -12  -1   1  244.59   10.94
 -12  -1   1  256.48   10.98
 -12  -1   1  248.85   10.87
  12  -1  -1  222.34   13.59
  12  -1  -1  233.90   11.74
 -12  -1   1  257.06   11.49
 -12  -1   1  227.84   12.23
  12  -1  -1  249.91   11.41
  12  -1  -1  251.92   11.08
  12  -1  -1  246.01   11.06
 -12  -1   1  222.79   10.69
  12  -1  -1  236.52   10.18
 -12  -1   1  242.43   11.35
  12  -1  -1  253.07   10.68
 -12  -1   1  256.39   10.58
  12  -1  -1  253.76   10.96
 -12  -1   1  232.54   12.55
  12  -1  -1  240.00    9.65
 -12  -1   1  240.71   10.76
  12  -1  -1  225.73   10.74
 -12  -1   1  257.18   10.67
 -12   1   1  243.61   11.02
  12   1  -1  233.03   11.55
  12   1  -1  243.45   11.54
  12   1  -1  270.19   12.38
  12   1  -1  224.83   11.48
 -12   1   1  229.60   11.64
 -12   1   1  249.38   11.21
  12   1  -1  237.49   11.14
 -12   1   1  241.06   10.66
 -12   1   1  224.40   10.17
 -12   1   1  247.73   11.24
  12   1  -1  238.87   10.63
  12   1  -1  244.83   11.53
  12   1  -1  248.15   10.20
 -12   1   1  242.35   14.23
  12   1  -1  238.09   11.01
 -12   1   1  245.77   11.17
  12   1  -1  247.34   11.97
 -12   1   1  224.28   12.17
 -12   1   1  233.86   10.68
 -12   1   1  239.50   10.57
  12   1  -1  255.17   11.04
  12   1  -1  223.31   10.54
  12   1  -1  237.51   10.59
  12   1  -1  254.90   11.02
  12   1  -1  257.21   10.97
 -12   1   1  247.79   11.80
 -12   1   1  239.19   14.57
  12   1  -1  238.86   12.06
 -12   1   1  251.65   12.56
  12   1  -1  250.63   11.20
 -12   1   1  257.90   11.55
 -12   1   1  218.55   10.26
  12   1  -1  221.78   10.83
  12   1  -1  234.99   12.30
  12   1  -1  240.46   14.34
  12   1  -1  256.46   10.48
 -12   1   1  235.90   11.58
 -12   1   1  260.23   10.98
 -12   1   1  230.81   11.24
 -12   1   1  240.92   11.77
  12   1  -1  220.98   13.80
  12   1  -1  249.88   11.84
 -12   1   1  250.99   11.35
  12   1  -1  250.13   11.06
 -12   1   1  234.50   10.66
 -12   1   1  236.16   11.97
 -12   1   1  241.90   11.34
  12   1  -1  254.83   10.51
  12   1  -1  229.49   10.96
  12   1  -1  237.10   10.41
 -12   1   1  238.41   10.78
  12   1  -1  247.55   11.36
 -12   1   1  262.25   11.24
 -11  -1   1  131.59    7.66
  11  -1  -1  123.92    6.62
  11  -1  -1  120.07    6.58
  11  -1  -1  121.35    5.56
  11  -1  -1  131.28    6.59
  11  -1  -1  122.13    6.30
 -11  -1   1  117.17    6.53
 -11  -1   1  126.16    5.08
  11  -1  -1  118.71    5.86
  11  -1  -1  125.08    5.91
  11  -1  -1  113.94    8.64
 -11  -1   1  125.20    6.71
  11  -1  -1  125.13    6.09
  11  -1  -1  117.55    6.90
  11  -1  -1  124.30    7.07
 -11  -1   1  120.37    7.90
 -11  -1   1  117.30    7.50
  11  -1  -1  123.64    6.55
  11  -1  -1  123.80    5.89
 -11  -1   1  125.53    7.12
 -11  -1   1  130.84    6.81
 -11  -1   1  126.12    6.49
  11  -1  -1  117.93    7.05
  11  -1  -1  116.65    7.15
  11  -1  -1  119.11    6.13
  11  -1  -1  131.29    6.84
  11  -1  -1  113.23    6.35
  11  -1  -1  123.69    6.33
 -11  -1   1  123.00    4.95
 -11  -1   1  128.67    7.00
 -11  -1   1  116.04    6.99
 -11  -1   1  131.71    7.10
 -11  -1   1  129.36    7.44
  11  -1  -1  128.02    6.83
 -11  -1   1  126.12    6.56
 -11  -1   1  119.55    7.68
  11  -1  -1  117.42    6.65
 -11  -1   1  115.64    6.30
  11  -1  -1  121.82    6.91
 -11  -1   1  126.74    6.26
  11  -1  -1  120.26    7.18
 -11  -1   1  117.34    7.78
 -11  -1   1  123.25    6.41
  11  -1  -1  116.88    6.81
 -11  -1   1  139.47   11.29
 -11  -1   1  132.97    7.09
 -11  -1   1  133.94    9.66
 -11  -1   1  139.66    6.73
  11  -1  -1  121.17    6.45
 -11  -1   1  139.81    7.53
  11  -1  -1  116.26    7.35
  11  -1  -1  116.17    6.25
 -11  -1   1  128.29    6.18
  11  -1  -1  122.95    6.90
  11  -1  -1  118.78    9.02
 -11  -1   1  127.68    6.69
 -11  -1   1  114.83    6.15
  11  -1  -1  121.67    5.94
 -11   1   1  117.37    6.42
  11   1  -1  122.84    5.07
 -11   1   1  121.73    6.35
  11   1  -1  118.53    7.07
  11   1  -1  109.56    6.55
  11   1  -1  118.65    6.64
  11   1  -1  120.71    7.00
  11   1  -1  122.05    5.98
  11   1  -1  133.40    6.72
 -11   1   1  111.78    7.48
  11   1  -1  134.66    6.38
  11   1  -1  124.79    6.41
  11   1  -1  114.12    7.20
 -11   1   1  121.15    7.40
 -11   1   1  125.48    7.01
  11   1  -1  115.97    7.10
  11   1  -1  122.94    5.15
  11   1  -1  115.03    7.60
 -11   1   1  119.03    7.07
  11   1  -1  128.45    6.52
  11   1  -1  127.86    6.25
 -11   1   1  131.14    6.97
 -11   1   1  126.03    6.34
 -11   1   1  125.12    6.50
 -11   1   1  108.97    6.45
  11   1  -1  122.60    6.79
 -11   1   1  128.24    6.56
 -11   1   1  132.97    9.32
 -11   1   1  140.48    7.14
 -11   1   1  104.98    6.63
 -11   1   1  133.87    6.77
  11   1  -1  129.19    7.60
  11   1  -1  115.94    8.97
  11   1  -1  127.43    7.36
  11   1  -1  113.48    7.35
 -11   1   1  115.56    6.77
 -11   1   1  125.87    7.30
  11   1  -1  133.91    6.90
 -11   1   1  132.92    6.88
  11   1  -1  128.60    6.32
 -11   1   1  117.37    9.26
  11   1  -1  121.31    6.53
  11   1  -1  124.82    6.59
  11   1  -1  115.55    6.56
 -11   1   1  130.18    6.47
  11   1  -1  121.27    6.63
  11   1  -1  121.67    5.09
  11   1  -1  136.14    7.14
  11   1  -1  125.37    7.10
 -11   1   1  123.95    7.26
  11   1  -1  127.80    6.44
 -11   1   1  109.56    6.93
  11   1  -1  123.13    5.49
 -11   1   1  116.61    6.02
 -11   1   1  129.52    6.81
 -11   1   1  123.03    6.44
 -11   1   1  125.55    6.30
 -11   1   1  127.61    7.71
  10  -1  -1 1150.16   43.06
 -10  -1   1 1190.69   43.78
  10  -1  -1 1168.67   42.78
 -10   1   1 1109.45   44.92
  10   1  -1 1198.64   43.45
 -10   1   1 1150.53   43.57
   9  -1  -1   83.35    5.22
  -9  -1   1   91.35    4.71
   9  -1  -1   96.91    5.36
  -9  -1   1   89.05    5.85
   9  -1  -1   77.57    4.88
   9  -1  -1   84.45    4.76
   9  -1  -1   89.53    4.28
  -9  -1   1   78.01    4.85
  -9  -1   1   83.28    5.45
  -9  -1   1   80.93    4.68
  -9  -1   1   86.75    5.25
  -9  -1   1   79.37    4.97
   9  -1  -1   83.58    4.69
  -9  -1   1   84.19    5.53
  -9  -1   1   88.53    5.46
   9  -1  -1   86.26    5.04
   9  -1  -1   85.44    4.34
  -9  -1   1   86.96    4.84
   9  -1  -1   88.49    4.70
  -9  -1   1   76.30    5.02
  -9  -1   1   82.34    4.71
   9  -1  -1   79.82    5.04
   9  -1  -1   88.40    4.25
  -9  -1   1   84.60    3.53
  -9  -1   1   82.05    3.60
   9  -1  -1   85.37    4.62
   9  -1  -1   82.45    4.38
   9  -1  -1   91.25    6.70
  -9  -1   1   83.46    4.61
   9  -1  -1   85.88    4.54
  -9  -1   1   88.58    5.71
  -9  -1   1   89.54    4.40
  -9  -1   1   74.36    4.56
  -9  -1   1   83.99    3.72
  -9  -1   1   89.93    4.75
  -9  -1   1   72.26    4.78
   9  -1  -1   82.88    6.26
   9  -1  -1   87.07    4.56
  -9  -1   1   87.09    4.65
  -9  -1   1   82.68    5.63
   9  -1  -1   73.39    5.15
   9  -1  -1   75.97    4.20
   9  -1  -1   84.15    4.86
   9  -1  -1   88.04    4.33
   9  -1  -1   82.33    4.92
  -9  -1   1   87.82    5.75
   9  -1  -1   88.43    4.04
   9  -1  -1   84.75    4.77
  -9  -1   1   82.13    4.74
  -9  -1   1   77.16    4.49
   9  -1  -1   86.17    5.01
   9  -1  -1   79.42    5.14
   9  -1  -1   80.97    4.67
  -9  -1   1   74.34    4.84
  -9  -1   1   85.24    3.64
  -9  -1   1   88.56    6.86
  -9  -1   1   84.72    4.43
   9   1  -1   84.11    5.11
  -9   1   1   81.08    4.23
   9   1  -1   84.43    4.46
   9   1  -1   91.55    4.97
  -9   1   1   81.88    5.07
   9   1  -1   95.18    5.19
   9   1  -1   88.87    4.48
  -9   1   1   83.22    4.60
  -9   1   1   90.16    4.57
  -9   1   1   85.07    5.17
  -9   1   1   78.50    4.56
  -9   1   1   84.37    4.99
  -9   1   1   83.54    4.32
  -9   1   1   82.74    4.66
  -9   1   1   91.47    4.99
  -9   1   1   80.67    4.52
  -9   1   1   85.47    5.55
  -9   1   1   89.03    4.60
   9   1  -1   85.89    5.12
  -9   1   1   91.49    5.00
  -9   1   1   91.68    4.95
   9   1  -1   81.61    4.68
   9   1  -1   77.68    4.95
   9   1  -1   80.32    4.75
   9   1  -1   80.13    4.63
   9   1  -1   80.87    4.11
   9   1  -1   94.78    5.61
   9   1  -1   87.41    5.59
  -9   1   1   92.26    5.73
   9   1  -1   83.22    5.09
   9   1  -1   82.60    5.46
   9   1  -1   81.88    6.55
  -9   1   1   83.05    4.94
   9   1  -1   85.99    4.32
   9   1  -1   85.72    4.09
   9   1  -1   81.72    3.68
  -9   1   1   83.82    4.04
   9   1  -1   88.33    4.91
   9   1  -1   88.95    5.40
   9   1  -1   85.07    5.68
   9   1  -1   86.53    5.19
   9   1  -1   84.71    5.25
  -9   1   1   76.86    6.49
  -9   1   1   80.89    4.88
   9   1  -1   81.38    4.53
  -9   1   1   86.41    6.53
   9   1  -1   74.58    3.74
  -9   1   1   89.26    4.89
   9   1  -1   79.55    4.82
   9   1  -1   84.80    4.80
  -9   1   1   79.38    4.38
  -9   1   1   76.23    5.14
  -9   1   1   78.37    4.51
  -9   1   1   89.81    5.93
   9   1  -1   82.27    4.52
   9   1  -1   83.80    4.80
   9   1  -1   80.18    4.85
   9   1  -1   86.12    4.54
   9   1  -1   75.84    4.46
  -9   1   1   77.68    4.75
  -9   1   1   83.54    4.93
  -9   1   1   89.37    5.24
  -8  -1   1  592.32   23.55
   8  -1  -1  555.59   22.47
   8  -1  -1  581.29   22.99
   8   1  -1  589.66   23.29
  -8   1   1  549.04   22.70
   7  -1  -1  238.92    9.56
   7  -1  -1  241.51    9.30
   7  -1  -1  230.31    9.92
   7  -1  -1  246.62    9.51
   7  -1  -1  218.98   10.76
   7  -1  -1  233.80    9.57
  -7  -1   1  223.56   11.30
  -7  -1   1  239.06    9.23
  -7  -1   1  241.46   11.47
   7  -1  -1  247.68    9.91
  -7   1   1  236.49    9.49
  -7   1   1  237.83   10.05
   7   1  -1  237.82   11.47
  -7   1   1  227.56   11.08
   7   1  -1  243.74    9.51
  -7   1   1  248.13    9.54
  -7   1   1  227.13    9.22
   7   1  -1  236.16   10.28
  -7   1   1  225.41    9.69
   7   1  -1  231.20   11.23
  -7   1   1  235.07    9.70
  -6  -1   1  297.40   12.65
  -6  -1   1  279.06   12.51
   6  -1  -1  284.69   12.11
   6   1  -1  317.58   12.91
  -6   1   1  265.51   12.11
   6   1  -1  268.84   12.30
   5  -1  -1   13.24    1.44
   5  -1  -1   13.05    1.18
   5  -1  -1   16.18    1.19
   5  -1  -1   12.61    1.29
   5  -1  -1   10.96    1.22
  -5  -1   1   11.82    1.63
   5  -1  -1   11.24    1.31
  -5  -1   1   13.39    1.54
  -5  -1   1   15.07    1.53
  -5  -1   1   17.40    1.79
  -5  -1   1   12.38    1.43
   5  -1  -1   12.86    1.31
  -5  -1   1   13.40    1.24
   5  -1  -1   12.87    1.34
   5  -1  -1   12.45    1.31
   5  -1  -1   13.37    1.45
  -5  -1   1   10.73    1.24
  -5  -1   1   11.62    1.39
   5  -1  -1   11.42    1.18
  -5  -1   1   14.49    0.97
   5  -1  -1   12.41    1.04
  -5  -1   1   12.23    1.36
   5  -1  -1   12.85    1.13
   5  -1  -1   12.22    1.19
  -5  -1   1   11.66    1.39
  -5  -1   1   13.63    1.23
  -5  -1   1   13.56    1.03
  -5  -1   1   14.11    1.18
  -5  -1   1   12.26    2.18
   5  -1  -1   14.03    1.11
  -5  -1   1   12.08    1.73
   5  -1  -1   13.21    1.19
   5  -1  -1   11.93    1.12
   5  -1  -1   13.51    1.52
   5  -1  -1   10.84    1.11
   5  -1  -1   12.84    1.08
  -5  -1   1   11.71    1.17
  -5  -1   1   14.54    1.29
  -5  -1   1   12.88    1.58
  -5  -1   1   11.94    1.14
  -5  -1   1   15.29    1.22
   5  -1  -1   12.17    1.36
   5  -1  -1   12.82    1.27
   5  -1  -1   12.22    1.26
   5  -1  -1   12.26    1.35
   5  -1  -1   12.94    1.33
   5  -1  -1   12.46    1.29
  -5  -1   1   14.51    1.29
   5  -1  -1   12.07    1.97
  -5  -1   1   17.04    1.67
   5  -1  -1   11.71    0.95
  -5  -1   1   13.00    1.21
  -5  -1   1   13.18    0.99
  -5  -1   1   14.25    1.65
  -5  -1   1   12.17    2.20
  -5  -1   1   14.44    1.01
  -5   1   1   12.85    1.36
   5   1  -1   11.74    1.57
  -5   1   1   12.21    1.15
  -5   1   1   13.17    0.56
  -5   1   1   12.58    1.28
  -5   1   1   14.09    1.18
  -5   1   1   13.86    1.16
  -5   1   1   13.63    1.05
  -5   1   1   12.89    1.23
  -5   1   1   11.96    1.27
  -5   1   1   15.02    1.37
   5   1  -1   13.21    1.57
   5   1  -1   13.80    1.47
   5   1  -1   17.74    1.53
   5   1  -1   14.19    1.24
   5   1  -1   11.72    1.19
   5   1  -1   12.73    0.71
  -5   1   1   13.04    0.54
   5   1  -1   14.57    1.56
   5   1  -1   14.00    1.50
  -5   1   1   11.71    1.08
   5   1  -1   14.71    1.30
  -5   1   1   11.41    1.37
   5   1  -1   14.01    1.58
  -5   1   1   11.92    0.93
   5   1  -1   11.21    1.46
  -5   1   1   14.04    1.11
   5   1  -1   12.31    1.50
  -5   1   1   13.99    1.36
  -5   1   1   13.22    1.28
  -5   1   1   13.02    1.17
   5   1  -1   12.61    1.17
   5   1  -1    9.98    1.06
  -5   1   1   17.48    1.53
   5   1  -1   14.36    1.42
  -5   1   1   15.38    1.63
   5   1  -1   14.04    1.29
  -5   1   1   16.55    1.28
   5   1  -1   14.08    1.36
   5   1  -1   13.99    1.48
  -5   1   1   14.44    1.33
  -5   1   1   13.12    1.31
   5   1  -1   14.21    1.23
   5   1  -1   11.82    1.12
   5   1  -1   15.06    1.06
   5   1  -1   11.02    2.08
   5   1  -1   11.42    1.24
  -5   1   1   12.04    1.43
  -5   1   1   15.05    2.17
   5   1  -1   12.09    0.71
   5   1  -1   15.78    1.21
  -5   1   1   16.23    1.51
  -5   1   1   13.27    1.15
   5   1  -1   15.47    1.56
   5   1  -1   18.46    2.69
  -5   1   1   14.04    1.39
   5   1  -1   11.76    1.67
  -5   1   1   14.48    1.55
   5   1  -1   13.26    1.41
  -4  -1   1    1.82    0.73
  -4  -1   1    0.96    0.53
  -4  -1   1    0.46    0.49
   4  -1  -1    2.20    0.45
  -4  -1   1    0.24    0.27
  -4  -1   1    1.56    0.60
  -4  -1   1    0.41    0.35
   4  -1  -1    1.31    0.51
   4  -1  -1    0.63    0.43
  -4  -1   1    0.34    0.45
   4  -1  -1    0.07    0.33
   4  -1  -1    1.31    0.56
   4  -1  -1    2.38    0.62
   4  -1  -1    3.73    0.69
  -4  -1   1    0.65    0.31
   4  -1  -1    0.06    0.64
  -4  -1   1    0.27    0.32
   4  -1  -1    0.48    0.48
   4  -1  -1    2.52    0.62
  -4  -1   1    1.49    0.49
  -4  -1   1    0.63    0.47
   4  -1  -1   -0.08    0.33
  -4  -1   1    0.61    0.46
  -4  -1   1    0.37    0.43
   4  -1  -1    1.14    0.35
   4  -1  -1    1.22    0.50
  -4  -1   1   -0.29    0.50
   4  -1  -1    0.25    0.42
   4  -1  -1    1.13    0.77
   4  -1  -1    1.16    0.49
   4  -1  -1    1.04    0.42
   4  -1  -1    0.81    0.48
  -4  -1   1    0.15    0.38
  -4  -1   1    0.81    0.35
   4  -1  -1    0.39    0.39
   4  -1  -1    3.17    0.71
   4  -1  -1    0.44    0.38
   4  -1  -1    0.88    0.31
  -4  -1   1    0.75    0.38
   4  -1  -1    1.55    0.62
  -4  -1   1    1.04    0.80
  -4  -1   1    0.43    0.39
  -4  -1   1    2.34    0.55
  -4  -1   1    1.02    0.37
  -4  -1   1    0.53    0.48
  -4  -1   1    1.31    0.50
  -4  -1   1    1.07    0.45
  -4  -1   1    1.91    0.60
  -4  -1   1    1.29    0.48
   4  -1  -1    0.16    0.37
  -4  -1   1    2.66    0.75
  -4  -1   1    1.00    0.43
   4  -1  -1    2.22    0.44
  -4   1   1    1.72    0.60
   4   1  -1    0.72    0.39
   4   1  -1    0.54    0.52
   4   1  -1    0.04    0.38
  -4   1   1    2.74    0.70
  -4   1   1    0.41    0.45
  -4   1   1    2.28    0.42
   4   1  -1    1.34    0.52
  -4   1   1    2.02    0.59
   4   1  -1    0.78    0.40
  -4   1   1    1.54    0.53
  -4   1   1    1.04    0.49
   4   1  -1    1.07    0.53
  -4   1   1    0.20    0.39
  -4   1   1    1.88    0.53
   4   1  -1    1.33    0.63
   4   1  -1    1.61    0.60
   4   1  -1    0.43    0.32
  -4   1   1    1.75    0.88
   4   1  -1    1.61    0.59
   4   1  -1    0.32    0.50
  -4   1   1    3.92    0.62
   4   1  -1    0.15    0.34
   4   1  -1    1.19    0.41
   4   1  -1    1.13    0.48
   4   1  -1    2.43    1.02
  -4   1   1    1.07    0.41
   4   1  -1    0.70    0.56
  -4   1   1    2.60    0.72
  -4   1   1    1.11    0.40
   4   1  -1    1.31    0.45
   4   1  -1    0.93    0.68
   4   1  -1    0.43    0.36
   4   1  -1    1.15    0.45
  -4   1   1    0.11    0.33
  -4   1   1    0.71    0.41
  -4   1   1    1.79    0.54
   4   1  -1    2.85    0.73
  -4   1   1    0.95    0.45
   4   1  -1    2.67    0.75
  -4   1   1    2.06    0.52
  -4   1   1    0.59    0.40
  -4   1   1    0.72    0.79
  -4   1   1    0.78    0.45
  -4   1   1    1.18    0.46
  -4   1   1    2.84    0.57
   4   1  -1    0.57    0.36
  -4   1   1    2.32    0.46
   4   1  -1    1.43    0.61
   4   1  -1    0.46    0.42
   4   1  -1    3.57    0.62
  -4   1   1    1.53    0.56
   4   1  -1    0.55    0.47
   3  -1  -1    4.34    0.72
   3  -1  -1    3.68    0.77
   3  -1  -1    3.69    0.73
  -3  -1   1    1.61    0.49
  -3  -1   1    4.41    0.75
   3  -1  -1    3.59    0.70
  -3  -1   1    3.16    0.83
  -3  -1   1    2.30    0.50
   3  -1  -1    2.66    0.71
   3  -1  -1    4.86    0.69
  -3  -1   1    3.84    0.86
  -3  -1   1    4.77    0.90
   3  -1  -1    1.75    0.54
   3  -1  -1    3.90    1.00
  -3  -1   1    3.88    0.79
   3  -1  -1    3.30    0.68
  -3  -1   1    2.78    0.80
   3  -1  -1    3.80    0.49
   3  -1  -1    5.90    0.86
   3  -1  -1    3.64    0.50
   3  -1  -1    3.29    0.59
   3  -1  -1    2.74    0.69
  -3  -1   1    3.93    0.63
   3  -1  -1    6.07    0.88
  -3  -1   1    2.60    0.68
   3  -1  -1    3.20    0.56
   3  -1  -1    6.07    0.62
  -3  -1   1    3.84    0.61
   3  -1  -1    2.68    0.67
  -3  -1   1    3.25    0.57
  -3  -1   1    3.36    0.62
  -3  -1   1    2.54    1.01
  -3  -1   1    2.27    0.54
  -3  -1   1    3.00    0.79
   3  -1  -1    6.45    0.75
  -3  -1   1    3.05    0.42
  -3  -1   1    3.47    0.62
  -3  -1   1    2.14    0.53
   3  -1  -1    5.60    0.80
   3  -1  -1    4.34    0.57
  -3  -1   1    5.63    0.87
  -3  -1   1    3.46    0.77
   3  -1  -1    3.50    0.72
  -3  -1   1    3.76    0.79
  -3  -1   1    5.39    0.67
  -3  -1   1    3.19    0.54
   3  -1  -1    3.61    0.71
   3  -1  -1    2.94    0.87
  -3  -1   1    1.83    0.61
  -3  -1   1    3.65    0.70
  -3  -1   1    2.87    0.74
  -3  -1   1    5.53    0.91
  -3   1   1    3.24    0.72
   3   1  -1    3.19    0.77
   3   1  -1    3.08    0.60
   3   1  -1    2.56    0.71
   3   1  -1    2.43    0.88
   3   1  -1    3.83    0.60
  -3   1   1    5.26    1.20
  -3   1   1    3.78    0.36
   3   1  -1    3.76    0.63
   3   1  -1    2.34    0.65
  -3   1   1    3.60    1.04
  -3   1   1    4.67    0.65
  -3   1   1    2.89    0.63
   3   1  -1    5.35    0.87
   3   1  -1    3.94    0.86
   3   1  -1    3.47    0.71
  -3   1   1    4.06    0.39
  -3   1   1    4.69    0.80
  -3   1   1    4.51    0.69
   3   1  -1    2.19    0.65
   3   1  -1    4.82    0.85
   3   1  -1    3.23    1.04
  -3   1   1    2.90    0.73
  -3   1   1    2.45    0.62
  -3   1   1    4.63    0.66
   3   1  -1    3.40    0.67
  -3   1   1    3.59    0.56
   3   1  -1    3.47    0.83
   3   1  -1    3.47    0.57
   3   1  -1    3.38    0.65
  -3   1   1    3.03    0.69
  -3   1   1    2.60    0.63
  -3   1   1    3.93    0.54
  -3   1   1    5.96    0.55
  -3   1   1    2.43    0.66
   3   1  -1    2.30    0.83
   3   1  -1    2.34    0.65
  -3   1   1    4.02    0.67
   3   1  -1    3.47    0.59
   3   1  -1    4.24    0.58
   3   1  -1    2.88    0.73
   3   1  -1    3.38    0.62
   3   1  -1    4.14    0.66
   3   1  -1    4.40    0.62
  -3   1   1    2.50    0.70
  -3   1   1    3.14    0.75
  -3   1   1    4.82    0.56
  -3   1   1    2.44    0.61
   3   1  -1    2.29    0.68
  -3   1   1    2.70    0.56
   3   1  -1    2.92    0.75
   3   1  -1    3.28    0.56
  -3   1   1    3.56    0.34
  -3   1   1    3.68    0.78
  -3   1   1    3.46    0.73
   3   1  -1    2.26    0.56
  -3   1   1    4.11    0.37
   2  -1  -1    8.96    0.55
  -2  -1   1    9.48    0.77
   2  -1  -1    8.84    0.64
   2  -1  -1    8.64    0.68
   2  -1  -1    8.99    0.75
   2  -1  -1   12.02    0.78
  -2  -1   1    8.30    0.69
  -2  -1   1    8.62    0.58
   2  -1  -1    8.61    0.77
  -2  -1   1    9.93    0.70
   2  -1  -1   11.63    0.66
  -2  -1   1    8.98    0.47
  -2  -1   1    8.25    0.75
  -2  -1   1   10.06    0.97
  -2  -1   1    8.44    0.72
   2  -1  -1   10.99    1.07
  -2  -1   1    8.67    0.47
   2  -1  -1    8.32    0.50
  -2  -1   1    9.85    1.39
   2  -1  -1    8.75    0.70
  -2  -1   1    8.63    0.77
  -2  -1   1    8.33    0.65
  -2  -1   1    8.65    0.76
   2  -1  -1    9.49    0.76
   2  -1  -1   10.20    0.59
  -2  -1   1   11.30    1.52
   2  -1  -1    8.38    0.70
   2  -1  -1   10.42    0.60
   2  -1  -1    8.65    0.95
  -2  -1   1    8.89    0.65
   2  -1  -1    8.27    0.51
   2  -1  -1    8.38    0.77
   2  -1  -1    8.81    0.59
  -2  -1   1    8.94    0.77
   2  -1  -1    9.07    0.59
  -2  -1   1    8.35    0.83
  -2  -1   1   10.04    0.68
  -2  -1   1    7.81    0.48
   2  -1  -1    8.96    0.77
  -2  -1   1    8.76    0.86
  -2  -1   1    8.71    0.79
   2  -1  -1    8.73    0.72
  -2  -1   1    8.07    0.72
  -2  -1   1    9.24    0.72
   2  -1  -1    8.26    0.70
  -2  -1   1    8.80    0.68
  -2  -1   1   10.23    0.82
  -2  -1   1    8.23    0.77
  -2  -1   1    9.00    0.81
   2  -1  -1    9.27    0.80
  -2  -1   1    8.84    0.92
  -2  -1   1    7.53    0.68
   2  -1  -1    9.91    0.78
   2  -1  -1    8.02    0.76
  -2  -1   1    8.17    0.76
  -2  -1   1    8.42    0.72
   2  -1  -1    9.03    0.68
  -2  -1   1    9.16    0.75
   2   1  -1    8.47    0.76
   2   1  -1   10.52    0.90
   2   1  -1    8.82    0.71
   2   1  -1    8.69    0.68
   2   1  -1    9.24    0.60
  -2   1   1    8.55    0.51
   2   1  -1   11.25    0.84
  -2   1   1    7.34    0.60
   2   1  -1   10.44    0.84
  -2   1   1    8.35    0.72
  -2   1   1    8.08    0.70
  -2   1   1    9.09    0.79
   2   1  -1   10.24    0.86
   2   1  -1    8.50    0.63
  -2   1   1    9.00    0.66
   2   1  -1    9.69    0.75
   2   1  -1    8.71    0.90
  -2   1   1    6.98    0.55
  -2   1   1    9.38    0.79
   2   1  -1    9.37    0.74
  -2   1   1    8.19    0.99
   2   1  -1    8.88    0.75
   2   1  -1    9.48    0.90
  -2   1   1    7.91    0.68
   2   1  -1    8.27    0.70
   2   1  -1    9.14    0.81
  -2   1   1    7.53    0.68
  -2   1   1    9.38    0.71
   2   1  -1    8.68    0.67
  -2   1   1    7.29    0.50
   2   1  -1   10.30    1.17
   2   1  -1   10.76    0.94
  -2   1   1    9.12    0.79
   2   1  -1   11.14    0.88
  -2   1   1    9.77    0.75
  -2   1   1    8.44    0.68
  -2   1   1    9.15    0.60
  -2   1   1    8.03    0.66
  -2   1   1    7.88    0.71
   2   1  -1   10.80    0.72
   2   1  -1    9.93    0.77
  -2   1   1    9.32    0.67
  -2   1   1    9.22    0.62
   2   1  -1   10.10    0.89
   2   1  -1    8.77    0.77
  -2   1   1   10.07    0.77
  -2   1   1    7.79    0.73
  -2   1   1    7.43    0.53
  -2   1   1    8.65    0.58
  -2   1   1    8.30    0.60
  -2   1   1    8.71    0.76
  -2   1   1    8.09    0.69
  -2   1   1    9.12    0.61
  -2   1   1   10.57    0.79
  -2   1   1    8.56    0.59
   2   1  -1    8.92    0.84
  -2   1   1    8.77    0.81
  -2   1   1    8.98    0.77
  -2   1   1    9.34    0.89
   2   1  -1   10.77    0.44
   2   1  -1   10.24    0.43
  -2   1   1   12.22    1.11
  -2   1   1    7.51    0.59
   2   1  -1   10.68    1.19
  -2   1   1    8.74    0.70
   2   1  -1   12.20    1.03
   2   1  -1    8.12    0.75
  -2   1   1    9.20    0.76
  -1  -1   1 1178.19   45.80
  -1  -1   1 1217.05   44.28
   1  -1  -1 1193.25   43.97
   1   1  -1 1187.16   44.04
  -1   1   1 1185.53   42.88
  -1   1   1 1181.26   44.06
   1   1  -1 1179.86   45.80
   0  -1   1 3135.09   99.92
   0  -1  -1 2947.42  101.80
   0   1  -1 3018.11   99.80
   0   1  -1 3083.86  100.84
   0   1   1 2970.21  100.66
   0   1   1 3025.58  102.10
  -1  -1  -1  700.79   22.83
  -1  -1  -1  673.76   22.85
   1   1   1  674.73   22.81
   1   1   1  704.51   22.89
   2  -1   1    1.63    0.47
  -2  -1  -1    2.90    0.50
   2  -1   1    2.97    0.53
   2  -1   1    2.65    0.55
  -2  -1  -1    0.88    0.50
   2  -1   1    1.55    0.66
   2  -1   1    0.38    0.47
  -2  -1  -1    2.12    0.66
  -2  -1  -1    1.35    0.45
   2  -1   1    1.90    0.47
  -2  -1  -1    2.83    0.45
   2  -1   1    2.51    0.65
  -2  -1  -1    1.50    0.62
  -2  -1  -1    1.43    0.52
   2  -1   1    0.93    0.45
   2  -1   1    1.25    0.52
   2  -1   1    2.04    0.47
  -2  -1  -1    0.83    0.52
  -2  -1  -1    0.83    0.37
  -2  -1  -1    0.86    0.72
   2  -1   1    3.87    0.55
   2  -1   1    0.70    0.30
   2  -1   1    0.81    0.45
   2  -1   1    3.22    0.46
  -2  -1  -1    2.58    0.86
   2  -1   1    1.33    0.66
  -2  -1  -1    0.47    0.50
   2  -1   1    2.54    0.48
  -2  -1  -1    0.64    0.46
   2  -1   1    1.02    0.58
  -2  -1  -1    2.87    0.45
  -2  -1  -1    0.78    0.51
  -2  -1  -1    3.49    0.60
  -2  -1  -1    2.89    0.47
  -2  -1  -1    2.07    0.38
  -2  -1  -1    1.57    0.44
   2  -1   1    2.76    0.59
  -2  -1  -1    2.34    0.62
  -2  -1  -1    1.59    0.55
  -2  -1  -1    1.18    0.48
   2  -1   1    0.90    0.45
  -2  -1  -1    1.83    0.63
   2  -1   1    1.88    0.53
   2  -1   1    0.85    0.47
  -2  -1  -1    4.40    0.72
  -2  -1  -1    1.18    0.44
   2  -1   1    1.74    0.39
   2  -1   1    1.75    0.59
  -2  -1  -1    1.01    0.63
  -2   1  -1    2.84    0.40
   2   1   1    1.05    0.45
  -2   1  -1    1.28    0.54
  -2   1  -1    2.80    0.60
   2   1   1    1.64    0.46
   2   1   1    0.75    0.47
  -2   1  -1    3.41    0.58
  -2   1  -1    2.90    0.49
   2   1   1    1.88    0.64
  -2   1  -1    0.66    0.40
  -2   1  -1    2.64    0.50
   2   1   1    1.61    0.38
  -2   1  -1    0.59    0.50
  -2   1  -1    2.39    0.53
  -2   1  -1    1.24    0.52
   2   1   1    1.73    0.68
   2   1   1    1.45    0.59
   2   1   1    2.09    0.86
  -2   1  -1    2.19    0.41
  -2   1  -1    1.26    0.53
   2   1   1    2.10    0.40
  -2   1  -1    1.17    0.53
  -2   1  -1    2.94    0.52
  -2   1  -1    0.90    0.46
   2   1   1    2.13    0.38
  -2   1  -1    1.76    0.40
  -2   1  -1    1.12    0.44
  -2   1  -1    2.28    0.77
   2   1   1    1.42    0.61
  -2   1  -1    1.98    0.57
  -2   1  -1    1.78    0.38
   2   1   1    1.79    0.47
  -2   1  -1    1.36    0.33
  -2   1  -1    0.61    0.43
  -2   1  -1    1.89    0.71
   2   1   1    0.55    0.47
  -2   1  -1    2.95    0.44
   2   1   1    0.38    0.47
   2   1   1    1.79    0.57
  -2   1  -1    3.16    0.48
   2   1   1    2.73    0.73
  -2   1  -1    0.53    0.38
  -2   1  -1    0.90    0.45
   2   1   1    2.07    0.63
  -2   1  -1    1.84    0.56
  -2   1  -1    2.35    0.62
   2   1   1    2.44    0.62
   2   1   1    3.91    1.05
   2   1   1    2.74    0.48
   2   1   1    2.44    0.81
   2   1   1    2.30    0.72
   2   1   1    3.02    0.80
  -2   1  -1    1.45    0.54
   2   1   1    2.69    0.55
  -2   1  -1    2.19    0.63
   2   1   1    1.46    0.58
   3  -1   1 3723.33  135.01
  -3  -1  -1 3692.67  138.58
  -3  -1  -1 3792.79  134.78
   3  -1   1 3648.33  131.09
  -3   1  -1 3745.79  137.24
  -3   1  -1 3860.60  136.13
   3   1   1 3736.32  134.06
  -4  -1  -1   36.97    2.24
  -4  -1  -1   40.05    3.07
  -4  -1  -1   37.75    2.13
  -4  -1  -1   41.43    2.72
   4  -1   1   40.98    2.44
  -4  -1  -1   41.25    2.44
   4  -1   1   39.75    2.04
   4  -1   1   38.48    2.16
  -4  -1  -1   41.64    1.86
   4  -1   1   35.84    2.75
  -4  -1  -1   41.99    2.47
  -4  -1  -1   44.76    2.13
   4  -1   1   42.17    2.23
   4  -1   1   43.40    2.03
   4  -1   1   41.91    2.32
  -4  -1  -1   36.99    2.50
   4  -1   1   40.66    2.15
  -4  -1  -1   42.63    2.76
  -4  -1  -1   42.18    2.62
   4  -1   1   42.38    2.37
  -4  -1  -1   36.69    2.10
   4  -1   1   40.15    2.14
   4  -1   1   37.17    2.83
   4  -1   1   36.58    2.01
  -4  -1  -1   32.96    1.99
   4  -1   1   42.06    2.34
  -4  -1  -1   38.04    2.11
  -4  -1  -1   40.24    2.44
  -4  -1  -1   41.57    3.22
  -4  -1  -1   42.25    2.45
  -4  -1  -1   41.50    2.06
   4  -1   1   42.01    2.18
   4  -1   1   39.26    2.14
   4  -1   1   37.42    2.18
  -4  -1  -1   34.91    2.61
  -4  -1  -1   42.53    2.55
   4  -1   1   37.26    2.38
   4  -1   1   39.18    1.91
  -4  -1  -1   37.58    2.03
   4  -1   1   37.09    2.30
   4  -1   1   39.22    2.17
  -4  -1  -1   43.69    2.73
   4  -1   1   39.71    2.09
  -4  -1  -1   38.49    2.13
   4  -1   1   41.80    2.44
   4  -1   1   47.13    2.43
  -4  -1  -1   42.96    2.17
   4  -1   1   38.78    2.19
  -4  -1  -1   43.13    2.40
   4  -1   1   36.99    2.15
  -4  -1  -1   39.51    2.58
  -4  -1  -1   40.17    2.16
   4  -1   1   40.75    2.50
  -4   1  -1   41.75    2.31
  -4   1  -1   37.04    2.22
   4   1   1   38.16    2.30
  -4   1  -1   39.71    2.05
   4   1   1   37.63    2.09
  -4   1  -1   37.94    2.46
  -4   1  -1   38.56    2.14
  -4   1  -1   39.06    2.34
  -4   1  -1   38.04    2.10
   4   1   1   42.21    2.63
   4   1   1   38.40    2.12
   4   1   1   36.87    2.10
  -4   1  -1   48.76    2.48
   4   1   1   37.82    2.33
   4   1   1   37.27    3.03
  -4   1  -1   39.05    2.26
   4   1   1   38.32    2.27
   4   1   1   44.12    2.71
   4   1   1   37.11    2.02
  -4   1  -1   43.34    2.42
   4   1   1   40.21    2.66
   4   1   1   42.53    3.18
  -4   1  -1   41.73    2.32
  -4   1  -1   42.85    2.59
   4   1   1   37.85    2.04
  -4   1  -1   37.87    2.20
   4   1   1   38.41    2.42
   4   1   1   35.83    2.01
  -4   1  -1   36.60    2.83
  -4   1  -1   45.91    2.51
   4   1   1   38.81    2.42
  -4   1  -1   35.63    2.03
   4   1   1   42.82    2.73
  -4   1  -1   40.17    2.44
  -4   1  -1   40.73    2.33
   4   1   1   38.30    2.43
  -4   1  -1   40.39    2.23
  -4   1  -1   39.15    2.04
  -4   1  -1   43.12    2.03
  -4   1  -1   38.40    2.16
   4   1   1   41.93    2.39
   4   1   1   40.77    2.44
   4   1   1   42.51    2.54
   4   1   1   38.57    2.11
   4   1   1   40.36    2.31
  -4   1  -1   42.84    2.21
   4   1   1   38.55    2.41
   4   1   1   42.22    2.49
  -4   1  -1   38.12    2.13
   4   1   1   35.22    2.27
   4   1   1   39.70    2.52
  -4   1  -1   36.61    2.25
   4   1   1   44.10    2.68
   4   1   1   35.47    1.82
  -4   1  -1   37.83    2.88
   4   1   1   42.86    2.09
   4   1   1   38.92    2.09
   5  -1   1 1592.07   56.16
  -5  -1  -1 1746.05   56.83
   5  -1   1 1649.39   56.16
  -5  -1  -1 1683.40   56.80
   5   1   1 1691.00   56.69
   5   1   1 1755.41   56.83
  -5   1  -1 1649.65   56.32
  -5   1  -1 1685.19   56.40
  -6  -1  -1  698.40   25.23
  -6  -1  -1  644.83   25.06
   6  -1   1  686.61   24.81
   6  -1   1  640.22   24.46
  -6   1  -1  646.77   24.68
  -6   1  -1  677.10   24.86
   6   1   1  674.47   25.10
   6   1   1  687.19   25.14
   7  -1   1  122.34    5.63
  -7  -1  -1  119.12    6.73
   7  -1   1  133.44    6.01
   7  -1   1  130.33    5.90
   7  -1   1  134.12    5.66
   7  -1   1  134.55    7.58
  -7  -1  -1  120.47    5.72
  -7  -1  -1  133.47    6.52
  -7  -1  -1  132.55    6.18
   7  -1   1  131.37    5.65
   7  -1   1  126.79    5.78
   7  -1   1  121.47    6.05
  -7  -1  -1  145.11    7.19
   7  -1   1  128.72    5.72
   7  -1   1  131.86    6.15
   7  -1   1  128.89    5.92
  -7  -1  -1  138.83    5.94
  -7  -1  -1  137.12    6.41
  -7  -1  -1  119.58    5.67
  -7  -1  -1  119.70    7.61
  -7  -1  -1  123.07    7.61
  -7  -1  -1  138.21    6.75
  -7  -1  -1  146.46    7.03
   7  -1   1  123.49    5.81
   7  -1   1  128.41    6.36
   7  -1   1  126.18    6.01
   7  -1   1  124.71    7.28
  -7  -1  -1  125.57    6.23
  -7  -1  -1  125.84    6.46
  -7  -1  -1  130.58    6.35
   7  -1   1  127.57    6.38
  -7  -1  -1  125.02    5.60
  -7  -1  -1  120.00    5.58
   7  -1   1  130.50    5.83
   7  -1   1  134.06    6.31
  -7  -1  -1  135.05    6.33
  -7  -1  -1  130.60    5.84
   7  -1   1  141.01    5.82
   7  -1   1  128.83    6.51
  -7  -1  -1  129.45    5.80
  -7  -1  -1  131.69    6.75
   7  -1   1  130.89    6.01
  -7  -1  -1  126.04    5.68
  -7  -1  -1  138.55    5.93
   7  -1   1  129.39    6.20
  -7  -1  -1  128.10    5.96
   7  -1   1  129.27    6.15
  -7  -1  -1  128.19    5.84
   7  -1   1  134.01    5.90
  -7  -1  -1  136.51    6.80
  -7   1  -1  117.31    6.29
   7   1   1  136.41    5.81
   7   1   1  129.25    5.81
   7   1   1  131.07    5.72
   7   1   1  138.18    6.74
   7   1   1  134.01    6.67
   7   1   1  119.24    5.98
  -7   1  -1  126.30    6.63
   7   1   1  125.49    6.01
  -7   1  -1  134.99    6.31
  -7   1  -1  134.72    7.66
   7   1   1  142.95    7.94
  -7   1  -1  128.24    5.65
  -7   1  -1  131.92    5.99
   7   1   1  134.61    6.72
   7   1   1  133.36    6.51
   7   1   1  131.50    6.07
  -7   1  -1  133.22    6.12
  -7   1  -1  137.71    6.26
  -7   1  -1  124.62    5.79
   7   1   1  129.15    5.88
  -7   1  -1  149.16    6.04
  -7   1  -1  128.79    5.52
   7   1   1  128.87    5.62
  -7   1  -1  134.30    6.18
   7   1   1  119.06    5.56
   7   1   1  130.29    6.33
   7   1   1  123.53    6.21
  -7   1  -1  138.04    6.74
  -7   1  -1  131.24    5.79
   7   1   1  133.68    6.41
   7   1   1  137.10    6.54
  -7   1  -1  134.51    6.11
  -7   1  -1  129.82    5.82
   7   1   1  133.85    7.84
   7   1   1  136.38    6.51
  -7   1  -1  132.53    6.51
   7   1   1  132.58    6.32
  -7   1  -1  132.66    7.69
  -7   1  -1  129.03    6.28
  -7   1  -1  131.06    6.16
  -7   1  -1  121.91    5.88
  -7   1  -1  131.32    5.65
  -7   1  -1  128.03    6.10
   7   1   1  125.36    6.05
  -7   1  -1  131.89    6.22
   7   1   1  134.55    6.20
  -7   1  -1  132.76    5.99
   7   1   1  121.17    6.05
  -7   1  -1  130.35    6.00
  -7   1  -1  134.63    6.67
  -7   1  -1  128.07    6.23
   7   1   1  128.19    6.79
   8  -1   1  479.33   19.33
  -8  -1  -1  472.74   19.78
  -8  -1  -1  448.80   19.76
   8  -1   1  471.22   19.44
  -8   1  -1  450.86   19.41
  -8   1  -1  471.40   17.23
  -8   1  -1  471.38   19.51
   8   1   1  462.02   19.71
   8   1   1  466.47   19.64
  -9  -1  -1   53.17    3.45
   9  -1   1   51.52    3.85
  -9  -1  -1   50.76    3.49
   9  -1   1   57.93    3.59
   9  -1   1   60.48    4.01
   9  -1   1   51.18    4.17
  -9  -1  -1   52.39    4.22
  -9  -1  -1   48.89    4.25
   9  -1   1   57.52    3.40
  -9  -1  -1   57.78    4.71
  -9  -1  -1   58.29    4.44
   9  -1   1   53.24    3.75
  -9  -1  -1   61.06    3.76
  -9  -1  -1   60.06    4.24
  -9  -1  -1   57.63    3.68
   9  -1   1   53.53    3.96
   9  -1   1   56.02    3.99
  -9  -1  -1   58.38    3.03
   9  -1   1   50.61    5.15
   9  -1   1   51.47    4.96
   9  -1   1   57.73    4.25
  -9  -1  -1   48.36    3.89
   9  -1   1   59.65    3.91
   9  -1   1   55.79    3.68
   9  -1   1   52.54    3.32
  -9  -1  -1   56.33    4.17
  -9  -1  -1   61.95    3.80
  -9  -1  -1   53.31    5.50
   9  -1   1   61.04    4.15
  -9  -1  -1   56.84    3.83
  -9  -1  -1   58.48    3.68
  -9  -1  -1   53.52    3.41
   9  -1   1   56.87    3.31
   9  -1   1   60.85    4.06
  -9  -1  -1   54.80    2.86
  -9  -1  -1   58.23    3.62
   9  -1   1   53.90    3.66
   9  -1   1   56.02    2.98
  -9  -1  -1   52.42    4.17
  -9  -1  -1   53.46    3.03
  -9  -1  -1   49.45    3.44
  -9  -1  -1   50.42    5.27
   9  -1   1   56.86    3.67
  -9  -1  -1   51.31    3.83
  -9  -1  -1   50.94    2.87
   9  -1   1   50.54    3.42
   9  -1   1   55.26    4.16
  -9  -1  -1   56.52    4.51
  -9  -1  -1   54.27    3.53
   9  -1   1   52.62    3.95
   9  -1   1   60.17    2.86
  -9  -1  -1   59.01    4.27
  -9  -1  -1   57.09    4.74
   9  -1   1   59.47    3.67
   9  -1   1   56.74    3.68
   9  -1   1   51.08    3.09
   9  -1   1   57.20    3.74
  -9  -1  -1   56.00    4.50
   9  -1   1   57.19    3.38
   9   1   1   51.66    4.27
   9   1   1   56.14    3.76
   9   1   1   50.94    4.06
   9   1   1   54.00    3.80
   9   1   1   55.05    3.52
  -9   1  -1   54.89    3.50
  -9   1  -1   58.25    4.09
   9   1   1   53.63    4.17
   9   1   1   55.52    4.12
   9   1   1   51.36    2.80
   9   1   1   55.31    3.29
  -9   1  -1   56.89    4.50
   9   1   1   57.69    3.92
  -9   1  -1   54.17    4.23
   9   1   1   54.15    3.60
   9   1   1   64.10    4.64
   9   1   1   51.71    3.36
   9   1   1   52.46    3.43
  -9   1  -1   51.80    3.50
   9   1   1   51.95    3.76
  -9   1  -1   55.80    3.88
  -9   1  -1   54.14    4.01
   9   1   1   55.91    3.46
   9   1   1   51.99    2.64
   9   1   1   48.33    3.84
   9   1   1   54.76    3.51
  -9   1  -1   57.95    3.69
   9   1   1   63.74    4.59
  -9   1  -1   59.41    5.47
   9   1   1   57.94    3.51
  -9   1  -1   55.42    3.90
  -9   1  -1   53.87    3.99
   9   1   1   45.36    3.40
   9   1   1   44.62    5.15
  -9   1  -1   54.27    3.71
  -9   1  -1   52.95    3.60
   9   1   1   59.37    4.66
  -9   1  -1   57.26    4.48
  -9   1  -1   54.63    4.04
  -9   1  -1   61.34    4.03
  -9   1  -1   50.02    5.16
  -9   1  -1   53.42    3.73
  -9   1  -1   56.48    4.06
  -9   1  -1   54.08    3.96
   9   1   1   51.21    2.80
   9   1   1   51.31    3.72
  -9   1  -1   49.70    3.52
   9   1   1   52.41    5.21
   9   1   1   58.67    4.18
   9   1   1   62.52    3.89
  -9   1  -1   50.80    4.17
   9   1   1   55.48    4.07
  -9   1  -1   52.98    4.40
  -9   1  -1   59.59    3.86
  -9   1  -1   54.72    3.34
   9   1   1   56.87    3.87
   9   1   1   59.20    4.04
   9   1   1   56.50    2.85
   9   1   1   57.45    4.24
 -10  -1  -1  109.16    6.51
 -10  -1  -1  107.86    5.74
  10  -1   1  108.38    5.94
  10  -1   1  120.60    5.64
 -10  -1  -1  126.02    8.96
  10  -1   1  125.16    6.18
  10  -1   1  120.37    5.18
 -10  -1  -1  108.53    7.06
  10  -1   1  114.14    6.71
 -10  -1  -1  121.38    8.69
 -10  -1  -1  113.83    6.03
 -10  -1  -1  114.55    6.06
 -10  -1  -1  101.62    5.78
 -10  -1  -1  115.84    5.01
  10  -1   1  114.70    6.23
  10  -1   1  109.91    5.34
  10  -1   1  117.25    6.08
  10  -1   1  122.54    6.33
  10  -1   1  121.58    5.98
  10  -1   1  125.54    6.57
  10  -1   1  120.89    7.06
  10  -1   1  108.40    8.04
 -10  -1  -1  112.33    5.11
  10  -1   1  122.95    4.98
 -10  -1  -1  115.08    7.13
  10  -1   1  107.73    6.31
  10  -1   1  121.72    5.62
  10  -1   1  114.48    5.84
  10  -1   1  121.35    5.94
 -10  -1  -1  116.62    6.44
  10  -1   1  112.34    5.97
 -10  -1  -1  115.96    6.17
  10  -1   1  121.22    6.49
  10  -1   1  110.56    6.46
  10  -1   1  106.60    7.84
 -10  -1  -1  113.95    5.77
 -10  -1  -1  116.86    5.98
 -10  -1  -1  120.70    6.75
  10  -1   1  126.06    5.86
  10  -1   1  117.68    6.08
 -10  -1  -1  113.00    5.98
 -10  -1  -1  123.54    7.18
 -10  -1  -1  110.05    6.00
 -10  -1  -1  110.92    7.03
  10  -1   1  112.28    6.48
 -10  -1  -1  120.01    6.71
 -10  -1  -1  110.41    7.21
 -10  -1  -1  111.59    6.88
  10  -1   1  104.70    6.56
  10  -1   1  101.40    5.88
 -10  -1  -1  119.19    5.33
 -10  -1  -1  115.13    6.01
 -10  -1  -1  113.02    7.34
 -10  -1  -1  125.10    6.06
 -10  -1  -1  110.25    5.39
  10  -1   1  111.58    6.32
 -10  -1  -1  121.30    6.99
  10  -1   1  117.66    5.65
 -10  -1  -1  107.36    6.53
  10   1   1  109.53    6.64
 -10   1  -1  116.97    6.03
  10   1   1  114.92    6.22
  10   1   1  116.38    5.90
  10   1   1  119.16    5.93
  10   1   1  121.56    6.80
  10   1   1  111.48    6.18
 -10   1  -1  111.08    6.09
  10   1   1  109.45    4.80
 -10   1  -1  106.98    6.10
  10   1   1  127.33    6.24
  10   1   1  112.36    5.53
  10   1   1  114.75    6.94
 -10   1  -1  115.98    6.05
  10   1   1  106.83    6.00
 -10   1  -1  138.65    8.91
  10   1   1  107.55    6.40
 -10   1  -1  109.02    6.43
 -10   1  -1  120.34    6.61
  10   1   1  123.66    5.79
  10   1   1  104.35    5.69
  10   1   1  112.00    6.86
 -10   1  -1  116.60    5.88
  10   1   1  110.46    8.40
  10   1   1  106.80    5.83
  10   1   1  112.18    4.95
 -10   1  -1  117.46    6.07
 -10   1  -1  108.72    6.87
 -10   1  -1  112.95    5.67
  10   1   1  127.88    6.84
 -10   1  -1  116.00    6.37
  10   1   1  112.12    6.65
  10   1   1  114.69    4.64
 -10   1  -1  118.07    6.14
 -10   1  -1  117.07    6.96
 -10   1  -1  112.44    5.91
  10   1   1  108.90    6.45
  10   1   1  120.08    5.81
  10   1   1  107.93    5.92
  10   1   1  112.49    6.71
 -10   1  -1  107.68    6.53
  10   1   1  110.16    6.21
  10   1   1  112.35    6.35
 -10   1  -1  112.69    7.25
 -10   1  -1  113.86    6.51
 -10   1  -1  114.42    7.09
 -10   1  -1  114.31    6.92
 -10   1  -1  120.10    6.45
 -10   1  -1  105.32    5.85
  10   1   1  113.90    5.72
  10   1   1  117.20    4.96
 -10   1  -1  114.23    6.60
  10   1   1  123.88    6.54
 -10   1  -1  122.87    8.62
  10   1   1  106.85    8.12
 -11  -1  -1  148.97    8.27
 -11  -1  -1  144.62    7.52
  11  -1   1  165.40    7.87
 -11  -1  -1  151.82    7.80
  11  -1   1  148.17    7.97
  11  -1   1  144.01    7.57
  11  -1   1  160.10    7.56
 -11  -1  -1  155.25    8.60
  11  -1   1  157.58    7.34
  11  -1   1  168.19    8.47
 -11  -1  -1  151.11    6.30
 -11  -1  -1  140.34    8.37
  11  -1   1  162.22    7.53
  11  -1   1  160.51   10.43
 -11  -1  -1  151.51    8.88
  11  -1   1  147.26    7.44
  11  -1   1  148.82    8.40
 -11  -1  -1  166.05    9.01
 -11  -1  -1  153.81    7.50
  11  -1   1  150.78    7.03
 -11  -1  -1  149.02    7.61
 -11  -1  -1  170.75    9.33
 -11  -1  -1  146.35    6.12
  11  -1   1  155.70    7.64
  11  -1   1  157.96    6.89
  11  -1   1  152.18    6.54
  11  -1   1  158.93    7.75
  11  -1   1  148.39    8.00
  11  -1   1  156.42    7.10
  11  -1   1  148.33    8.10
  11  -1   1  158.50    7.07
  11  -1   1  162.28    8.57
 -11  -1  -1  154.39    8.35
 -11  -1  -1  141.51    8.95
 -11  -1  -1  154.78    7.70
  11  -1   1  138.96    7.56
  11  -1   1  147.86    8.00
 -11  -1  -1  146.94    8.74
  11  -1   1  154.52    7.63
 -11  -1  -1  145.33    9.07
 -11  -1  -1  153.36   10.67
 -11  -1  -1  138.10    7.33
 -11  -1  -1  137.12    7.33
 -11  -1  -1  165.29    8.48
  11  -1   1  160.20    8.09
 -11  -1  -1  151.69    6.30
 -11  -1  -1  144.76    8.12
 -11  -1  -1  146.63    7.95
  11  -1   1  157.44    6.33
  11  -1   1  156.95    7.49
 -11  -1  -1  145.24    7.30
  11  -1   1  139.87    9.67
 -11  -1  -1  146.03    6.39
  11  -1   1  156.23    7.89
 -11  -1  -1  148.67    7.23
 -11  -1  -1  135.92    7.31
  11  -1   1  156.91    8.75
 -11  -1  -1  155.31    7.61
  11   1   1  159.59    7.59
 -11   1  -1  160.51    7.94
 -11   1  -1  146.82    8.76
 -11   1  -1  167.16    9.28
  11   1   1  164.68    8.93
  11   1   1  146.02    7.65
  11   1   1  162.65    8.03
  11   1   1  144.07    8.26
 -11   1  -1  150.78    8.06
 -11   1  -1  146.18    8.27
  11   1   1  144.85    6.26
  11   1   1  157.10    8.05
  11   1   1  153.70    7.27
  11   1   1  155.43    8.36
  11   1   1  153.25    7.42
  11   1   1  151.18    7.76
  11   1   1  147.22    6.34
  11   1   1  149.70    7.20
 -11   1  -1  139.17   10.09
  11   1   1  158.24    7.20
  11   1   1  145.39    8.79
 -11   1  -1  148.89    7.74
  11   1   1  162.82    8.82
 -11   1  -1  162.32    9.07
  11   1   1  152.25    8.09
 -11   1  -1  155.10    7.75
  11   1   1  153.71    7.44
 -11   1  -1  144.25   10.22
  11   1   1  157.49    8.04
 -11   1  -1  161.01    8.08
  11   1   1  159.47    7.69
 -11   1  -1  154.98    8.04
 -11   1  -1  147.70    7.35
  11   1   1  164.17    7.15
 -11   1  -1  163.66    7.74
 -11   1  -1  142.71    7.42
  11   1   1  163.43    8.43
 -11   1  -1  158.26    7.26
  11   1   1  161.05   10.76
 -11   1  -1  145.78    7.38
  11   1   1  149.39   10.26
 -11   1  -1  141.61    8.18
 -11   1  -1  140.31    8.05
  11   1   1  144.68    7.67
 -11   1  -1  153.71    8.71
  11   1   1  167.34    8.64
 -11   1  -1  158.14    8.78
 -11   1  -1  162.46    7.74
  11   1   1  164.39    8.56
  11   1   1  157.59    7.48
  11   1   1  150.51    8.13
 -11   1  -1  151.39    7.53
  11   1   1  151.68    8.69
  11   1   1  179.43    7.97
 -11   1  -1  159.05    8.42
  12  -1   1  478.23   18.94
 -12  -1  -1  498.90   19.82
 -12  -1  -1  453.20   19.96
  12  -1   1  480.90   18.80
  12  -1   1  495.55   18.81
 -12  -1  -1  493.16   18.64
  12  -1   1  455.76   20.15
 -12  -1  -1  482.85   18.93
 -12  -1  -1  506.36   18.98
 -12  -1  -1  496.93   18.79
  12  -1   1  478.08   19.03
 -12  -1  -1  481.99   20.01
  12  -1   1  460.71   19.32
 -12  -1  -1  481.76   19.98
 -12  -1  -1  469.22   20.58
 -12  -1  -1  458.97   20.88
  12  -1   1  447.38   19.79
 -12  -1  -1  497.09   23.24
 -12  -1  -1  511.49   19.76
 -12  -1  -1  507.98   19.27
 -12  -1  -1  466.83   19.67
  12  -1   1  478.02   18.64
  12  -1   1  496.43   18.63
  12  -1   1  498.73   18.50
 -12  -1  -1  521.94   20.88
 -12  -1  -1  505.08   23.63
 -12  -1  -1  491.86   18.95
 -12  -1  -1  486.07   21.87
 -12  -1  -1  480.42   20.63
  12  -1   1  495.46   19.34
 -12  -1  -1  513.82   19.15
 -12  -1  -1  490.28   19.87
  12  -1   1  486.03   22.24
  12  -1   1  503.68   19.07
 -12  -1  -1  495.74   20.94
 -12  -1  -1  450.67   22.44
  12  -1   1  489.23   22.66
  12  -1   1  508.81   19.36
  12  -1   1  517.95   19.09
 -12  -1  -1  512.38   20.40
 -12   1  -1  486.62   20.73
  12   1   1  437.37   18.37
  12   1   1  510.98   20.09
 -12   1  -1  524.92   21.04
 -12   1  -1  476.34   19.82
 -12   1  -1  533.60   20.80
 -12   1  -1  477.31   18.31
 -12   1  -1  464.13   19.70
  12   1   1  487.28   20.02
  12   1   1  482.57   19.23
 -12   1  -1  490.88   19.63
 -12   1  -1  444.58   20.52
  12   1   1  495.39   18.94
  12   1   1  461.46   19.00
 -12   1  -1  492.80   22.90
  12   1   1  483.03   19.81
  12   1   1  482.05   19.89
  12   1   1  499.86   19.50
  12   1   1  455.18   20.48
  12   1   1  532.99   23.32
 -12   1  -1  490.64   19.36
 -12   1  -1  490.37   18.80
 -12   1  -1  502.64   19.00
  12   1   1  496.06   18.90
 -12   1  -1  508.39   23.18
  12   1   1  458.62   18.94
 -12   1  -1  473.69   20.34
 -12   1  -1  485.18   19.98
 -12   1  -1  485.39   18.66
  12   1   1  450.63   20.14
  12   1   1  531.81   21.23
 -12   1  -1  485.29   19.44
  12   1   1  510.92   23.29
  12   1   1  489.22   19.11
  12   1   1  492.27   20.32
 -12   1  -1  484.39   19.96
 -12   1  -1  472.71   18.86
 -12   1  -1  461.92   19.71
  12   1   1  494.99   19.41
  12   1   1  493.25   19.68
  13  -1   1   12.32    2.37
 -13  -1  -1    9.47    2.99
 -13  -1  -1    7.81    2.73
 -13  -1  -1   11.80    2.52
  13  -1   1    9.81    2.49
  13  -1   1    8.07    2.17
  13  -1   1    7.50    2.38
  13  -1   1    8.36    2.39
  13  -1   1   11.59    2.10
 -13  -1  -1   11.20    4.68
  13  -1   1    7.98    2.24
  13  -1   1    9.81    2.39
 -13  -1  -1    6.15    2.04
 -13  -1  -1   10.02    3.55
 -13  -1  -1   12.26    2.79
  13  -1   1    8.60    2.08
 -13  -1  -1   10.01    2.33
 -13  -1  -1   14.76    3.19
  13  -1   1    8.11    2.00
  13  -1   1    6.82    1.89
  13  -1   1   10.42    2.70
 -13  -1  -1   10.99    4.58
  13  -1   1    8.95    2.45
 -13  -1  -1    9.67    2.13
  13  -1   1    7.83    2.04
  13  -1   1    6.94    2.10
  13  -1   1    9.28    2.24
  13  -1   1    9.76    1.83
  13  -1   1    6.11    1.97
  13  -1   1    7.70    1.82
 -13  -1  -1   12.71    2.28
 -13  -1  -1    9.09    2.04
 -13  -1  -1    7.35    2.65
 -13  -1  -1    6.69    1.99
  13  -1   1    8.27    4.20
 -13  -1  -1    7.32    2.36
 -13  -1  -1    5.23    2.39
  13  -1   1   10.99    2.65
 -13  -1  -1   11.17    2.49
 -13  -1  -1    8.36    2.50
  13  -1   1   11.45    2.14
 -13  -1  -1    8.27    2.67
 -13  -1  -1   10.99    3.19
  13  -1   1    8.74    2.55
 -13  -1  -1    9.16    2.79
  13  -1   1    8.61    2.30
 -13  -1  -1    9.48    2.48
 -13  -1  -1   10.12    2.29
  13  -1   1   10.08    2.84
  13  -1   1    8.41    2.37
 -13   1  -1    9.08    2.54
 -13   1  -1   10.96    2.29
 -13   1  -1   10.10    2.41
 -13   1  -1    8.26    4.38
  13   1   1   10.51    2.13
 -13   1  -1   13.06    2.60
 -13   1  -1    8.02    2.34
 -13   1  -1   14.17    3.00
  13   1   1    7.13    2.30
  13   1   1   13.10    2.58
 -13   1  -1    7.70    2.73
 -13   1  -1   13.34    2.82
  13   1   1   13.35    4.77
 -13   1  -1   12.05    2.68
 -13   1  -1   10.35    2.71
  13   1   1   11.30    3.09
  13   1   1    9.36    2.09
  13   1   1    8.62    1.95
  13   1   1    7.16    2.58
 -13   1  -1    9.06    2.39
  13   1   1    8.47    2.33
  13   1   1    7.61    2.00
 -13   1  -1    7.21    2.02
  13   1   1    8.82    1.48
 -13   1  -1    9.41    2.70
  13   1   1    8.94    1.49
  13   1   1    9.18    2.64
 -13   1  -1    9.98    2.22
  13   1   1    8.86    2.80
  13   1   1   12.07    2.92
  13   1   1   10.01    1.98
 -13   1  -1    6.72    1.99
 -13   1  -1    9.18    2.09
  13   1   1    6.98    2.15
  13   1   1   10.17    2.61
 -13   1  -1    8.02    2.50
  13   1   1   11.87    2.53
 -13   1  -1    6.25    2.28
  13   1   1    9.25    2.01
  13   1   1   11.61    2.80
 -13   1  -1    6.03    2.20
  13   1   1    8.12    2.25
 -13   1  -1   10.00    2.35
  13   1   1   13.89    4.94
  13   1   1   10.46    2.86
  14  -1   1   67.28    4.54
  14  -1   1   65.74    4.47
 -14  -1  -1   61.49    5.43
  14  -1   1   60.68    5.10
  14  -1   1   63.73    4.40
 -14  -1  -1   65.43    5.57
 -14  -1  -1   57.49    5.76
 -14  -1  -1   60.24    4.61
  14  -1   1   66.01    8.88
  14  -1   1   59.49    4.80
 -14  -1  -1   85.73   10.91
  14  -1   1   72.09    4.80
 -14  -1  -1   75.95    5.34
  14  -1   1   60.93    4.91
  14  -1   1   69.15    5.11
 -14  -1  -1   64.41    5.84
  14  -1   1   71.90    5.86
 -14  -1  -1   63.37    5.07
  14  -1   1   69.22    5.35
  14  -1   1   66.47    5.55
 -14  -1  -1   72.11    5.41
 -14  -1  -1   55.08    6.16
 -14  -1  -1   53.48    5.38
  14  -1   1   68.75    5.28
 -14  -1  -1   61.68    4.82
 -14  -1  -1   60.96    6.20
  14  -1   1   71.21    9.20
 -14  -1  -1   62.00    6.09
 -14  -1  -1   68.01    5.82
 -14  -1  -1   74.05    5.53
  14  -1   1   64.41    5.94
  14  -1   1   52.92    5.74
  14  -1   1   60.75    5.24
  14  -1   1   66.06    4.86
  14  -1   1   69.36    5.29
 -14   1  -1   62.19    5.76
  14   1   1   66.17    4.89
  14   1   1   79.45    5.27
  14   1   1   62.85    5.78
  14   1   1   71.61    5.84
  14   1   1   63.10    4.88
  14   1   1   69.71    6.18
 -14   1  -1   82.06   10.38
 -14   1  -1   63.90    5.18
  14   1   1   71.86    4.96
  14   1   1   63.93    5.14
 -14   1  -1   74.11    5.93
 -14   1  -1   59.86    5.41
  14   1   1   65.59    6.30
  14   1   1   72.47    6.02
 -14   1  -1   67.32    5.45
  14   1   1   69.67    4.62
  14   1   1   68.18    5.18
  14   1   1   60.38    5.13
 -14   1  -1   57.93    5.66
 -14   1  -1   61.37    5.53
  14   1   1   60.16    4.92
  14   1   1   71.15    5.70
  14   1   1   70.13    5.48
 -14   1  -1   71.89    5.68
  14   1   1   54.92    6.10
  14   1   1   67.26    9.30
  14   1   1   66.42    4.75
 -14   1  -1   64.80    5.21
 -14   1  -1   53.62    4.81
 -14   1  -1   64.74    5.01
  14   1   1   70.42    5.34
  14   1   1   71.54    4.68
 -15  -1  -1    2.20    1.60
  15  -1   1    3.57    1.84
 -15  -1  -1    2.39    2.05
  15  -1   1    1.45    1.82
  15  -1   1    2.60    1.51
 -15  -1  -1    1.32    1.78
 -15  -1  -1    3.53    1.93
 -15  -1  -1    4.07    2.05
  15  -1   1    4.29    5.64
 -15  -1  -1    3.69    1.77
 -15  -1  -1   -2.45    5.42
 -15  -1  -1    2.91    2.29
  15  -1   1    5.25    2.11
  15  -1   1    3.01    1.69
  15  -1   1    1.85    1.52
  15  -1   1    2.49    1.42
 -15  -1  -1   -2.09    5.34
  15  -1   1    3.62    1.58
  15  -1   1    2.96    1.95
  15  -1   1    3.20    1.85
  15  -1   1    2.76    4.58
  15  -1   1    3.12    2.03
 -15  -1  -1    2.75    1.78
 -15  -1  -1    1.71    2.00
  15  -1   1    4.33    2.01
 -15  -1  -1    3.10    2.16
  15   1   1    4.45    1.86
 -15   1  -1    3.42    1.88
 -15   1  -1    2.97    1.92
  15   1   1    1.25    1.98
  15   1   1    1.43    2.03
 -15   1  -1    1.68    1.69
  15   1   1    1.33    2.03
  15   1   1    0.62    5.61
  15   1   1    4.24    2.10
  15   1   1    1.54    1.80
 -15   1  -1    4.23    2.29
  15   1   1    3.60    2.25
 -15   1  -1    1.81    1.79
  15   1   1    4.25    1.89
 -15   1  -1    4.54    2.19
 -15   1  -1    4.06    2.28
  15   1   1    5.25    2.09
  15   1   1    2.29    1.48
 -15   1  -1   -4.95    4.88
  15   1   1    5.72    5.97
 -15   1  -1    5.86    2.32
  15   1   1    3.42    1.74
 -15   1  -1    5.30    5.76
 -15   1  -1    5.00    2.34
  15   1   1    2.52    2.26
  16  -1   1    5.77    2.23
 -16  -1  -1    7.02    2.81
 -16  -1  -1    8.45    2.96
 -16  -1  -1    5.03    6.33
  16  -1   1    8.56    2.83
 -16  -1  -1    7.55    2.44
  16  -1   1    5.43    2.00
  16  -1   1    7.66    2.53
 -16  -1  -1    2.92    2.25
 -16  -1  -1    5.16    2.21
 -16  -1  -1    7.50    2.49
 -16  -1  -1    6.83    2.26
  16  -1   1    5.24    2.27
 -16  -1  -1    6.34    2.59
  16  -1   1    7.90    2.53
 -16  -1  -1    7.58    2.61
  16  -1   1    8.32    2.73
  16  -1   1    4.73    1.92
  16  -1   1    4.92    1.90
  16  -1   1    8.63    2.74
  16   1   1    6.47    2.18
 -16   1  -1    5.53    2.58
 -16   1  -1    4.86    2.40
  16   1   1    8.76    2.67
  16   1   1   10.42    2.63
  16   1   1    9.92    2.66
  16   1   1   14.92    6.58
  16   1   1    5.93    2.02
 -16   1  -1    5.92    2.58
 -16   1  -1    4.35    2.32
  16   1   1    8.11    2.47
 -16   1  -1    8.08    2.76
  16   1   1    6.96    2.78
 -16   1  -1    2.58    2.32
  16   1   1    3.12    2.45
 -16   1  -1    7.33    2.88
  16   1   1    7.51    2.74
  16   1   1   -1.74    5.95
 -16   1  -1    8.61    2.73
  16   1   1    5.01    2.09
 -16   1  -1    6.85    2.46
 -16   1  -1    5.86    2.24
 -16   1  -1    5.55    2.20
 -16   1  -1    3.92    2.39
  16  -2  -1  214.99   10.17
 -16  -2   1  195.84   11.88
 -16  -2   1  198.44   11.17
 -16  -2   1  207.87   11.89
  16  -2  -1  209.76   10.73
 -16  -2   1  193.06   11.29
  16  -2  -1  219.85   10.71
 -16  -2   1  174.07   16.48
  16  -2  -1  223.71   11.17
  16  -2  -1  213.39   10.00
  16  -2  -1  226.07   11.42
  16  -2  -1  202.12   11.22
 -16  -2   1  223.20   11.44
 -16  -2   1  189.64   10.62
 -16  -2   1  192.42   11.34
 -16  -2   1  215.71   11.76
 -16  -2   1  192.25   10.56
  16  -2  -1  222.33    9.77
 -16  -2   1  201.37   11.94
  16   2  -1  216.53   11.27
  16   2  -1  194.00   13.03
  16   2  -1  204.87   10.11
 -16   2   1  208.60   12.19
 -16   2   1  219.19   10.89
 -16   2   1  197.75   11.57
 -16   2   1  206.66   11.33
  16   2  -1  206.69   11.79
  16   2  -1  216.87   12.85
 -16   2   1  193.18   11.75
 -16   2   1  201.31   12.08
 -16   2   1  198.60   12.34
 -16   2   1  217.83   11.80
  16   2  -1  215.96   10.82
 -16   2   1  200.26   10.67
 -16   2   1  198.22   11.12
 -16   2   1  207.55   11.75
 -16   2   1  195.15   11.47
  16   2  -1  221.85   12.61
  16   2  -1  214.17   10.58
 -16   2   1  191.71   11.66
  16   2  -1  208.44   11.08
 -16   2   1  215.72   11.79
  16   2  -1  228.83   10.78
  16   2  -1  213.17   11.66
  15  -2  -1   66.30    5.50
 -15  -2   1   45.81    5.17
 -15  -2   1   51.11    8.89
  15  -2  -1   49.67    4.22
 -15  -2   1   52.06    6.06
  15  -2  -1   53.17    4.60
  15  -2  -1   58.03    4.85
  15  -2  -1   55.13    4.48
 -15  -2   1   54.97    4.83
 -15  -2   1   48.80    5.40
  15  -2  -1   53.57    5.21
 -15  -2   1   55.14    4.98
  15  -2  -1   50.74    4.99
 -15  -2   1   51.09    5.14
 -15  -2   1   51.57    5.52
 -15  -2   1   46.17    8.96
 -15  -2   1   59.33    5.21
  15  -2  -1   56.03    4.33
  15  -2  -1   55.10    4.05
  15  -2  -1   58.90    8.90
 -15  -2   1   51.53    5.71
  15  -2  -1   45.81    4.01
 -15  -2   1   56.62    5.37
  15  -2  -1   53.37    4.94
 -15  -2   1   65.47    5.72
  15  -2  -1   54.62    4.90
 -15  -2   1   52.44    4.79
  15   2  -1   61.93    5.73
 -15   2   1   56.84    5.79
 -15   2   1   57.44    5.42
  15   2  -1   54.17    9.24
 -15   2   1   52.04    5.22
 -15   2   1   51.88    5.10
 -15   2   1   53.51    5.10
  15   2  -1   55.65    4.82
  15   2  -1   45.94    8.60
 -15   2   1   51.28    4.66
 -15   2   1   52.10    5.09
  15   2  -1   57.40    4.63
  15   2  -1   56.90    5.09
  15   2  -1   49.39    5.62
 -15   2   1   44.61    8.00
  15   2  -1   59.11    4.98
  15   2  -1   53.83    5.89
 -15   2   1   53.10    5.53
  15   2  -1   56.74    4.63
 -15   2   1   54.32    5.09
  15   2  -1   50.52    4.88
 -15   2   1   50.03    5.39
 -15   2   1   61.25    6.19
  15   2  -1   58.79    5.81
 -15   2   1   57.94    5.47
  15   2  -1   57.36    4.44
  15   2  -1   51.94    5.22
  15   2  -1   54.31    4.56
 -15   2   1   51.67    4.62
 -14  -2   1  240.30   12.71
  14  -2  -1  234.15   11.68
  14  -2  -1  239.16   11.29
 -14  -2   1  231.86   12.23
 -14  -2   1  221.39   11.11
  14  -2  -1  221.94   11.31
 -14  -2   1  242.98   10.30
 -14  -2   1  238.82   10.82
 -14  -2   1  242.60   10.45
  14  -2  -1  222.93   14.43
 -14  -2   1  231.58   11.78
 -14  -2   1  237.63   10.88
  14  -2  -1  246.63   11.56
 -14  -2   1  236.94   11.24
 -14  -2   1  223.17   11.09
  14  -2  -1  227.36   10.73
 -14  -2   1  224.04   11.45
  14  -2  -1  241.87   10.43
 -14  -2   1  234.14   11.84
  14  -2  -1  235.20   10.57
  14  -2  -1  244.78   11.14
  14  -2  -1  227.79   10.75
 -14  -2   1  235.47   16.25
 -14  -2   1  230.56   11.15
 -14  -2   1  244.21   12.48
  14  -2  -1  267.39   12.56
  14  -2  -1  242.22   10.71
 -14  -2   1  231.42   11.77
  14  -2  -1  231.47   10.07
 -14  -2   1  246.13   16.49
  14  -2  -1  232.55   10.45
  14  -2  -1  233.42   11.56
  14  -2  -1  271.86   15.97
 -14  -2   1  236.35   11.43
 -14  -2   1  241.16   12.17
  14  -2  -1  215.66   10.87
 -14   2   1  253.43   12.50
  14   2  -1  231.80   11.78
  14   2  -1  261.47   16.05
  14   2  -1  214.50   11.98
 -14   2   1  233.46   11.63
  14   2  -1  216.96   11.75
  14   2  -1  250.11   11.69
  14   2  -1  239.34   10.87
 -14   2   1  240.26   12.64
 -14   2   1  246.77   11.95
 -14   2   1  256.59   12.18
 -14   2   1  221.65   11.37
  14   2  -1  207.63   11.15
 -14   2   1  249.71   11.90
  14   2  -1  246.66   12.76
  14   2  -1  212.95   12.10
  14   2  -1  246.81   12.24
  14   2  -1  241.70   10.58
  14   2  -1  245.77   11.47
 -14   2   1  248.99   16.16
  14   2  -1  202.25   11.33
 -14   2   1  225.53   11.76
 -14   2   1  233.31   11.62
  14   2  -1  237.48   11.40
  14   2  -1  235.28   12.66
  14   2  -1  249.62   16.13
 -14   2   1  257.50   12.62
  14   2  -1  244.13   10.98
  14   2  -1  235.73   10.81
 -14   2   1  228.67   10.95
 -14   2   1  210.47   13.37
 -14   2   1  219.63   10.88
 -14   2   1  224.45   12.16
  14   2  -1  225.19   10.92
  14   2  -1  242.79   11.10
  14   2  -1  251.06   12.58
 -14   2   1  240.95   15.30
 -13  -2   1  129.22    8.40
  13  -2  -1  137.53    7.68
  13  -2  -1  131.57    7.37
  13  -2  -1  147.57    6.99
 -13  -2   1  131.40    8.22
 -13  -2   1  143.08    6.78
  13  -2  -1  132.95    7.05
 -13  -2   1  135.44    7.61
  13  -2  -1  135.81    6.95
 -13  -2   1  130.93    9.15
 -13  -2   1  127.59    7.23
  13  -2  -1  149.89    7.40
 -13  -2   1  126.02    7.99
 -13  -2   1  120.05    8.58
 -13  -2   1  117.44    8.83
  13  -2  -1  138.65    7.87
  13  -2  -1  130.50    6.92
 -13  -2   1  124.04    7.19
  13  -2  -1  122.91    8.00
 -13  -2   1  124.03    8.53
  13  -2  -1  117.79    6.56
 -13  -2   1  132.25    7.88
  13  -2  -1  105.39    7.83
 -13  -2   1  146.49    8.53
 -13  -2   1  138.00    7.83
  13  -2  -1  138.50    7.16
 -13  -2   1  140.11    9.46
 -13  -2   1  137.52    7.79
  13  -2  -1  124.04    7.70
 -13  -2   1  118.35    8.11
  13  -2  -1  128.45    7.87
 -13  -2   1  140.42    7.16
  13  -2  -1  143.57    6.66
  13  -2  -1  135.62    7.59
 -13  -2   1  137.52    7.09
 -13  -2   1  129.13    8.98
  13  -2  -1  140.26    7.84
 -13  -2   1  135.87   11.36
 -13  -2   1  127.96    7.31
  13  -2  -1  134.12   10.30
  13  -2  -1  131.34   10.94
  13  -2  -1  137.69    6.80
  13  -2  -1  119.09    7.26
 -13  -2   1  138.39    8.63
  13  -2  -1  136.93    7.33
  13  -2  -1  113.46    7.62
 -13  -2   1  144.96    7.28
 -13  -2   1  144.79   11.72
  13  -2  -1  150.57    7.74
 -13  -2   1  134.47    7.91
 -13  -2   1  132.32    8.54
 -13  -2   1  137.84    6.64
 -13  -2   1  128.30    7.30
 -13  -2   1  119.44    8.99
  13  -2  -1  135.54    7.12
 -13   2   1  141.56    7.96
  13   2  -1  131.12    9.00
  13   2  -1  124.82    8.59
  13   2  -1  121.42    7.58
  13   2  -1  146.29    7.70
  13   2  -1  128.57    8.21
  13   2  -1  126.61    7.63
  13   2  -1  132.61    6.82
  13   2  -1  137.61    9.48
 -13   2   1  140.24    7.92
 -13   2   1  121.75    7.54
  13   2  -1  140.28    7.18
 -13   2   1  133.30    7.74
 -13   2   1  129.79    8.04
 -13   2   1  120.52    7.12
 -13   2   1  117.64    6.99
 -13   2   1  116.33    7.42
  13   2  -1  145.24    8.79
 -13   2   1  141.11    8.56
 -13   2   1  133.68    8.27
 -13   2   1  130.98    8.15
 -13   2   1  145.00    8.48
 -13   2   1  136.34    7.01
  13   2  -1  134.69    7.77
  13   2  -1  133.98    8.56
  13   2  -1  138.89    7.15
  13   2  -1  153.55   11.52
 -13   2   1  122.99    8.07
  13   2  -1  145.40   11.13
  13   2  -1  143.28    7.38
 -13   2   1  136.84    7.98
 -13   2   1  131.72   11.25
 -13   2   1  131.74    8.79
 -13   2   1  134.07    7.35
 -13   2   1  129.33    7.14
  13   2  -1  137.27    8.35
 -13   2   1  130.01    8.07
 -13   2   1  115.89    7.54
  13   2  -1  133.55    7.50
 -13   2   1  131.17   10.48
  13   2  -1  133.01    7.18
  13   2  -1  124.06    9.25
  13   2  -1  125.74    7.96
 -13   2   1  131.29    7.43
  13   2  -1  146.01    9.02
  13   2  -1  134.85    8.17
  13   2  -1  137.46    8.00
 -13   2   1  137.74    8.02
 -13   2   1  132.85    7.85
  13   2  -1  127.78    7.76
 -13   2   1  124.35    7.11
  13   2  -1  145.36    7.38
  13   2  -1  127.87    7.81
 -13   2   1  140.48    7.79
  13   2  -1  137.07    7.74
 -13   2   1  130.25    7.07
 -12  -2   1  242.51   12.72
  12  -2  -1  210.08   12.52
  12  -2  -1  256.49   13.11
 -12  -2   1  259.33   11.31
  12  -2  -1  238.15    9.45
 -12  -2   1  264.70    9.96
  12  -2  -1  237.99   10.76
 -12  -2   1  231.40   12.22
  12  -2  -1  246.98   11.68
 -12  -2   1  232.58   15.12
 -12  -2   1  248.50   12.13
  12  -2  -1  253.50   11.64
  12  -2  -1  277.26   11.35
  12  -2  -1  263.84   11.57
 -12  -2   1  257.12   11.27
  12  -2  -1  266.43   10.43
 -12  -2   1  260.08   11.38
 -12  -2   1  255.01   10.42
  12  -2  -1  242.56   11.38
 -12  -2   1  254.97   12.21
 -12  -2   1  261.59   11.39
  12  -2  -1  261.64   10.66
  12  -2  -1  254.45   10.99
 -12  -2   1  252.75   11.80
 -12  -2   1  265.24   11.00
 -12  -2   1  272.41   12.26
  12  -2  -1  264.72   11.42
  12  -2  -1  258.28   11.02
  12  -2  -1  252.69   10.77
  12  -2  -1  264.27   11.05
 -12  -2   1  244.04   10.86
  12  -2  -1  261.16   12.20
  12  -2  -1  243.99   10.76
  12  -2  -1  237.99   13.78
 -12  -2   1  261.89   13.43
  12  -2  -1  276.97   10.76
  12  -2  -1  258.83   11.75
 -12  -2   1  266.26   11.90
 -12  -2   1  254.84    9.72
 -12  -2   1  274.24   12.07
  12  -2  -1  240.82    9.72
  12  -2  -1  246.34   12.51
  12  -2  -1  274.81   13.50
  12  -2  -1  279.11   12.15
  12  -2  -1  248.88   11.18
 -12  -2   1  262.98   11.36
 -12  -2   1  262.75   15.56
 -12  -2   1  240.23   14.97
 -12  -2   1  264.17   11.54
 -12  -2   1  231.87   14.22
  12  -2  -1  258.48   10.66
  12  -2  -1  234.85   12.09
 -12  -2   1  272.67   11.40
 -12  -2   1  237.46   14.41
  12  -2  -1  289.45   15.15
 -12   2   1  246.50   11.08
 -12   2   1  247.05   12.00
  12   2  -1  268.32   11.24
 -12   2   1  268.34   11.65
  12   2  -1  254.53   12.84
 -12   2   1  262.48   11.85
  12   2  -1  252.79   14.94
  12   2  -1  258.33   11.87
 -12   2   1  254.67   10.99
 -12   2   1  233.47   11.55
  12   2  -1  251.41   11.43
  12   2  -1  269.52   11.13
  12   2  -1  286.87   14.01
  12   2  -1  265.19   13.32
  12   2  -1  274.66   12.85
 -12   2   1  265.20   12.50
  12   2  -1  249.28   11.06
  12   2  -1  249.91   11.66
  12   2  -1  253.86   12.07
 -12   2   1  244.23   11.93
  12   2  -1  280.57   11.99
 -12   2   1  256.25   11.17
  12   2  -1  278.88   15.49
 -12   2   1  250.49   11.78
 -12   2   1  264.58   12.22
  12   2  -1  250.01   11.81
  12   2  -1  243.40   12.24
  12   2  -1  240.01   11.72
 -12   2   1  266.81   14.83
 -12   2   1  259.05   11.11
 -12   2   1  257.25   12.26
  12   2  -1  276.71   12.62
 -12   2   1  241.76   12.02
 -12   2   1  245.00   12.70
  12   2  -1  267.66   12.38
 -12   2   1  231.91   11.55
  12   2  -1  236.15   12.06
 -12   2   1  246.21   11.69
  12   2  -1  273.86   12.88
  12   2  -1  279.29   11.43
 -12   2   1  260.48   11.84
 -12   2   1  268.78   11.35
 -12   2   1  252.93   10.73
 -12   2   1  251.86   15.18
  12   2  -1  274.48   11.56
  12   2  -1  250.29   13.02
  12   2  -1  253.72   11.38
  12   2  -1  214.50   12.50
 -12   2   1  277.56   13.70
 -12   2   1  274.66   12.48
 -12   2   1  248.87   10.93
 -11  -2   1  403.53   17.37
 -11  -2   1  401.47   18.30
 -11  -2   1  457.73   21.13
 -11  -2   1  417.96   17.99
  11  -2  -1  436.60   15.73
  11  -2  -1  422.41   16.72
 -11  -2   1  428.79   16.71
  11  -2  -1  408.52   17.35
  11  -2  -1  390.29   16.63
 -11  -2   1  416.23   17.71
  11  -2  -1  385.35   16.50
 -11  -2   1  391.62   18.12
  11  -2  -1  398.57   16.84
 -11  -2   1  411.91   15.92
  11  -2  -1  406.11   15.82
 -11  -2   1  393.49   18.06
 -11  -2   1  416.52   17.19
  11  -2  -1  437.53   19.68
  11  -2  -1  450.51   19.45
 -11  -2   1  428.90   16.38
 -11  -2   1  407.07   16.25
 -11  -2   1  417.92   17.21
 -11  -2   1  411.98   20.22
  11  -2  -1  401.77   17.03
 -11  -2   1  404.83   16.20
  11  -2  -1  408.67   16.44
 -11  -2   1  392.35   16.62
 -11  -2   1  413.39   16.18
  11  -2  -1  400.71   16.41
 -11  -2   1  416.40   16.81
 -11  -2   1  425.77   16.29
  11  -2  -1  402.59   15.89
  11  -2  -1  415.90   16.21
 -11  -2   1  439.24   16.36
 -11  -2   1  427.82   16.48
  11   2  -1  396.45   16.29
  11   2  -1  431.36   15.98
 -11   2   1  425.92   16.00
 -11   2   1  432.41   16.15
  11   2  -1  431.80   15.80
 -11   2   1  390.85   17.49
 -11   2   1  442.44   20.37
 -11   2   1  433.94   16.24
 -11   2   1  432.53   16.98
  11   2  -1  431.99   20.47
 -11   2   1  429.29   16.74
  11   2  -1  412.63   15.93
  11   2  -1  413.83   19.86
  11   2  -1  415.46   16.76
 -11   2   1  408.43   16.61
 -11   2   1  438.79   17.38
  11   2  -1  438.26   19.57
  11   2  -1  416.63   16.97
  11   2  -1  415.62   17.07
  11   2  -1  415.59   16.85
 -11   2   1  439.99   17.23
 -11   2   1  405.79   19.35
 -11   2   1  430.56   16.86
 -11   2   1  446.28   17.03
  11   2  -1  430.70   16.87
 -11   2   1  380.64   17.06
 -11   2   1  419.96   16.32
  11   2  -1  394.20   15.96
 -11   2   1  433.70   16.05
 -11   2   1  426.05   16.70
 -11   2   1  411.86   16.34
  11   2  -1  447.16   17.67
 -11   2   1  414.16   18.13
  11   2  -1  419.58   17.32
  11   2  -1  429.61   16.97
 -11   2   1  420.07   15.72
 -11   2   1  444.15   16.80
 -11   2   1  403.39   17.71
 -11   2   1  425.43   17.37
  11   2  -1  456.31   20.22
 -11   2   1  425.53   17.21
 -11   2   1  428.70   17.41
 -11   2   1  417.12   16.19
  11   2  -1  418.42   16.70
  11   2  -1  403.67   17.09
 -10  -2   1   24.53    1.95
  10  -2  -1   24.64    2.54
  10  -2  -1   25.80    2.23
  10  -2  -1   25.28    2.58
 -10  -2   1   24.02    2.34
  10  -2  -1   23.52    2.32
 -10  -2   1   26.40    2.12
 -10  -2   1   25.49    3.13
  10  -2  -1   36.38    3.12
 -10  -2   1   27.08    3.03
  10  -2  -1   31.70    2.96
 -10  -2   1   19.12    2.59
 -10  -2   1   23.88    3.14
  10  -2  -1   19.71    3.74
  10  -2  -1   18.54    2.78
  10  -2  -1   23.63    2.63
 -10  -2   1   24.02    2.96
  10  -2  -1   26.16    2.24
  10  -2  -1   25.89    1.44
  10  -2  -1   28.61    2.80
 -10  -2   1   31.55    3.29
  10  -2  -1   21.51    2.18
  10  -2  -1   22.31    1.57
  10  -2  -1   24.57    2.39
  10  -2  -1   24.26    2.12
 -10  -2   1   24.60    2.49
  10  -2  -1   24.51    2.12
 -10  -2   1   18.47    4.15
  10  -2  -1   22.92    2.84
 -10  -2   1   24.24    3.09
 -10  -2   1   26.07    2.00
 -10  -2   1   19.76    2.55
 -10  -2   1   27.13    3.64
 -10  -2   1   24.21    1.86
  10  -2  -1   26.81    2.34
  10  -2  -1   28.51    2.96
 -10  -2   1   26.78    2.98
 -10  -2   1   25.37    3.38
  10  -2  -1   23.79    2.89
  10  -2  -1   28.66    2.76
  10  -2  -1   21.98    2.42
  10  -2  -1   25.86    3.30
  10  -2  -1   25.68    2.44
 -10  -2   1   26.92    2.56
  10  -2  -1   21.63    1.79
  10  -2  -1   22.87    2.40
 -10  -2   1   26.44    3.82
 -10  -2   1   22.62    2.74
 -10  -2   1   20.86    3.46
 -10  -2   1   19.88    2.57
 -10  -2   1   25.27    3.40
 -10  -2   1   20.93    2.20
 -10  -2   1   27.70    2.67
 -10  -2   1   27.39    2.92
 -10  -2   1   19.17    2.74
  10  -2  -1   21.16    2.83
  10  -2  -1   26.25    2.65
 -10  -2   1   24.00    2.08
  10  -2  -1   22.98    3.23
  10  -2  -1   23.11    1.68
  10   2  -1   28.94    3.08
  10   2  -1   21.13    2.69
  10   2  -1   29.72    3.09
  10   2  -1   27.27    3.22
 -10   2   1   21.37    2.13
  10   2  -1   26.72    2.03
 -10   2   1   25.42    4.63
  10   2  -1   23.60    1.32
 -10   2   1   19.99    2.52
 -10   2   1   20.76    2.13
 -10   2   1   22.49    2.27
  10   2  -1   22.42    3.02
  10   2  -1   29.34    2.55
  10   2  -1   30.90    3.08
  10   2  -1   22.91    2.78
  10   2  -1   19.31    2.97
  10   2  -1   22.30    2.99
  10   2  -1   22.41    3.48
 -10   2   1   23.56    1.71
  10   2  -1   31.02    3.41
 -10   2   1   18.55    3.02
 -10   2   1   24.24    2.68
 -10   2   1   23.90    2.91
 -10   2   1   24.39    2.46
 -10   2   1   23.80    2.88
 -10   2   1   21.29    2.70
  10   2  -1   30.10    3.20
  10   2  -1   22.78    2.92
 -10   2   1   23.49    1.86
 -10   2   1   26.47    3.33
 -10   2   1   26.94    2.87
 -10   2   1   25.02    2.54
 -10   2   1   25.44    2.82
 -10   2   1   33.10    5.08
  10   2  -1   22.74    2.46
  10   2  -1   26.12    3.06
  10   2  -1   18.87    4.27
  10   2  -1   27.34    3.35
 -10   2   1   25.68    3.11
 -10   2   1   21.01    2.87
 -10   2   1   18.56    2.88
 -10   2   1   23.95    2.43
 -10   2   1   26.81    2.87
  10   2  -1   26.50    2.45
  10   2  -1   23.21    2.45
  10   2  -1   23.45    3.27
  10   2  -1   21.82    2.29
  10   2  -1   21.82    2.91
 -10   2   1   26.37    3.01
 -10   2   1   25.74    3.23
  10   2  -1   22.82    2.29
  10   2  -1   22.03    2.19
  10   2  -1   28.02    2.94
  10   2  -1   22.61    2.90
 -10   2   1   26.63    2.80
  10   2  -1   24.77    2.59
 -10   2   1   24.71    2.56
  10   2  -1   23.70    1.30
  10   2  -1   23.49    2.34
 -10   2   1   19.07    2.79
 -10   2   1   27.01    2.76
  10   2  -1   25.58    3.22
  -9  -2   1  425.96   19.66
   9  -2  -1  469.60   19.40
   9  -2  -1  451.75   18.83
  -9   2   1  442.11   19.54
   9   2  -1  445.75   16.94
  -9   2   1  427.12   18.98
   9   2  -1  450.30   19.67
  -8  -2   1   57.65    5.29
  -8  -2   1   58.44    3.45
  -8  -2   1   51.98    3.34
   8  -2  -1   56.59    2.98
  -8  -2   1   55.32    3.15
  -8  -2   1   58.66    3.52
   8  -2  -1   54.29    2.76
  -8  -2   1   58.17    2.92
  -8  -2   1   53.70    3.80
   8  -2  -1   54.25    3.36
   8  -2  -1   55.28    3.27
   8  -2  -1   55.54    3.58
  -8  -2   1   52.56    3.89
   8  -2  -1   52.34    3.42
  -8  -2   1   56.05    3.67
  -8  -2   1   52.44    4.07
   8  -2  -1   61.08    4.79
  -8  -2   1   53.61    4.28
   8  -2  -1   52.43    3.54
  -8  -2   1   57.03    4.23
  -8  -2   1   63.56    4.31
   8  -2  -1   61.19    3.88
   8  -2  -1   52.25    4.67
   8  -2  -1   67.89    3.95
   8  -2  -1   60.06    3.60
  -8  -2   1   51.84    2.93
   8  -2  -1   61.11    3.71
  -8  -2   1   69.04    4.73
   8  -2  -1   56.05    3.79
   8  -2  -1   52.85    3.08
  -8  -2   1   57.48    2.93
  -8  -2   1   59.39    3.77
   8  -2  -1   59.07    3.69
  -8  -2   1   55.38    2.98
   8  -2  -1   59.31    3.34
   8  -2  -1   59.44    3.61
  -8  -2   1   57.92    3.43
  -8  -2   1   58.64    4.52
   8  -2  -1   56.96    3.10
   8  -2  -1   54.83    3.89
  -8  -2   1   46.38    3.81
   8  -2  -1   52.35    3.36
   8  -2  -1   58.60    3.15
  -8  -2   1   53.58    3.66
  -8  -2   1   55.45    3.49
  -8  -2   1   62.14    3.45
   8  -2  -1   51.97    3.18
   8  -2  -1   67.31    4.07
   8  -2  -1   49.48    2.55
   8  -2  -1   53.86    3.34
   8  -2  -1   49.61    3.52
   8  -2  -1   59.93    3.74
  -8  -2   1   51.70    3.03
   8  -2  -1   56.04    3.05
  -8  -2   1   52.13    3.78
   8  -2  -1   50.78    3.37
  -8  -2   1   55.60    4.31
   8   2  -1   57.39    5.27
  -8   2   1   52.73    2.08
   8   2  -1   57.18    4.15
   8   2  -1   59.49    3.84
  -8   2   1   53.50    3.81
   8   2  -1   53.65    3.22
  -8   2   1   52.40    2.05
  -8   2   1   57.94    3.54
   8   2  -1   59.10    4.07
  -8   2   1   53.68    3.25
   8   2  -1   52.58    2.94
  -8   2   1   52.72    3.61
  -8   2   1   55.02    3.47
   8   2  -1   53.28    3.56
  -8   2   1   52.52    2.04
   8   2  -1   56.64    3.23
   8   2  -1   60.85    3.83
   8   2  -1   50.89    3.36
  -8   2   1   50.13    3.65
  -8   2   1   59.52    2.65
   8   2  -1   50.16    3.76
  -8   2   1   52.14    3.21
  -8   2   1   56.44    3.10
   8   2  -1   49.43    3.97
   8   2  -1   53.09    4.23
   8   2  -1   54.76    3.42
   8   2  -1   54.97    2.16
   8   2  -1   65.02    4.15
   8   2  -1   54.31    2.14
  -8   2   1   55.50    3.97
  -8   2   1   60.88    3.86
   8   2  -1   58.77    4.18
  -8   2   1   49.67    4.87
   8   2  -1   53.62    3.86
  -8   2   1   53.83    3.87
  -8   2   1   50.93    3.55
   8   2  -1   49.64    3.28
   8   2  -1   51.72    3.30
  -8   2   1   54.72    3.34
  -8   2   1   77.47    5.67
   8   2  -1   51.58    3.65
   8   2  -1   48.08    3.53
   8   2  -1   61.24    4.23
   8   2  -1   56.65    3.21
   8   2  -1   61.54    4.00
   8   2  -1   56.49    3.91
  -8   2   1   54.44    4.11
   8   2  -1   55.53    3.44
   8   2  -1   52.98    3.32
  -8   2   1   52.71    3.52
  -8   2   1   48.49    3.50
   8   2  -1   58.33    3.91
  -8   2   1   54.85    3.83
  -8   2   1   56.29    3.59
   8   2  -1   53.27    3.26
  -8   2   1   53.47    2.01
  -8   2   1   54.08    3.80
  -8   2   1   58.59    3.77
  -8   2   1   56.10    3.55
  -8   2   1   55.17    3.58
  -8   2   1   58.91    2.80
  -8   2   1   52.27    3.68
  -8   2   1   49.37    3.18
  -8   2   1   53.11    3.56
  -8   2   1   54.81    3.18
  -8   2   1   59.70    3.85
   7  -2  -1  667.11   24.71
  -7  -2   1  608.17   25.05
  -7  -2   1  635.49   25.09
   7  -2  -1  661.36   24.39
   7   2  -1  663.86   25.28
   7   2  -1  675.50   25.46
  -7   2   1  648.11   24.59
   6  -2  -1  321.21   12.38
  -6  -2   1  290.26   12.95
   6  -2  -1  304.07   12.49
  -6  -2   1  280.52   12.72
  -6   2   1  266.35   12.35
   6   2  -1  279.57   12.71
   6   2  -1  296.29   11.12
  -6   2   1  285.75   12.26
   6   2  -1  287.02   12.89
   5  -2  -1 1052.89   35.09
  -5  -2   1  988.36   35.80
  -5  -2   1 1057.45   35.91
   5  -2  -1 1031.29   35.23
  -5   2   1  996.87   35.35
  -5   2   1 1021.11   35.15
   5   2  -1 1004.28   35.77
  -4  -2   1    4.20    0.76
  -4  -2   1    5.67    1.45
   4  -2  -1    3.85    0.72
   4  -2  -1    3.11    0.54
  -4  -2   1    3.66    0.71
   4  -2  -1    8.39    1.20
   4  -2  -1    3.36    0.84
  -4  -2   1    6.08    1.09
  -4  -2   1    2.33    0.61
   4  -2  -1    3.08    0.46
   4  -2  -1    2.85    0.74
  -4  -2   1    3.21    0.75
  -4  -2   1    3.69    0.75
   4  -2  -1    2.54    0.56
   4  -2  -1    3.08    0.51
  -4  -2   1    2.14    0.71
  -4  -2   1    3.29    0.98
   4  -2  -1    5.13    0.88
  -4  -2   1    3.55    0.75
   4  -2  -1    2.12    0.57
   4  -2  -1    4.96    0.78
  -4  -2   1    4.05    0.82
   4  -2  -1    3.84    0.61
   4  -2  -1    3.21    0.58
  -4  -2   1    9.92    1.79
   4  -2  -1    4.26    0.89
   4  -2  -1    3.09    0.64
   4  -2  -1    3.50    1.13
   4  -2  -1    3.88    0.72
  -4  -2   1    6.58    0.81
  -4  -2   1    3.11    0.71
   4  -2  -1    2.25    0.59
   4  -2  -1    2.64    0.59
   4  -2  -1    4.15    0.70
  -4  -2   1    2.30    0.63
   4  -2  -1    5.23    0.97
  -4  -2   1    2.60    0.80
   4  -2  -1    3.98    1.02
  -4  -2   1    2.20    0.56
   4  -2  -1    3.75    0.57
  -4  -2   1    6.44    1.26
   4  -2  -1    2.55    0.65
  -4  -2   1    7.64    1.35
  -4  -2   1    3.17    0.62
  -4  -2   1    3.08    0.58
  -4  -2   1    6.01    1.13
  -4  -2   1    3.11    0.60
   4  -2  -1    3.78    0.54
   4  -2  -1    5.66    0.99
   4  -2  -1    3.29    0.67
  -4  -2   1    6.28    1.09
  -4  -2   1    3.92    0.81
  -4   2   1    5.02    0.67
  -4   2   1    5.98    0.90
  -4   2   1    5.15    0.91
  -4   2   1    3.18    0.52
   4   2  -1    2.89    0.70
  -4   2   1    2.39    0.58
   4   2  -1    2.56    0.57
   4   2  -1    5.75    1.33
  -4   2   1    4.51    0.84
  -4   2   1    3.28    0.71
  -4   2   1    3.46    0.57
   4   2  -1    3.51    0.68
   4   2  -1    3.98    1.23
   4   2  -1    3.27    0.75
  -4   2   1    5.38    0.92
   4   2  -1    4.44    0.74
  -4   2   1    5.34    0.96
   4   2  -1    2.34    0.59
  -4   2   1    2.95    0.72
   4   2  -1    3.07    0.65
   4   2  -1    4.51    0.79
  -4   2   1    3.87    0.58
  -4   2   1    2.38    0.75
   4   2  -1    3.29    0.79
  -4   2   1    2.79    0.48
   4   2  -1    1.92    0.57
   4   2  -1    2.92    0.88
  -4   2   1    3.38    0.80
  -4   2   1    3.53    0.70
  -4   2   1    2.33    0.50
  -4   2   1    3.22    0.51
  -4   2   1    5.40    1.17
   4   2  -1    2.64    0.78
  -4   2   1    5.11    0.68
   4   2  -1    2.90    0.64
   4   2  -1    2.80    0.66
   4   2  -1    3.66    0.86
  -4   2   1    3.01    0.51
   4   2  -1    3.94    0.80
   4   2  -1    2.19    0.68
   4   2  -1    2.25    0.69
  -4   2   1    3.29    0.66
   4   2  -1    3.21    0.85
   4   2  -1    2.43    0.77
  -4   2   1    5.07    0.74
   4   2  -1    2.87    0.84
  -4   2   1    4.00    0.69
  -4   2   1    3.88    0.67
  -4   2   1    5.29    0.85
  -4   2   1    3.51    0.51
  -4   2   1    1.73    0.51
  -4   2   1    1.97    0.76
   4   2  -1    2.42    0.57
   4   2  -1    3.88    0.67
  -4   2   1    4.32    0.68
   4   2  -1    2.78    0.76
   4   2  -1    3.00    0.58
  -4   2   1    3.49    0.68
  -4   2   1    4.23    0.92
  -4   2   1    6.79    1.01
  -4   2   1    4.44    0.76
   4   2  -1    4.91    0.65
  -4   2   1    5.14    1.26
   4   2  -1    2.24    0.80
   4   2  -1    3.66    1.00
   4   2  -1    3.77    0.81
  -4   2   1    5.95    0.69
  -4   2   1    6.00    0.83
   4   2  -1    2.71    0.57
  -3  -2   1   82.99    3.73
  -3  -2   1   89.15    3.78
  -3  -2   1   80.09    3.89
  -3  -2   1   83.17    3.85
  -3  -2   1   75.12    4.38
  -3  -2   1   88.19    4.38
   3  -2  -1   86.02    3.86
   3  -2  -1   84.49    4.00
   3  -2  -1   90.94    3.72
  -3  -2   1  103.75    4.21
  -3  -2   1   87.19    4.14
   3  -2  -1   86.87    3.59
  -3  -2   1   91.50    3.84
  -3  -2   1   88.94    3.65
   3  -2  -1   92.15    3.75
   3  -2  -1   83.37    4.08
  -3  -2   1   87.86    4.39
   3   2  -1   87.63    3.86
  -3   2   1   90.33    3.99
  -3   2   1   81.06    4.14
   3   2  -1   85.24    3.58
   3   2  -1   90.25    3.79
  -3   2   1   86.48    4.01
  -3   2   1   85.47    3.73
  -3   2   1   89.44    3.58
   3   2  -1   80.18    3.82
  -3   2   1   78.40    3.60
  -3   2   1   87.79    3.94
   3   2  -1   90.87    3.77
  -3   2   1   86.33    3.95
   3   2  -1   93.33    4.13
   3   2  -1   85.12    3.63
   3   2  -1   90.10    3.66
  -3   2   1   81.94    3.83
   3   2  -1   92.62    3.75
  -3   2   1   93.32    4.19
  -3   2   1   87.07    3.53
   3   2  -1   91.49    3.79
  -3   2   1   86.32    4.10
   3   2  -1   82.50    4.48
   3   2  -1   84.42    4.08
   3   2  -1   89.35    3.86
   3   2  -1   96.05    4.37
   3   2  -1   86.79    3.80
   3   2  -1   91.99    3.89
  -3   2   1   86.70    3.94
   3   2  -1   84.24    3.76
  -3   2   1   82.82    3.60
   2  -2  -1   65.61    2.78
   2  -2  -1   59.95    2.94
  -2  -2   1   59.30    3.28
  -2  -2   1   66.19    2.93
  -2  -2   1   63.33    3.19
  -2  -2   1   67.28    3.22
  -2  -2   1   63.40    2.97
   2  -2  -1   56.67    2.94
   2  -2  -1   67.06    2.75
   2  -2  -1   63.27    2.56
   2  -2  -1   63.47    2.80
  -2  -2   1   62.83    3.34
  -2  -2   1   63.81    2.84
  -2  -2   1   65.48    2.76
   2  -2  -1   60.37    2.69
   2  -2  -1   62.30    2.58
  -2  -2   1   59.74    2.66
  -2  -2   1   64.32    2.83
  -2  -2   1   66.04    2.80
  -2  -2   1   62.18    3.30
   2  -2  -1   60.99    2.88
  -2  -2   1   61.59    2.84
   2  -2  -1   63.42    2.79
  -2  -2   1   62.70    3.15
   2  -2  -1   63.10    2.70
   2  -2  -1   68.39    3.10
  -2  -2   1   60.95    2.96
   2  -2  -1   64.12    2.88
  -2  -2   1   62.87    3.03
  -2  -2   1   63.19    3.04
  -2  -2   1   66.40    2.94
  -2  -2   1   70.74    2.81
  -2  -2   1   63.25    3.31
   2   2  -1   62.24    3.05
   2   2  -1   63.47    3.12
  -2   2   1   60.66    2.95
  -2   2   1   64.18    2.99
  -2   2   1   64.21    2.86
  -2   2   1   65.19    3.06
   2   2  -1   62.72    2.94
  -2   2   1   63.55    2.66
  -2   2   1   67.54    3.00
   2   2  -1   62.88    2.86
  -2   2   1   65.90    3.13
  -2   2   1   61.60    2.81
   2   2  -1   60.67    2.91
  -2   2   1   63.97    2.77
   2   2  -1   72.14    2.97
  -2   2   1   62.66    2.77
  -2   2   1   66.25    3.08
   2   2  -1   65.11    3.38
  -2   2   1   57.05    3.03
  -2   2   1   62.23    2.60
  -2   2   1   59.76    2.80
   2   2  -1   64.07    3.05
  -2   2   1   62.34    2.99
  -2   2   1   62.24    2.75
  -2   2   1   65.91    2.98
  -2   2   1   60.49    2.67
   2   2  -1   69.40    2.99
  -2   2   1   66.03    2.81
   2   2  -1   63.34    2.75
   2   2  -1   65.43    2.82
   2   2  -1   65.15    2.91
  -2   2   1   62.99    2.97
   2   2  -1   67.95    2.83
   2   2  -1   65.13    3.02
  -2   2   1   64.85    2.58
   2   2  -1   63.87    3.23
   2   2  -1   66.21    2.72
  -1  -2   1   17.74    1.20
  -1  -2   1   17.93    1.04
  -1  -2   1   20.29    0.83
  -1  -2   1   15.94    0.97
  -1  -2   1   21.45    1.55
  -1  -2   1   17.01    1.07
  -1  -2   1   16.47    0.95
  -1  -2   1   16.82    1.21
   1  -2  -1   15.62    0.82
   1  -2  -1   15.93    1.12
   1  -2  -1   15.41    1.18
   1  -2  -1   17.89    1.13
   1  -2  -1   16.46    1.26
   1  -2  -1   18.02    1.32
   1  -2  -1   18.85    0.88
  -1  -2   1   17.17    1.00
  -1  -2   1   19.10    1.33
   1  -2  -1   19.61    0.91
  -1  -2   1   16.69    1.35
   1  -2  -1   16.31    0.81
   1  -2  -1   14.03    1.01
  -1  -2   1   21.03    0.83
   1  -2  -1   16.94    1.03
   1  -2  -1   17.49    0.89
  -1  -2   1   15.94    1.23
   1  -2  -1   17.17    0.83
   1  -2  -1   17.05    1.13
   1  -2  -1   17.00    1.26
   1  -2  -1   17.34    1.19
  -1  -2   1   23.75    1.60
  -1  -2   1   17.30    1.05
  -1  -2   1   15.46    1.33
  -1  -2   1   16.44    1.21
  -1  -2   1   17.13    1.10
   1  -2  -1   15.82    1.21
   1  -2  -1   17.84    0.82
  -1  -2   1   15.67    1.01
  -1  -2   1   17.52    0.96
  -1  -2   1   16.85    0.74
   1  -2  -1   16.82    1.04
  -1  -2   1   20.45    1.40
   1  -2  -1   15.91    1.13
  -1  -2   1   16.27    1.28
  -1  -2   1   16.86    0.96
  -1  -2   1   18.34    1.05
  -1  -2   1   15.86    0.95
   1  -2  -1   17.21    1.34
   1  -2  -1   16.02    1.18
  -1  -2   1   17.95    1.23
   1  -2  -1   22.25    1.03
  -1  -2   1   18.62    1.31
   1  -2  -1   16.07    0.99
   1  -2  -1   16.70    1.10
  -1  -2   1   17.57    1.01
   1  -2  -1   17.91    1.05
   1  -2  -1   17.15    1.21
  -1  -2   1   17.96    1.18
  -1  -2   1   20.22    1.43
   1  -2  -1   17.38    1.57
   1  -2  -1   17.86    0.95
   1  -2  -1   17.33    1.16
   1  -2  -1   16.11    1.13
   1   2  -1   18.40    1.06
   1   2  -1   14.81    1.20
   1   2  -1   15.51    1.20
   1   2  -1   21.86    1.36
   1   2  -1   18.90    1.08
  -1   2   1   17.40    1.05
   1   2  -1   15.64    1.14
   1   2  -1   16.74    1.29
  -1   2   1   18.67    1.08
   1   2  -1   17.69    1.01
  -1   2   1   17.16    1.25
  -1   2   1   16.26    0.90
  -1   2   1   21.14    0.88
  -1   2   1   17.82    0.92
   1   2  -1   16.97    1.04
   1   2  -1   15.82    0.78
  -1   2   1   16.04    1.04
   1   2  -1   16.84    0.76
   1   2  -1   16.59    0.82
  -1   2   1   18.32    1.13
  -1   2   1   16.49    1.14
   1   2  -1   16.93    0.71
  -1   2   1   16.50    0.69
   1   2  -1   16.11    1.16
  -1   2   1   16.29    1.21
  -1   2   1   18.24    0.70
   1   2  -1   16.80    1.40
   1   2  -1   17.31    1.37
  -1   2   1   17.79    1.20
  -1   2   1   17.47    1.14
  -1   2   1   16.68    0.87
   1   2  -1   17.13    0.92
   1   2  -1   16.08    1.20
  -1   2   1   17.40    0.84
  -1   2   1   15.18    0.94
   1   2  -1   16.89    1.27
  -1   2   1   17.93    0.83
   1   2  -1   17.16    0.88
   1   2  -1   21.84    1.15
  -1   2   1   19.57    1.22
   1   2  -1   17.60    1.30
  -1   2   1   17.63    1.02
   1   2  -1   16.08    1.21
  -1   2   1   16.90    1.26
   1   2  -1   16.45    0.85
  -1   2   1   16.35    0.89
  -1   2   1   16.24    1.01
   1   2  -1   22.16    1.17
  -1   2   1   19.01    0.97
  -1   2   1   17.14    1.05
   1   2  -1   16.24    1.31
  -1   2   1   17.55    0.89
  -1   2   1   16.92    0.94
   1   2  -1   18.20    1.08
  -1   2   1   18.40    1.22
   1   2  -1   17.43    0.96
   1   2  -1   14.44    0.79
   1   2  -1   16.55    1.23
  -1   2   1   17.20    0.89
   1   2  -1   17.41    0.95
  -1   2   1   17.37    1.20
   1   2  -1   17.40    1.01
  -1   2   1   17.09    1.37
   1   2  -1   17.56    1.34
  -1   2   1   16.56    1.22
  -1   2   1   18.68    1.17
  -1   2   1   16.96    1.17
   0  -2  -1   27.63    1.67
   0  -2   1   26.45    1.29
   0  -2   1   23.03    1.54
   0  -2  -1   25.47    1.58
   0  -2   1   27.15    1.56
   0  -2  -1   26.74    1.39
   0  -2  -1   25.06    1.13
   0  -2  -1   27.93    1.45
   0  -2   1   26.05    1.15
   0  -2  -1   28.37    1.26
   0  -2   1   29.45    1.67
   0  -2  -1   26.88    1.05
   0  -2   1   27.01    1.69
   0  -2  -1   27.87    1.52
   0  -2  -1   29.95    1.62
   0  -2   1   27.92    1.30
   0  -2   1   27.84    1.10
   0  -2  -1   28.16    1.26
   0  -2   1   25.99    1.55
   0  -2  -1   27.12    1.28
   0  -2   1   28.30    1.64
   0  -2   1   26.13    1.25
   0  -2  -1   27.81    1.65
   0  -2  -1   24.15    1.45
   0  -2   1   28.28    1.09
   0  -2  -1   32.30    1.67
   0  -2  -1   31.70    1.92
   0  -2  -1   27.23    1.22
   0  -2  -1   27.65    1.48
   0  -2   1   27.45    1.14
   0  -2   1   24.94    1.26
   0  -2  -1   31.95    1.39
   0  -2   1   27.77    1.17
   0  -2  -1   23.08    1.51
   0  -2  -1   26.23    1.57
   0  -2   1   28.40    1.09
   0  -2  -1   25.80    1.40
   0  -2   1   25.61    1.53
   0  -2   1   26.71    1.34
   0  -2   1   25.51    1.54
   0  -2   1   27.42    1.09
   0  -2  -1   34.80    1.68
   0  -2  -1   29.01    1.31
   0  -2  -1   26.14    1.63
   0  -2  -1   24.80    1.48
   0  -2   1   28.14    1.08
   0  -2   1   26.29    1.07
   0  -2   1   27.07    1.54
   0  -2   1   25.45    1.50
   0  -2   1   24.88    1.54
   0   2  -1   25.54    1.25
   0   2   1   28.47    1.24
   0   2   1   27.31    1.06
   0   2   1   25.13    1.59
   0   2  -1   27.49    1.13
   0   2  -1   26.59    1.12
   0   2   1   25.99    1.54
   0   2   1   27.33    1.34
   0   2   1   28.61    1.12
   0   2  -1   28.25    1.61
   0   2   1   26.79    1.90
   0   2   1   24.73    1.75
   0   2   1   24.09    1.30
   0   2   1   25.46    1.64
   0   2   1   27.91    1.23
   0   2  -1   27.79    1.30
   0   2  -1   26.22    1.15
   0   2   1   28.62    1.35
   0   2   1   24.12    1.78
   0   2  -1   24.70    1.58
   0   2   1   27.36    1.08
   0   2   1   28.14    1.25
   0   2  -1   24.82    1.52
   0   2   1   27.98    1.28
   0   2   1   29.11    1.49
   0   2  -1   26.96    1.58
   0   2  -1   28.32    1.59
   0   2  -1   27.85    1.58
   0   2   1   29.18    1.31
   0   2   1   29.29    1.49
   0   2  -1   27.42    1.04
   0   2  -1   26.50    1.62
   0   2   1   28.51    1.31
   0   2  -1   27.27    1.16
   0   2  -1   27.61    1.43
   0   2   1   26.47    1.06
   0   2  -1   25.27    1.48
   0   2  -1   26.54    1.11
   0   2   1   28.15    1.46
   0   2  -1   34.27    1.65
   0   2  -1   28.12    1.30
   0   2   1   25.61    1.08
   0   2   1   25.43    1.29
   0   2   1   25.94    1.59
   0   2  -1   28.32    1.09
   0   2  -1   24.60    1.50
   0   2  -1   34.50    1.74
   0   2   1   27.24    1.49
   0   2  -1   25.60    1.47
   0   2   1   26.86    1.32
   0   2   1   31.16    1.26
   0   2  -1   25.70    1.34
   0   2   1   27.59    1.60
   0   2  -1   30.29    1.85
   0   2  -1   27.62    1.30
   0   2  -1   28.89    1.23
   0   2   1   25.64    1.39
   0   2   1   32.17    1.73
   0   2   1   29.07    1.83
   0   2   1   27.35    1.47
   1  -2   1   54.31    2.33
   1  -2   1   58.05    2.79
  -1  -2  -1   61.04    2.58
  -1  -2  -1   56.82    3.12
  -1  -2  -1   60.67    2.99
   1  -2   1   56.02    2.24
  -1  -2  -1   55.82    3.09
  -1  -2  -1   56.61    2.66
  -1  -2  -1   59.09    2.80
  -1  -2  -1   55.75    2.71
   1  -2   1   65.82    2.89
  -1  -2  -1   54.42    2.69
  -1  -2  -1   55.50    2.83
  -1  -2  -1   63.34    2.89
   1  -2   1   54.05    2.24
  -1  -2  -1   64.01    2.80
  -1  -2  -1   53.82    2.92
   1  -2   1   54.33    2.66
   1  -2   1   62.29    2.80
  -1  -2  -1   56.82    2.37
  -1  -2  -1   60.38    2.52
  -1  -2  -1   57.71    2.33
  -1   2  -1   57.19    2.66
  -1   2  -1   60.38    2.68
   1   2   1   60.81    2.57
   1   2   1   56.08    2.61
   1   2   1   59.58    2.79
  -1   2  -1   57.20    2.71
   1   2   1   57.11    3.10
  -1   2  -1   60.87    2.77
  -1   2  -1   56.99    2.32
  -1   2  -1   56.45    2.65
   1   2   1   63.36    3.02
   1   2   1   57.66    2.70
   1   2   1   56.94    2.79
  -1   2  -1   62.69    2.73
   1   2   1   60.66    2.80
   1   2   1   55.91    2.82
   1   2   1   56.17    2.45
   1   2   1   59.41    2.62
  -1   2  -1   57.65    2.72
   1   2   1   55.73    2.73
  -1   2  -1   54.30    2.54
  -1   2  -1   59.10    2.67
   1   2   1   56.18    2.51
   1   2   1   56.18    2.66
   1   2   1   55.57    3.07
  -1   2  -1   61.27    2.57
  -1   2  -1   56.11    2.24
   1   2   1   57.93    2.99
   1   2   1   58.73    2.61
  -1   2  -1   60.57    2.31
   1   2   1   61.65    2.90
   1   2   1   60.51    2.88
   1   2   1   60.96    2.58
   1   2   1   59.46    2.47
  -1   2  -1   55.00    2.75
   1   2   1   58.84    2.50
   1   2   1   58.15    2.41
  -2  -2  -1  111.51    5.08
  -2  -2  -1  105.74    4.87
  -2  -2  -1  115.02    5.08
   2  -2   1  118.28    4.49
  -2   2  -1  113.49    4.46
  -2   2  -1  115.71    4.72
  -2   2  -1  112.44    4.71
   2   2   1  113.98    5.10
  -2   2  -1  110.14    4.52
   2   2   1  105.82    5.00
  -2   2  -1  109.19    4.45
  -3  -2  -1 1909.77   62.13
   3   2   1 1828.41   62.11
  -3   2  -1 1918.45   61.42
   4  -2   1  461.73   16.80
   4  -2   1  458.51   16.90
  -4  -2  -1  491.72   17.75
  -4  -2  -1  459.64   17.66
   4   2   1  451.87   17.58
  -4   2  -1  485.39   17.06
   4   2   1  449.93   17.55
  -4   2  -1  482.38   17.04
   5  -2   1 1979.62   66.74
  -5  -2  -1 2028.28   67.71
   5  -2   1 2032.87   66.95
  -5  -2  -1 2041.39   67.88
   5   2   1 2031.82   67.85
  -5   2  -1 1922.85   66.86
   5   2   1 2007.81   67.72
  -5   2  -1 2130.48   67.16
  -6  -2  -1 1368.75   46.48
   6  -2   1 1330.71   45.47
   6  -2   1 1320.64   45.63
  -6  -2  -1 1288.62   46.44
   6   2   1 1347.40   46.48
   6   2   1 1276.47   46.26
  -6   2  -1 1362.07   45.82
  -6   2  -1 1351.30   45.77
  -7  -2  -1  924.89   34.65
   7  -2   1  959.62   33.92
  -7  -2  -1  923.51   34.90
   7  -2   1  939.71   34.09
  -7   2  -1  952.97   34.21
   7   2   1  955.92   34.88
  -7   2  -1  916.12   35.54
   7   2   1 1008.04   35.30
   8  -2   1  273.32   10.57
  -8  -2  -1  295.22   11.41
   8  -2   1  297.95   10.78
  -8  -2  -1  282.01   10.92
  -8  -2  -1  272.19   11.31
  -8  -2  -1  274.98   12.55
   8  -2   1  286.45   13.15
  -8  -2  -1  262.89   11.51
  -8  -2  -1  276.28   12.18
  -8  -2  -1  265.12   11.99
  -8  -2  -1  266.32   13.46
  -8  -2  -1  265.41   12.52
  -8  -2  -1  275.17   10.88
  -8  -2  -1  287.39   12.57
   8  -2   1  287.12   11.31
  -8  -2  -1  274.17   10.84
  -8  -2  -1  313.74   14.39
   8  -2   1  277.96   10.84
   8  -2   1  267.78   12.68
  -8  -2  -1  269.11   11.82
   8  -2   1  261.62   11.46
   8  -2   1  282.50   11.22
   8   2   1  267.65   12.05
  -8   2  -1  269.20   13.07
   8   2   1  278.79   11.84
   8   2   1  289.14   11.60
   8   2   1  289.23   12.18
   8   2   1  274.81   13.66
  -8   2  -1  275.81   11.52
   8   2   1  263.99   11.55
   8   2   1  311.54   14.13
  -8   2  -1  255.53   11.17
   8   2   1  289.42   11.79
  -8   2  -1  275.37   10.97
   8   2   1  293.20   12.55
  -8   2  -1  265.14   11.85
  -8   2  -1  286.69   11.12
  -8   2  -1  275.91   10.93
  -8   2  -1  264.84   11.12
  -8   2  -1  293.04   11.87
  -8   2  -1  279.98   10.88
  -8   2  -1  302.86   12.19
  -8   2  -1  265.04   11.40
  -8   2  -1  286.05   11.32
   8   2   1  276.25   11.73
   8   2   1  288.96   11.94
   8   2   1  276.34   11.41
   8   2   1  291.43   11.54
  -8   2  -1  286.85   13.25
   8   2   1  287.02   11.42
   9  -2   1  905.65   34.64
  -9  -2  -1  927.58   36.04
  -9  -2  -1  896.43   35.61
   9  -2   1  994.38   35.43
   9   2   1  900.15   35.58
   9   2   1  988.39   36.21
  -9   2  -1  939.55   35.30
  -9   2  -1  950.13   35.34
  10  -2   1    5.67    1.47
 -10  -2  -1    5.44    1.49
 -10  -2  -1    5.48    1.99
 -10  -2  -1    6.96    1.63
  10  -2   1    5.63    1.59
  10  -2   1    6.47    1.68
  10  -2   1    4.95    1.70
  10  -2   1    5.80    2.18
 -10  -2  -1    6.77    2.76
 -10  -2  -1    7.21    1.35
 -10  -2  -1    3.58    1.29
  10  -2   1    6.63    1.84
 -10  -2  -1    5.50    1.41
  10  -2   1    6.63    1.65
 -10  -2  -1    6.84    1.55
  10  -2   1    4.46    1.38
  10  -2   1    5.54    1.45
 -10  -2  -1   11.89    1.93
  10  -2   1    5.47    1.45
 -10  -2  -1    6.22    1.55
  10  -2   1    3.96    1.33
  10  -2   1    5.07    1.49
  10  -2   1    6.69    1.30
  10  -2   1    6.46    1.69
  10  -2   1    8.09    2.91
 -10  -2  -1    3.82    1.83
  10  -2   1    6.79    1.64
 -10  -2  -1    7.28    1.27
  10  -2   1    6.99    1.83
 -10  -2  -1    7.09    2.14
  10  -2   1    9.01    1.73
 -10  -2  -1    4.85    1.60
 -10  -2  -1    4.73    1.44
 -10  -2  -1    4.24    1.35
  10  -2   1    5.55    1.61
  10  -2   1    6.68    1.60
  10  -2   1    5.58    0.67
 -10  -2  -1    6.02    1.92
  10  -2   1    6.05    0.75
 -10  -2  -1    5.27    1.92
 -10  -2  -1    7.94    1.89
  10  -2   1    5.85    1.18
  10  -2   1    8.64    1.80
 -10  -2  -1    4.22    1.55
 -10  -2  -1    6.43    1.77
  10  -2   1    5.41    1.41
 -10  -2  -1    7.66    2.31
 -10  -2  -1    5.44    1.92
 -10  -2  -1    5.76    1.75
 -10  -2  -1    4.30    1.84
 -10  -2  -1    7.83    1.42
 -10  -2  -1    6.13    1.41
 -10  -2  -1    7.55    1.47
 -10  -2  -1    6.97    1.92
  10  -2   1    7.01    1.89
  10  -2   1    5.19    1.57
  10  -2   1    5.55    1.41
  10   2   1    5.54    1.91
  10   2   1    5.78    1.87
 -10   2  -1    9.03    1.96
 -10   2  -1    5.62    1.38
  10   2   1    7.09    1.38
 -10   2  -1    7.00    1.84
  10   2   1    8.55    2.07
  10   2   1    5.47    1.92
  10   2   1    4.53    1.62
  10   2   1   10.70    2.24
  10   2   1    6.04    1.85
 -10   2  -1    4.04    2.30
  10   2   1    7.44    1.93
  10   2   1   10.41    3.14
  10   2   1    6.61    0.96
 -10   2  -1    5.77    1.50
  10   2   1    6.55    1.69
 -10   2  -1    5.06    1.86
 -10   2  -1    7.50    2.86
  10   2   1    5.81    1.58
 -10   2  -1    5.70    1.83
 -10   2  -1    8.32    1.86
 -10   2  -1    7.10    1.95
  10   2   1    8.10    1.76
  10   2   1    5.75    1.11
 -10   2  -1    7.36    1.93
 -10   2  -1    7.98    1.90
  10   2   1    5.35    1.61
  10   2   1    7.32    1.99
  10   2   1    7.53    2.06
  10   2   1   11.65    3.50
  10   2   1    7.59    1.55
 -10   2  -1    5.73    1.86
  10   2   1    8.26    2.02
 -10   2  -1    5.46    1.60
  10   2   1    6.83    1.53
  10   2   1    5.30    1.42
 -10   2  -1    7.62    2.15
  10   2   1    7.77    1.99
  10   2   1    3.96    1.64
  10   2   1    6.41    1.60
  10   2   1    5.73    1.29
 -10   2  -1    4.05    1.14
  10   2   1    5.79    0.95
  10   2   1    3.19    1.24
 -10   2  -1    7.04    1.76
 -10   2  -1    3.57    1.68
 -10   2  -1    7.14    1.72
  10   2   1    8.35    1.90
  10   2   1    6.25    1.62
 -10   2  -1    7.40    1.54
  10   2   1    7.29    1.91
  10   2   1    5.61    1.39
 -10   2  -1    5.81    1.53
  10   2   1    9.11    1.87
 -10   2  -1    5.94    1.60
 -11  -2  -1  628.99   22.55
 -11  -2  -1  604.49   23.51
  11  -2   1  595.46   23.30
  11  -2   1  595.26   23.74
 -11  -2  -1  643.36   22.64
  11  -2   1  607.50   23.17
 -11  -2  -1  593.19   24.27
  11  -2   1  610.31   22.09
 -11  -2  -1  617.56   26.71
  11  -2   1  613.50   22.15
  11  -2   1  598.11   23.46
  11  -2   1  585.70   22.71
  11  -2   1  598.39   25.41
 -11  -2  -1  632.69   27.18
  11  -2   1  603.44   23.02
 -11  -2  -1  600.91   25.00
 -11  -2  -1  622.32   22.55
 -11  -2  -1  606.28   24.83
 -11  -2  -1  607.25   23.94
  11  -2   1  629.76   22.88
 -11  -2  -1  640.40   23.07
 -11  -2  -1  555.36   24.40
 -11   2  -1  626.89   22.98
  11   2   1  593.74   22.55
  11   2   1  658.19   24.07
  11   2   1  642.45   23.54
  11   2   1  581.47   23.63
  11   2   1  602.74   23.10
 -11   2  -1  615.75   22.00
  11   2   1  591.50   22.99
  11   2   1  620.28   23.73
 -11   2  -1  615.01   26.20
  11   2   1  641.63   23.74
  11   2   1  592.12   24.42
  11   2   1  652.89   26.92
 -11   2  -1  612.00   22.93
  11   2   1  627.80   23.23
  11   2   1  586.48   24.62
 -11   2  -1  622.28   22.50
  12  -2   1    3.06    1.25
  12  -2   1    2.33    1.43
 -12  -2  -1    3.33    2.21
 -12  -2  -1    3.59    1.15
  12  -2   1    3.61    1.35
  12  -2   1    4.46    1.64
  12  -2   1    3.44    1.60
  12  -2   1    6.35    3.61
 -12  -2  -1    3.73    1.24
  12  -2   1    4.86    1.80
  12  -2   1    3.81    1.59
  12  -2   1    3.33    1.51
 -12  -2  -1    2.52    1.86
 -12  -2  -1    4.09    1.53
 -12  -2  -1    1.60    1.79
 -12  -2  -1    3.04    1.11
  12  -2   1    2.24    1.36
 -12  -2  -1    3.34    1.41
  12  -2   1    4.43    1.73
  12  -2   1    3.13    1.43
  12  -2   1    6.73    2.09
 -12  -2  -1    3.65    1.07
 -12  -2  -1    2.70    3.19
 -12  -2  -1    2.57    1.34
  12  -2   1    4.94    1.74
 -12  -2  -1    2.13    1.86
 -12  -2  -1    2.22    1.46
 -12  -2  -1    3.47    1.80
  12  -2   1    2.90    1.67
 -12  -2  -1    4.81    1.57
  12  -2   1    2.66    1.40
  12  -2   1    3.18    1.42
  12  -2   1    6.15    1.92
  12  -2   1    4.52    1.55
 -12  -2  -1    4.15    1.70
 -12  -2  -1    1.53    3.06
 -12  -2  -1    2.31    2.24
  12  -2   1    2.35    1.33
 -12  -2  -1    0.23    1.61
 -12  -2  -1    2.93    1.55
  12  -2   1    5.52    1.73
  12  -2   1    0.65    1.19
 -12  -2  -1    4.27    1.66
 -12   2  -1    2.79    1.62
 -12   2  -1    3.65    1.70
  12   2   1    1.81    1.74
 -12   2  -1    6.00    1.96
 -12   2  -1    2.04    1.40
 -12   2  -1    3.25    1.61
 -12   2  -1    1.58    1.66
  12   2   1    3.06    0.82
  12   2   1    5.05    1.93
  12   2   1    4.91    2.00
  12   2   1    2.59    1.81
  12   2   1    4.81    1.55
  12   2   1    3.84    2.03
  12   2   1    4.19    2.21
  12   2   1    2.04    1.57
  12   2   1    1.15    1.57
  12   2   1    2.49    1.56
 -12   2  -1    9.16    2.05
  12   2   1    5.27    1.98
 -12   2  -1    7.64    2.16
  12   2   1   12.04    2.32
 -12   2  -1    2.24    1.66
 -12   2  -1    3.10    1.52
 -12   2  -1    2.74    1.58
 -12   2  -1    2.45    2.14
 -12   2  -1    3.83    1.68
  12   2   1    2.14    1.78
 -12   2  -1    3.20    1.99
  12   2   1    3.78    3.35
 -12   2  -1    5.47    2.01
 -12   2  -1    8.07    2.33
 -12   2  -1    4.34    2.04
  12   2   1   13.70    4.43
 -12   2  -1    3.76    1.58
  12   2   1    3.15    1.30
  12   2   1    3.97    1.68
 -12   2  -1    2.48    1.23
 -12   2  -1   -0.05    2.81
  12   2   1    4.45    1.97
 -12   2  -1    1.17    1.48
 -12   2  -1    2.56    1.46
  12   2   1    4.38    2.03
  12   2   1    1.68    1.38
  12   2   1    3.48    1.75
  12   2   1    3.51    0.88
  12   2   1    3.44    2.02
  12   2   1    6.23    1.80
  12   2   1    2.15    1.18
  12   2   1    9.60    2.30
  12   2   1    1.73    1.63
 -12   2  -1    0.79    1.86
  12   2   1    1.40    1.63
  12   2   1    2.79    1.38
  13  -2   1  600.72   22.11
  13  -2   1  603.24   21.97
  13  -2   1  523.55   22.69
 -13  -2  -1  600.90   23.74
  13  -2   1  588.77   21.97
  13  -2   1  610.24   26.80
 -13  -2  -1  590.01   27.89
  13  -2   1  620.38   22.94
 -13  -2  -1  554.43   22.24
  13  -2   1  654.09   22.64
 -13  -2  -1  517.56   25.09
  13  -2   1  574.76   23.98
  13  -2   1  549.77   23.40
 -13  -2  -1  575.22   22.36
  13  -2   1  618.75   22.74
  13  -2   1  527.63   22.96
 -13  -2  -1  560.62   23.51
 -13  -2  -1  618.12   25.06
 -13  -2  -1  592.68   23.19
 -13  -2  -1  566.67   22.02
  13  -2   1  516.88   22.76
 -13  -2  -1  604.06   22.35
 -13  -2  -1  602.97   22.54
 -13  -2  -1  587.60   24.19
  13  -2   1  627.04   22.98
 -13  -2  -1  538.98   24.76
 -13  -2  -1  598.89   22.58
 -13  -2  -1  538.68   24.24
  13  -2   1  610.27   22.27
  13  -2   1  597.61   22.36
 -13  -2  -1  540.37   24.31
 -13  -2  -1  664.54   22.94
 -13  -2  -1  593.84   22.53
 -13  -2  -1  588.28   23.14
 -13  -2  -1  635.20   24.88
 -13  -2  -1  613.77   22.61
 -13  -2  -1  544.76   24.70
  13  -2   1  536.20   22.42
 -13  -2  -1  596.42   22.89
 -13   2  -1  569.86   22.41
  13   2   1  649.08   24.35
 -13   2  -1  595.01   23.26
 -13   2  -1  608.82   23.31
  13   2   1  603.81   24.27
 -13   2  -1  550.33   23.91
  13   2   1  579.23   23.71
 -13   2  -1  573.05   23.53
  13   2   1  535.72   24.49
  13   2   1  624.10   24.07
 -13   2  -1  616.72   23.89
  13   2   1  557.96   22.47
  13   2   1  623.08   22.37
  13   2   1  521.40   23.05
 -13   2  -1  630.22   23.34
  13   2   1  524.82   22.65
  13   2   1  595.23   23.45
  13   2   1  574.71   23.23
 -13   2  -1  547.27   23.89
 -13   2  -1  568.82   22.27
 -13   2  -1  574.58   24.38
 -13   2  -1  629.91   22.59
 -13   2  -1  574.39   22.72
 -13   2  -1  590.06   22.24
  13   2   1  587.47   22.99
 -13   2  -1  627.25   23.16
 -13   2  -1  569.10   21.78
 -13   2  -1  623.25   23.39
 -13   2  -1  596.59   27.53
 -13   2  -1  571.29   23.22
  13   2   1  579.45   23.86
  13   2   1  545.66   21.92
  13   2   1  635.70   22.79
  13   2   1  593.83   27.28
  13   2   1  615.91   22.60
  13   2   1  624.64   22.23
 -13   2  -1  617.61   23.05
 -13   2  -1  653.68   27.69
  13   2   1  529.94   22.71
 -13   2  -1  588.05   22.34
 -13   2  -1  609.00   23.82
  13   2   1  657.57   24.88
  13   2   1  578.41   24.50
  14  -2   1    7.42    2.02
  14  -2   1    8.06    2.30
 -14  -2  -1    7.24    2.41
  14  -2   1    7.51    2.00
  14  -2   1   11.31    2.45
 -14  -2  -1   11.42    5.59
 -14  -2  -1    6.22    2.15
 -14  -2  -1    5.51    2.16
  14  -2   1    9.16    2.47
  14  -2   1   10.14    2.75
 -14  -2  -1    7.49    2.57
  14  -2   1    6.42    2.16
 -14  -2  -1    8.20    2.02
  14  -2   1    5.60    2.24
 -14  -2  -1    8.60    2.71
 -14  -2  -1    7.71    3.35
  14  -2   1    8.53    2.12
 -14  -2  -1    6.11    2.04
 -14  -2  -1    7.35    2.43
 -14  -2  -1    9.03    2.37
  14  -2   1    9.85    2.45
 -14  -2  -1    7.93    2.03
  14  -2   1    8.06    2.09
 -14  -2  -1    7.53    2.20
  14  -2   1   11.70    2.26
 -14  -2  -1    7.50    2.29
 -14  -2  -1    4.49    2.73
  14  -2   1    1.56    4.38
 -14  -2  -1    8.45    2.60
  14  -2   1    8.97    2.26
  14  -2   1   11.40    2.40
  14  -2   1    9.44    5.58
  14   2   1   11.08    2.30
 -14   2  -1    5.04    2.22
  14   2   1    7.53    2.25
 -14   2  -1    6.41    5.01
  14   2   1   12.28    3.27
 -14   2  -1    7.40    2.41
 -14   2  -1   10.54    2.73
 -14   2  -1    8.34    2.38
  14   2   1    9.99    2.61
  14   2   1    8.63    2.29
  14   2   1    9.71    2.30
  14   2   1    8.79    2.23
  14   2   1    7.52    1.94
  14   2   1   10.34    2.29
 -14   2  -1    8.38    2.31
 -14   2  -1   10.23    2.91
  14   2   1    8.05    2.59
  14   2   1   10.63    2.89
  14   2   1    7.77    2.10
  14   2   1    6.17    5.30
 -14   2  -1    5.42    2.17
  14   2   1    7.26    2.38
  14   2   1    7.59    2.35
  14   2   1   11.34    3.02
 -14   2  -1    9.58    2.66
  14   2   1    7.50    2.06
  14   2   1   10.04    2.68
 -14   2  -1    7.64    2.16
 -14   2  -1   -0.55    4.47
  14   2   1   10.65    2.59
  15  -2   1  339.50   13.84
  15  -2   1  327.53   14.11
 -15  -2  -1  348.33   15.87
 -15  -2  -1  326.69   15.60
  15  -2   1  327.27   14.20
 -15  -2  -1  325.01   14.91
  15  -2   1  353.06   14.97
 -15  -2  -1  303.14   15.28
 -15  -2  -1  354.15   14.89
  15  -2   1  339.12   14.01
 -15  -2  -1  332.35   16.17
  15  -2   1  343.32   14.66
 -15  -2  -1  295.02   20.14
  15  -2   1  325.58   14.30
 -15  -2  -1  314.92   20.60
  15  -2   1  335.91   15.31
  15  -2   1  343.12   15.12
  15  -2   1  342.27   15.32
 -15  -2  -1  322.39   15.85
  15  -2   1  339.91   13.55
 -15  -2  -1  332.04   15.36
 -15  -2  -1  325.98   14.87
 -15   2  -1  321.78   15.18
  15   2   1  362.93   16.71
  15   2   1  326.35   14.57
  15   2   1  337.76   14.63
 -15   2  -1  332.33   16.20
  15   2   1  308.47   15.37
  15   2   1  330.35   15.06
  15   2   1  349.95   15.55
  15   2   1  334.74   16.61
  15   2   1  335.21   15.95
  15   2   1  349.18   14.49
 -15   2  -1  344.70   15.57
  15   2   1  345.82   14.55
 -15   2  -1  333.93   14.77
  15   2   1  341.21   14.09
  15   2   1  360.24   16.63
 -15   2  -1  353.84   15.95
 -15   2  -1  317.10   15.51
 -15   2  -1  346.49   15.82
  15   2   1  345.99   15.13
  15   2   1  305.31   19.62
 -15   2  -1  325.87   14.81
 -15   2  -1  344.35   15.61
  15   2   1  333.22   16.22
 -16  -2  -1   12.05    3.27
 -16  -2  -1   18.11    3.76
  16  -2   1   16.30    3.04
  16  -2   1   16.04    3.13
  16  -2   1   18.74    2.93
  16  -2   1   13.61    3.60
 -16  -2  -1   14.21    3.22
  16  -2   1   17.60    2.89
 -16  -2  -1   17.15    3.71
  16  -2   1   15.15    2.90
 -16  -2  -1   21.21    4.03
  16  -2   1   18.19    3.63
 -16  -2  -1   15.82    3.16
  16  -2   1   16.55    2.93
  16  -2   1   18.30    3.17
  16  -2   1   12.91    2.62
 -16  -2  -1   19.42    3.72
 -16   2  -1   11.36    3.50
  16   2   1   14.54    3.56
 -16   2  -1   20.89    3.87
  16   2   1   14.34    3.69
  16   2   1   14.81    3.64
 -16   2  -1   12.84    3.76
  16   2   1   14.71    6.77
 -16   2  -1   11.58    3.36
 -16   2  -1   14.45    3.68
  16   2   1   16.20    3.48
  16   2   1   14.14    3.30
 -16   2  -1   18.77    3.71
  16   2   1   22.06    3.93
 -16   2  -1   12.06    2.92
 -16   2  -1   17.40    3.83
  16   2   1   11.41    2.83
 -16   2  -1   17.85    3.37
  16   2   1   14.05    2.92
 -16   2  -1   14.36    3.32
 -16  -3   1   61.03    6.23
 -16  -3   1   44.28    5.86
 -16  -3   1   63.27    5.47
  16  -3  -1   59.04    5.16
  16  -3  -1   54.56    5.17
  16  -3  -1   55.79    4.69
 -16  -3   1   47.71    6.78
  16  -3  -1   57.78    5.01
  16  -3  -1   73.82    6.23
 -16  -3   1   62.20    6.05
 -16  -3   1   67.61    6.00
  16  -3  -1   67.96    5.69
 -16  -3   1   59.63    5.79
 -16  -3   1   67.50    5.62
 -16  -3   1   62.73    5.66
  16  -3  -1   59.50    5.13
 -16   3   1   63.32    5.33
 -16   3   1   64.54    6.88
 -16   3   1   64.63    6.04
 -16   3   1   64.82    6.21
 -16   3   1   42.19    5.57
 -16   3   1   59.47    5.75
 -16   3   1   62.06    6.04
  16   3  -1   60.12    5.25
 -16   3   1   57.36    8.14
  16   3  -1   66.32    5.92
  16   3  -1   56.05    5.38
  16   3  -1   76.31    6.74
  16   3  -1   63.74    6.48
  16   3  -1   68.52    5.15
  16   3  -1   61.27    6.64
  16   3  -1   62.76    5.63
  16   3  -1   53.91    4.96
 -16   3   1   59.86    6.26
 -15  -3   1  391.73   23.64
  15  -3  -1  424.73   17.64
  15  -3  -1  417.74   17.37
 -15  -3   1  407.41   18.25
  15  -3  -1  411.03   17.07
 -15  -3   1  434.34   19.14
  15  -3  -1  356.73   23.76
 -15  -3   1  407.11   18.66
  15  -3  -1  421.33   16.78
 -15  -3   1  428.03   17.76
  15  -3  -1  425.93   17.30
 -15  -3   1  426.45   18.57
 -15  -3   1  421.17   18.97
  15  -3  -1  448.20   18.47
 -15  -3   1  421.14   17.86
 -15  -3   1  409.92   18.32
  15  -3  -1  423.40   17.99
  15  -3  -1  413.95   17.78
 -15  -3   1  400.20   18.05
 -15  -3   1  411.51   17.64
 -15   3   1  415.64   18.14
  15   3  -1  423.02   17.23
  15   3  -1  430.50   18.47
  15   3  -1  413.53   16.87
 -15   3   1  397.19   18.81
  15   3  -1  420.41   18.81
  15   3  -1  412.70   19.46
 -15   3   1  445.06   18.78
  15   3  -1  400.95   18.89
 -15   3   1  417.34   19.35
  15   3  -1  415.79   17.25
 -15   3   1  399.25   18.30
  15   3  -1  405.88   17.71
 -15   3   1  431.79   18.42
 -15   3   1  427.09   18.70
 -15   3   1  403.47   17.26
 -15   3   1  428.56   19.07
 -15   3   1  414.85   18.63
 -15   3   1  428.22   18.53
  15   3  -1  428.73   17.51
  15   3  -1  415.79   17.79
  15   3  -1  455.04   17.89
  15   3  -1  440.99   19.83
 -15   3   1  423.19   19.40
  15   3  -1  428.53   23.60
  15   3  -1  387.64   18.18
 -14  -3   1   94.57    6.74
  14  -3  -1  107.56    6.82
 -14  -3   1   98.44    6.39
  14  -3  -1  104.63    6.52
 -14  -3   1  105.00    6.56
 -14  -3   1  104.85   11.21
 -14  -3   1  101.74    6.99
 -14  -3   1  105.50    6.62
  14  -3  -1  105.63    6.70
 -14  -3   1  101.33    6.97
 -14  -3   1   85.87    7.78
  14  -3  -1   96.70    6.30
 -14  -3   1  100.05    7.28
 -14  -3   1  116.74    6.94
 -14  -3   1   90.85    8.29
 -14  -3   1  101.37    7.31
  14  -3  -1  104.47    6.48
 -14  -3   1  112.42    7.55
  14  -3  -1   97.62    6.80
  14  -3  -1  103.77    6.20
  14  -3  -1   93.90    5.79
 -14  -3   1   98.77    7.04
 -14  -3   1  100.25    6.42
 -14   3   1  107.21    7.34
 -14   3   1  101.58    7.43
  14   3  -1  113.94    8.22
  14   3  -1   95.67    5.96
  14   3  -1   96.87    6.29
 -14   3   1  111.77    7.13
 -14   3   1   99.18    7.10
  14   3  -1   97.23    7.36
  14   3  -1   98.06    7.63
  14   3  -1   75.07   10.09
  14   3  -1   81.40    6.99
 -14   3   1  111.44    7.26
  14   3  -1  106.63    6.73
  14   3  -1  105.51    6.70
 -14   3   1   88.66    6.79
  14   3  -1   89.96    6.08
 -14   3   1  100.00    7.10
  14   3  -1  100.20    7.17
  14   3  -1  105.36    7.90
  14   3  -1  101.71    7.27
  14   3  -1   98.06    6.15
 -14   3   1  104.47    7.76
  14   3  -1  107.88    6.77
 -14   3   1  106.48    7.37
  14   3  -1  103.64    7.02
 -14   3   1   93.88    7.29
  14   3  -1  111.85   11.13
  14   3  -1  105.79    6.73
 -14   3   1  106.31    7.62
 -14   3   1  100.97    6.82
 -14   3   1   93.18    9.80
  14   3  -1   81.03    7.08
  14   3  -1  113.47    7.34
 -14   3   1   93.95    6.15
  14   3  -1   93.37    6.11
 -13  -3   1  285.81   17.60
 -13  -3   1  287.43   12.90
  13  -3  -1  318.25   13.72
 -13  -3   1  267.23   17.25
  13  -3  -1  303.53   13.28
 -13  -3   1  292.78   13.02
  13  -3  -1  307.28   12.00
  13  -3  -1  306.39   13.51
 -13  -3   1  312.05   12.59
  13  -3  -1  290.68   12.99
 -13  -3   1  301.25   14.06
 -13  -3   1  304.40   13.70
 -13  -3   1  299.19   11.96
 -13  -3   1  258.88   13.58
 -13  -3   1  314.59   12.00
  13  -3  -1  311.39   12.71
 -13  -3   1  284.42   12.91
 -13  -3   1  282.77   14.84
 -13  -3   1  299.27   13.04
 -13  -3   1  304.51   11.67
 -13  -3   1  315.21   14.74
 -13  -3   1  279.24   12.53
  13  -3  -1  311.92   16.90
 -13  -3   1  302.24   13.59
  13  -3  -1  293.87   12.39
 -13  -3   1  302.61   13.42
  13  -3  -1  298.26   12.97
 -13  -3   1  301.56   14.14
 -13  -3   1  293.47   12.98
  13  -3  -1  299.31   13.19
 -13  -3   1  305.07   12.18
  13  -3  -1  295.45   11.68
  13  -3  -1  296.01   13.25
  13  -3  -1  291.28   12.87
 -13  -3   1  330.70   14.60
 -13  -3   1  272.77   15.14
  13  -3  -1  298.23   12.27
 -13  -3   1  281.00   13.79
 -13  -3   1  279.44   13.36
  13   3  -1  315.94   13.30
 -13   3   1  308.48   13.72
 -13   3   1  293.60   12.68
  13   3  -1  309.29   12.54
 -13   3   1  302.56   13.84
 -13   3   1  300.56   13.93
 -13   3   1  294.35   13.54
  13   3  -1  276.30   13.65
  13   3  -1  301.33   12.68
 -13   3   1  300.66   14.03
  13   3  -1  332.71   16.76
 -13   3   1  315.29   17.19
  13   3  -1  300.50   14.10
 -13   3   1  308.33   14.63
 -13   3   1  300.91   12.98
  13   3  -1  312.14   13.84
  13   3  -1  296.13   17.32
 -13   3   1  285.78   12.84
  13   3  -1  279.56   13.11
 -13   3   1  314.97   13.61
 -13   3   1  313.95   14.02
  13   3  -1  291.96   12.67
 -13   3   1  310.20   14.05
  13   3  -1  307.63   16.82
  13   3  -1  269.42   13.36
 -13   3   1  282.72   14.64
 -13   3   1  276.34   12.27
 -13   3   1  274.75   12.86
  13   3  -1  315.64   14.89
 -13   3   1  283.90   13.47
  13   3  -1  308.51   14.03
  13   3  -1  279.92   13.57
  13   3  -1  327.46   14.95
  13   3  -1  308.20   12.93
  13   3  -1  290.40   13.04
  13   3  -1  322.29   17.97
 -13   3   1  284.53   12.56
 -13   3   1  298.40   14.07
 -13   3   1  283.80   13.95
 -13   3   1  312.28   14.48
  13   3  -1  311.40   14.94
 -13   3   1  293.59   12.69
 -12  -3   1  184.42    9.52
  12  -3  -1  188.82    9.58
  12  -3  -1  192.24    9.37
  12  -3  -1  197.26    8.90
 -12  -3   1  195.51   11.55
 -12  -3   1  177.06   10.15
  12  -3  -1  182.23    9.83
 -12  -3   1  198.91    8.76
  12  -3  -1  204.23   11.04
 -12  -3   1  215.94    9.60
  12  -3  -1  188.99   11.81
 -12  -3   1  181.79   10.59
  12  -3  -1  197.07    9.64
 -12  -3   1  187.15   10.29
  12  -3  -1  176.21    8.14
  12  -3  -1  192.62    8.48
  12  -3  -1  196.08    9.35
 -12  -3   1  203.68    8.46
 -12  -3   1  193.64    9.27
 -12  -3   1  184.44   13.01
 -12  -3   1  166.25   10.40
 -12  -3   1  194.21    9.80
 -12  -3   1  199.10   10.01
 -12  -3   1  188.75    9.94
  12  -3  -1  187.39    8.51
  12  -3  -1  188.42    8.02
 -12  -3   1  196.61    9.14
 -12  -3   1  198.16   13.29
 -12  -3   1  197.96   10.06
 -12  -3   1  163.03   10.91
 -12  -3   1  197.99    7.96
  12  -3  -1  179.48    9.35
  12  -3  -1  184.62    9.79
 -12  -3   1  197.03   10.23
 -12  -3   1  209.74    8.21
  12  -3  -1  189.14    8.22
 -12  -3   1  176.44    8.86
 -12  -3   1  195.69    9.18
  12  -3  -1  185.80    9.15
  12  -3  -1  182.78    9.44
  12  -3  -1  188.33    9.28
  12  -3  -1  181.91    8.52
  12  -3  -1  175.57    9.13
 -12  -3   1  199.74    8.24
  12  -3  -1  185.09   10.01
 -12  -3   1  187.44    9.11
 -12  -3   1  192.15    9.36
 -12  -3   1  189.10   10.04
  12  -3  -1  192.25    9.49
  12  -3  -1  186.84   11.98
 -12  -3   1  194.91    8.39
 -12  -3   1  193.65   10.30
 -12  -3   1  184.59    9.02
 -12  -3   1  171.06   10.90
 -12   3   1  189.84    9.98
  12   3  -1  186.05   12.65
  12   3  -1  157.35    9.34
 -12   3   1  196.87   10.00
  12   3  -1  190.58   12.29
 -12   3   1  199.61    9.77
 -12   3   1  170.04   12.29
  12   3  -1  200.80   10.64
  12   3  -1  198.48   10.63
 -12   3   1  221.00    9.87
 -12   3   1  198.98   12.53
  12   3  -1  208.11    8.91
 -12   3   1  199.59   10.05
 -12   3   1  197.69    9.30
 -12   3   1  184.23    8.54
 -12   3   1  185.34    9.50
  12   3  -1  198.80   10.35
 -12   3   1  175.38   11.93
  12   3  -1  207.33    9.61
  12   3  -1  198.84   10.14
  12   3  -1  181.30   10.03
  12   3  -1  199.35    9.85
 -12   3   1  211.16   10.37
  12   3  -1  182.78   10.25
  12   3  -1  187.77    8.92
 -12   3   1  204.57   10.39
  12   3  -1  188.07    8.91
 -12   3   1  188.64    9.56
 -12   3   1  185.21    9.28
 -12   3   1  181.57    9.76
 -12   3   1  191.31    8.88
  12   3  -1  184.43    9.17
  12   3  -1  194.01   10.05
  12   3  -1  193.62    9.25
  12   3  -1  202.17    9.95
  12   3  -1  203.93   13.21
  12   3  -1  179.71    9.64
 -12   3   1  202.00   10.64
  12   3  -1  175.69    9.59
  12   3  -1  198.50   13.07
 -12   3   1  210.85    9.92
 -12   3   1  199.31    8.96
 -12   3   1  200.81    9.04
  12   3  -1  202.30   10.25
 -12   3   1  189.63    9.60
  12   3  -1  206.83   10.20
  12   3  -1  198.64    8.84
 -12   3   1  180.19    9.58
  12   3  -1  181.50   10.11
  12   3  -1  187.12   10.56
  12   3  -1  205.14    9.18
  12   3  -1  187.21    9.83
 -12   3   1  198.20    9.98
  12   3  -1  198.28    9.31
 -12   3   1  202.50   11.64
  11  -3  -1  126.96    7.27
  11  -3  -1  135.68    7.48
 -11  -3   1  146.80    7.72
 -11  -3   1  152.85    7.46
  11  -3  -1  139.52    6.87
 -11  -3   1  133.98    8.96
 -11  -3   1  132.35    8.30
  11  -3  -1  133.22    7.83
 -11  -3   1  148.69    7.32
 -11  -3   1  153.18    8.00
  11  -3  -1  139.00    7.39
 -11  -3   1  134.99    7.85
  11  -3  -1  148.94    7.96
  11  -3  -1  148.77    7.53
  11  -3  -1  150.06    7.72
  11  -3  -1  146.84    7.46
 -11  -3   1  145.09    7.41
 -11  -3   1  125.23    7.91
  11  -3  -1  134.80    7.85
  11  -3  -1  147.22    6.47
 -11  -3   1  141.01    7.13
 -11  -3   1  136.86    7.15
  11  -3  -1  146.20    6.53
  11  -3  -1  147.44    6.75
 -11  -3   1  162.51   11.16
 -11  -3   1  128.93    8.89
 -11  -3   1  139.39    7.89
 -11  -3   1  149.99    6.38
  11  -3  -1  139.78    6.23
 -11  -3   1  159.92    6.70
  11  -3  -1  142.67    7.39
  11  -3  -1  150.82    7.53
  11  -3  -1  151.81    7.36
 -11  -3   1  149.37    7.74
  11  -3  -1  145.35    6.79
  11  -3  -1  148.59    7.59
  11  -3  -1  146.40    9.85
  11  -3  -1  141.77    6.44
 -11  -3   1  146.09    6.76
 -11  -3   1  144.22    7.03
 -11  -3   1  139.93    7.23
 -11  -3   1  137.09    8.88
  11  -3  -1  134.70    7.40
 -11  -3   1  132.33    7.01
 -11  -3   1  143.38    7.69
 -11  -3   1  130.96    8.40
  11  -3  -1  147.82    6.12
  11  -3  -1  147.41    9.54
  11  -3  -1  134.97    7.66
  11  -3  -1  144.68    7.66
 -11  -3   1  141.28    6.49
  11  -3  -1  133.15    6.49
 -11  -3   1  158.28    7.00
 -11  -3   1  144.00    7.71
 -11  -3   1  138.95    6.45
 -11  -3   1  146.60    7.27
  11   3  -1  144.45    7.93
  11   3  -1  151.22    8.20
  11   3  -1  133.07    7.14
 -11   3   1  143.83    6.98
  11   3  -1  143.92    7.97
 -11   3   1  146.72    7.68
 -11   3   1  135.25    8.17
  11   3  -1  151.18    6.97
  11   3  -1  149.26    8.51
 -11   3   1  153.70    7.11
  11   3  -1  132.93    7.67
  11   3  -1  159.68    8.33
  11   3  -1  140.36    7.98
 -11   3   1  149.97    8.24
  11   3  -1  154.45    8.75
 -11   3   1  134.90    7.62
 -11   3   1  152.67    7.44
  11   3  -1  131.43   10.20
 -11   3   1  136.82    6.66
 -11   3   1  137.40    7.61
 -11   3   1  160.92   10.27
  11   3  -1  139.06    8.21
 -11   3   1  138.51    7.81
  11   3  -1  137.78   10.28
  11   3  -1  122.29    7.49
  11   3  -1  149.16    7.66
 -11   3   1  148.47    7.13
 -11   3   1  145.03    7.88
 -11   3   1  150.42    8.12
  11   3  -1  152.65    9.05
 -11   3   1  137.37    6.86
  11   3  -1  145.10    7.09
  11   3  -1  155.91    7.03
  11   3  -1  156.54    8.77
  11   3  -1  133.70    8.02
 -11   3   1  138.09    7.59
  11   3  -1  134.40    8.38
 -11   3   1  139.73    7.60
  11   3  -1  144.41    7.14
 -11   3   1  138.16    7.92
 -11   3   1  139.34   10.09
 -11   3   1  146.97    8.49
 -11   3   1  144.78    7.98
  11   3  -1  131.70    7.57
  11   3  -1  136.81    7.99
 -11   3   1  145.94    8.08
  11   3  -1  126.44    7.05
 -11   3   1  142.06    7.44
 -11   3   1  139.85    7.60
 -11   3   1  151.35    7.25
 -11   3   1  149.77    7.61
 -11   3   1  152.83    8.61
  11   3  -1  127.32    6.86
 -11   3   1  142.41    7.66
 -11   3   1  142.42    7.93
 -11   3   1  146.18    7.22
  11   3  -1  139.12    7.24
  11   3  -1  143.37    6.96
  11   3  -1  152.98    7.96
  11   3  -1  152.23    8.34
 -11   3   1  139.91    7.48
 -10  -3   1  640.46   25.04
 -10  -3   1  693.82   28.27
  10  -3  -1  667.68   26.93
 -10  -3   1  623.46   26.22
  10  -3  -1  677.72   26.47
 -10  -3   1  623.86   27.74
  10  -3  -1  651.41   24.27
  10   3  -1  652.16   27.84
  10   3  -1  692.08   28.03
  10   3  -1  681.80   25.13
  10   3  -1  663.12   24.98
 -10   3   1  668.93   27.54
 -10   3   1  667.51   24.12
 -10   3   1  691.49   27.04
  -9  -3   1  321.89   15.30
  -9  -3   1  343.33   13.43
  -9  -3   1  334.03   14.84
   9  -3  -1  351.64   14.38
  -9  -3   1  361.50   13.58
  -9  -3   1  366.40   14.15
   9  -3  -1  336.72   12.78
  -9  -3   1  349.28   13.26
  -9  -3   1  356.67   15.84
  -9  -3   1  350.54   16.89
   9  -3  -1  339.96   13.80
[truncated: 6,096,470 more chars]
