# Supplementary material for: Crystal structure and Hirshfeld surface analysis of {2-[bis­(pyridin-2-ylmeth­yl)amino]­ethane-1-thiol­ato}­chlorido­cadmium(II)
Source: Acta Crystallogr E Crystallogr Commun. 2024 Sep 30;80(Pt 10):1081–6. doi: 10.1107/S2056989024009198 (PMC11451483; doi:10.1107/S2056989024009198)
Supplement: Supplementary file 2 [file e-80-01081-Isup2.hkl]

data_I                                                                          
_shelx_title ' dcb320No+19a648b8919c9ab_a.res in P2(1)/c' 
_shelx_refln_list_code          4                                               
_shelx_F_calc_maximum      260.77                                               
_exptl_crystal_F_000       808.00                                               
_reflns_d_resolution_high  0.7497                                               
                                                                                
loop_                                                                           
 _space_group_symop_operation_xyz                                               
 'x, y, z'                                                                      
 '-x, y+1/2, -z+1/2'                                                            
 '-x, -y, -z'                                                                   
 'x, -y-1/2, z-1/2'                                                             
                                                                                
_cell_length_a    12.8451                                                       
_cell_length_b     7.4508                                                       
_cell_length_c    15.9284                                                       
_cell_angle_alpha  90.000                                                       
_cell_angle_beta   96.965                                                       
_cell_angle_gamma  90.000                                                       
                                                                                
_shelx_F_squared_multiplier     1.000                                           
                                                                                
loop_                                                                           
 _refln_index_h                                                                 
 _refln_index_k                                                                 
 _refln_index_l                                                                 
 _refln_F_squared_calc                                                          
 _refln_F_squared_meas                                                          
 _refln_F_squared_sigma                                                         
 _refln_observed_status                                                         
   3   0   0       8555.42       8608.10       180.15 o                         
   4   0   0       5891.66       5738.66       113.99 o                         
   5   0   0       2455.83       2593.03        50.61 o                         
   6   0   0       9744.52      10012.15       170.52 o                         
   7   0   0       5634.93       5537.09       101.04 o                         
   8   0   0       9403.74       9584.06       168.04 o                         
   9   0   0       4730.74       4979.02        96.14 o                         
  10   0   0      13003.80      13026.72       227.21 o                         
  11   0   0        460.48        471.11         3.78 o                         
  12   0   0       8935.66       8687.46       229.89 o                         
  13   0   0        793.74        789.35         6.43 o                         
  14   0   0       1019.92        987.22         8.55 o                         
  15   0   0          7.22          8.33         1.91 o                         
  16   0   0       1056.99       1068.53        12.21 o                         
   1   1   0      19965.98      20249.42       303.89 o                         
   2   1   0        155.95        164.19         0.86 o                         
   3   1   0      41006.57      40215.21       484.55 o                         
   4   1   0       1590.76       1690.49        25.65 o                         
   5   1   0       9075.21       9046.78       108.29 o                         
   6   1   0       4849.22       4974.99        64.10 o                         
   7   1   0       5914.00       5892.49        75.63 o                         
   8   1   0       3284.70       3307.54        47.52 o                         
   9   1   0       7476.76       7474.43        96.26 o                         
  10   1   0        842.24        876.36         4.14 o                         
  11   1   0       4078.91       4016.86        42.29 o                         
  12   1   0        168.60        160.01         1.86 o                         
  13   1   0       3387.86       3407.90        15.93 o                         
  14   1   0         21.28         14.06         1.19 o                         
  15   1   0       1691.54       1678.79        11.23 o                         
  16   1   0          1.36         -1.38         1.38 o                         
   0   2   0      14469.62      14261.08       235.02 o                         
   1   2   0       1087.57       1179.60        24.94 o                         
   2   2   0       4758.25       4627.95        62.98 o                         
   3   2   0        382.70        370.75         1.77 o                         
   4   2   0       7359.20       7323.10        87.48 o                         
   5   2   0        319.13        427.77         2.02 o                         
   6   2   0       1739.15       1652.27        20.15 o                         
   7   2   0        263.02        305.48         1.77 o                         
   8   2   0       6068.48       6063.39        91.29 o                         
   9   2   0        869.13        923.36         4.13 o                         
  10   2   0       7185.42       7157.20       109.99 o                         
  11   2   0         95.19         88.76         1.36 o                         
  12   2   0       5080.63       4935.10        33.10 o                         
  13   2   0        314.65        301.70         2.71 o                         
  14   2   0       1608.62       1637.88         9.49 o                         
  15   2   0        255.48        259.41         3.90 o                         
  16   2   0        548.06        513.34         6.78 o                         
   1   3   0        689.27        675.43         4.98 o                         
   2   3   0       1695.24       1742.51        21.76 o                         
   3   3   0       4927.77       5199.01        62.36 o                         
   4   3   0       2829.15       2850.67        40.06 o                         
   5   3   0       3353.91       3439.14        45.16 o                         
   6   3   0       1435.26       1448.48        10.42 o                         
   7   3   0       4753.11       4985.52        65.45 o                         
   8   3   0        223.80        224.23         1.56 o                         
   9   3   0       2581.56       2603.60        17.27 o                         
  10   3   0         49.30         47.86         0.93 o                         
  11   3   0       3633.73       3509.03        19.24 o                         
  12   3   0        179.87        156.86         2.07 o                         
  13   3   0       1927.64       1982.92        10.37 o                         
  14   3   0        150.68        131.65         2.83 o                         
  15   3   0        638.72        666.90         6.70 o                         
  16   3   0         89.60         88.79         3.34 o                         
   0   4   0          5.43         13.36         0.80 o                         
   1   4   0       1020.80       1180.22         8.64 o                         
   2   4   0          7.62          4.30         0.38 o                         
   3   4   0        376.53        393.71         1.68 o                         
   4   4   0        808.30        867.66         4.10 o                         
   5   4   0        392.48        368.95         1.79 o                         
   6   4   0        909.92        948.91         3.93 o                         
   7   4   0         80.64         77.30         0.90 o                         
   8   4   0         37.22         40.05         0.86 o                         
   9   4   0        351.63        329.88         2.08 o                         
  10   4   0        556.44        585.36         3.02 o                         
  11   4   0          8.17          2.98         0.74 o                         
  12   4   0         61.69         63.28         1.61 o                         
  13   4   0          2.71         -0.97         0.97 o                         
  14   4   0          4.91          5.58         1.36 o                         
  15   4   0          1.24          1.98         1.70 o                         
   1   5   0        691.90        694.81         3.24 o                         
   2   5   0         57.10         64.49         0.83 o                         
   3   5   0       1439.59       1429.34         8.81 o                         
   4   5   0         38.19         31.04         0.69 o                         
   5   5   0       3115.99       3111.00        38.24 o                         
   6   5   0        302.84        280.66         1.73 o                         
   7   5   0        358.92        356.12         2.00 o                         
   8   5   0        179.94        189.05         1.60 o                         
   9   5   0       1014.61       1072.07         5.19 o                         
  10   5   0         89.86         83.05         1.52 o                         
  11   5   0       1304.65       1322.03         7.26 o                         
  12   5   0        135.12        111.87         2.49 o                         
  13   5   0        606.07        618.11         6.34 o                         
  14   5   0          5.12          4.00         1.67 o                         
   0   6   0       1672.29       1762.67        22.42 o                         
   1   6   0        104.31        101.38         1.14 o                         
   2   6   0       2773.63       2801.02        36.73 o                         
   3   6   0        689.64        700.10         3.25 o                         
   4   6   0        719.78        705.86         3.51 o                         
   5   6   0        338.32        337.09         2.23 o                         
   6   6   0        890.02        887.99         4.17 o                         
   7   6   0         12.20          9.55         0.59 o                         
   8   6   0       5894.17       5721.07        78.40 o                         
   9   6   0        312.82        306.62         2.93 o                         
  10   6   0       2527.14       2570.26        13.20 o                         
  11   6   0        126.12        136.82         2.97 o                         
  12   6   0       2044.50       2052.80        14.84 o                         
  13   6   0         86.87         72.42         3.30 o                         
   1   7   0       3705.88       3683.57        57.84 o                         
   2   7   0        316.06        311.76         2.41 o                         
   3   7   0       5296.93       5311.17        76.57 o                         
   4   7   0          6.72          7.49         0.87 o                         
   5   7   0       4778.46       4787.20        55.51 o                         
   6   7   0        125.51        121.86         2.23 o                         
   7   7   0       4156.30       4125.88        32.13 o                         
   8   7   0        108.30         94.31         2.38 o                         
   9   7   0       3766.73       3900.21        28.35 o                         
  10   7   0        254.79        244.79         4.73 o                         
  11   7   0       3688.83       3751.44        27.62 o                         
  12   7   0        166.92        161.65         5.38 o                         
   1   8   0          1.81          5.08         1.24 o                         
   3   8   0         44.33         40.74         1.86 o                         
   4   8   0       3112.94       3178.33        25.64 o                         
   5   8   0        198.53        192.09         3.65 o                         
   6   8   0       2466.87       2524.85        19.08 o                         
   7   8   0        499.15        508.91         7.56 o                         
   8   8   0       2414.77       2427.73        20.30 o                         
   9   8   0         79.26         60.32         3.40 o                         
  10   8   0       2623.19       2683.77        27.85 o                         
   1   9   0       5904.67       6204.80       140.72 o                         
   2   9   0          0.85          1.32         2.15 o                         
   3   9   0       4467.32       4673.93        50.03 o                         
   4   9   0          3.00          2.07         1.79 o                         
   5   9   0       1738.83       1772.62        18.68 o                         
   6   9   0        253.05        236.87         6.12 o                         
   7   9   0       1004.58       1022.81        17.11 o                         
 -16   1   1        461.94        468.31         5.59 o                         
 -15   1   1        492.01        489.63         4.98 o                         
 -14   1   1        436.08        424.74         3.66 o                         
 -13   1   1        101.28        100.80         1.75 o                         
 -12   1   1       1495.62       1495.89         6.71 o                         
 -11   1   1        756.37        762.58         3.83 o                         
 -10   1   1       7162.32       7173.21       109.77 o                         
  -9   1   1        481.38        519.20         2.70 o                         
  -8   1   1       3479.39       3539.05        63.44 o                         
  -7   1   1       1364.25       1457.93        13.47 o                         
  -6   1   1       1621.00       1763.99        40.78 o                         
  -5   1   1         88.47         82.02         0.71 o                         
  -4   1   1          5.44          7.29         0.42 o                         
  -3   1   1         20.24         23.25         0.49 o                         
  -2   1   1         79.45         55.88         0.43 o                         
  -1   1   1       7475.83       7337.27       103.48 o                         
   0   1   1      18868.92      18707.07       254.01 o                         
   1   1   1       4334.26       4249.44        70.48 o                         
   2   1   1         21.26         12.29         0.45 o                         
   3   1   1      22445.82      23095.60       315.33 o                         
   4   1   1        174.16        246.08         1.35 o                         
   5   1   1      10200.39      10381.54       123.30 o                         
   6   1   1       4052.12       4132.90        54.35 o                         
   7   1   1        893.63        805.35         3.76 o                         
   8   1   1       2868.87       2877.93        39.62 o                         
   9   1   1        328.13        340.49         2.14 o                         
  10   1   1        676.76        709.63         3.59 o                         
  11   1   1        928.68        946.21         4.56 o                         
  12   1   1       3034.08       3010.62        13.72 o                         
  13   1   1         68.26         58.56         1.50 o                         
  14   1   1        439.65        407.46         4.06 o                         
  15   1   1         23.56         18.06         1.75 o                         
  16   1   1         48.47         39.83         2.31 o                         
 -16   2   1       1251.23       1285.19        10.56 o                         
 -15   2   1        348.30        335.65         4.30 o                         
 -14   2   1       1427.89       1455.56         8.49 o                         
 -13   2   1        831.11        822.73         4.60 o                         
 -12   2   1       1504.93       1584.64         7.10 o                         
 -11   2   1       2585.26       2585.69        11.77 o                         
 -10   2   1        142.53        151.33         1.41 o                         
  -9   2   1       2877.78       2746.45        44.15 o                         
  -8   2   1        359.48        341.77         1.89 o                         
  -7   2   1       4208.88       4023.21        58.14 o                         
  -6   2   1       1827.55       1796.33        25.57 o                         
  -5   2   1       6271.45       6308.57        82.71 o                         
  -4   2   1         36.47         23.41         0.60 o                         
  -3   2   1        531.70        539.54         3.46 o                         
  -2   2   1        396.06        394.04         2.14 o                         
  -1   2   1        131.81        107.74         0.62 o                         
   0   2   1        180.36        169.16         0.91 o                         
   1   2   1        398.04        359.40         2.13 o                         
   2   2   1        754.78        691.87         8.84 o                         
   3   2   1      11426.04      11640.73       220.45 o                         
   4   2   1       3120.99       2888.62        37.70 o                         
   5   2   1      12760.98      12483.04       146.93 o                         
   6   2   1       8276.75       8215.75       100.43 o                         
   7   2   1       5727.66       5851.48        75.64 o                         
   8   2   1       1741.07       1724.95        10.26 o                         
   9   2   1       5750.91       5792.56        77.46 o                         
  10   2   1         40.98         39.43         0.91 o                         
  11   2   1       3741.46       3780.97        23.35 o                         
  12   2   1         22.04         22.08         1.00 o                         
  13   2   1       3692.29       3638.75        19.93 o                         
  14   2   1         52.92         51.90         1.91 o                         
  15   2   1       2041.33       2070.99        13.96 o                         
  16   2   1        108.04         99.02         3.45 o                         
 -16   3   1        393.73        378.73         6.08 o                         
 -15   3   1       2486.62       2583.91        16.75 o                         
 -14   3   1        602.94        623.44         5.69 o                         
 -13   3   1       1828.32       1842.65         9.30 o                         
 -12   3   1       1181.04       1186.39         5.74 o                         
 -11   3   1        859.34        884.98         4.32 o                         
 -10   3   1       4194.83       4098.14        43.35 o                         
  -9   3   1       2059.52       2166.77        12.62 o                         
  -8   3   1       9141.17       8971.38       129.42 o                         
  -7   3   1       5415.09       5389.42        80.47 o                         
  -6   3   1       8532.79       8401.14       117.93 o                         
  -5   3   1       6285.59       6097.82        86.45 o                         
  -4   3   1       6347.67       6093.61        84.82 o                         
  -3   3   1       6269.87       6222.97        74.12 o                         
  -2   3   1       5940.82       5782.49        67.58 o                         
  -1   3   1       8737.71       8883.96       108.34 o                         
   0   3   1      11905.07      11870.35       381.18 o                         
   1   3   1        524.05        496.85         2.49 o                         
   2   3   1      15946.13      16265.71       240.32 o                         
   3   3   1       3050.10       2976.78        37.55 o                         
   4   3   1      21140.50      21428.16       285.51 o                         
   5   3   1       1767.61       1601.63        18.22 o                         
   6   3   1       7951.58       8029.44        98.39 o                         
   7   3   1       4335.27       4354.37        54.69 o                         
   8   3   1       6892.24       6919.71        95.21 o                         
   9   3   1       1720.16       1742.41         7.42 o                         
  10   3   1       2265.65       2287.60        10.13 o                         
  11   3   1        622.19        580.89         3.43 o                         
  12   3   1       3956.48       3897.60        19.92 o                         
  13   3   1         14.64         14.11         1.16 o                         
  14   3   1       3340.94       3455.16        19.17 o                         
  15   3   1        202.51        190.17         3.84 o                         
  16   3   1       2348.01       2379.58        18.74 o                         
 -15   4   1       1164.84       1231.35        10.85 o                         
 -14   4   1        738.95        721.22         6.63 o                         
 -13   4   1        509.65        495.75         4.70 o                         
 -12   4   1       1284.43       1269.56         6.98 o                         
 -11   4   1       1940.31       1954.47         8.49 o                         
 -10   4   1       2130.28       2256.10         8.98 o                         
  -9   4   1       2920.35       2961.64        18.99 o                         
  -8   4   1       4667.40       4546.26        59.37 o                         
  -7   4   1       9124.86       9173.29       112.81 o                         
  -6   4   1      13692.06      13478.83       159.55 o                         
  -5   4   1      15736.60      15529.98       193.89 o                         
  -4   4   1      24799.03      24674.19       398.91 o                         
  -3   4   1       9417.01       9507.05       110.38 o                         
  -2   4   1       4262.56       4060.17        81.14 o                         
  -1   4   1       7219.52       6877.11       112.63 o                         
   0   4   1        776.26        762.19         4.18 o                         
   1   4   1      27341.22      27130.99       467.99 o                         
   2   4   1       1970.84       1912.84        26.10 o                         
   3   4   1      23511.82      23419.00       760.03 o                         
   4   4   1       3287.10       3302.81        39.76 o                         
   5   4   1      13661.29      13651.31       184.88 o                         
   6   4   1       5194.66       5198.27        66.55 o                         
   7   4   1       2244.44       2320.53        17.37 o                         
   8   4   1       2016.16       2016.33         9.88 o                         
   9   4   1        520.55        505.28         2.72 o                         
  10   4   1         68.14         54.56         1.08 o                         
  11   4   1       2641.06       2648.98        11.48 o                         
  12   4   1         52.52         55.63         1.64 o                         
  13   4   1       3111.31       3185.81        16.55 o                         
  14   4   1       1869.16       1896.82        12.92 o                         
  15   4   1       2129.13       2167.06        16.49 o                         
 -14   5   1        179.41        148.68         3.77 o                         
 -13   5   1        860.20        851.18         7.57 o                         
 -12   5   1         83.02         68.45         1.99 o                         
 -11   5   1        184.67        183.14         2.47 o                         
 -10   5   1       1149.56       1177.45         6.02 o                         
  -9   5   1       2973.78       2940.18        15.29 o                         
  -8   5   1       9564.25       9394.15       116.74 o                         
  -7   5   1       5805.56       5865.62        80.12 o                         
  -6   5   1       1148.87       1126.13         4.53 o                         
  -5   5   1       8739.21       8636.49       103.14 o                         
  -4   5   1       1271.95       1255.92         6.28 o                         
  -3   5   1       4167.80       4134.42        86.48 o                         
  -2   5   1      10859.45      11078.62       181.51 o                         
  -1   5   1        739.04        713.50         3.21 o                         
   1   5   1         40.03         54.09         0.84 o                         
   2   5   1      17984.48      17847.41       334.40 o                         
   3   5   1       1641.86       1684.87        10.70 o                         
   4   5   1      11881.19      11678.13       196.31 o                         
   5   5   1        952.43        914.68         3.91 o                         
   6   5   1        780.00        790.99         3.39 o                         
   7   5   1         13.76         11.34         0.52 o                         
   8   5   1       1737.99       1806.21         7.05 o                         
   9   5   1         14.58         11.15         0.71 o                         
  10   5   1       2318.51       2352.24        10.31 o                         
  11   5   1        460.25        456.75         3.94 o                         
  12   5   1       1905.63       2006.64        12.32 o                         
  13   5   1        327.77        344.45         4.51 o                         
  14   5   1       2692.68       2773.57        20.52 o                         
 -13   6   1         79.27         64.02         3.03 o                         
 -12   6   1        164.27        146.57         3.46 o                         
 -11   6   1        516.71        507.03         5.30 o                         
 -10   6   1        133.64        107.79         2.26 o                         
  -9   6   1       1412.42       1353.84         7.35 o                         
  -8   6   1       1183.42       1227.31         6.23 o                         
  -7   6   1       6123.03       6061.88        77.56 o                         
  -6   6   1       2185.85       2145.82        11.28 o                         
  -5   6   1       2532.38       2515.08        18.02 o                         
  -4   6   1       7511.81       7522.09       129.97 o                         
  -3   6   1       1099.58       1149.72         5.53 o                         
  -2   6   1        265.20        266.49         1.64 o                         
  -1   6   1       1051.68       1029.83         5.30 o                         
   0   6   1          1.43          4.50         0.58 o                         
   1   6   1       5407.24       5236.13        86.75 o                         
   2   6   1        300.55        293.86         1.82 o                         
   3   6   1       5718.28       5649.05       113.66 o                         
   4   6   1       1720.24       1688.67         9.01 o                         
   5   6   1       6513.39       6508.59       234.40 o                         
   6   6   1       2707.98       2745.78        18.30 o                         
   7   6   1       1816.27       1821.61         8.27 o                         
   8   6   1       1204.17       1179.52         6.39 o                         
   9   6   1        616.58        615.96         4.55 o                         
  10   6   1          0.78          0.56         0.99 o                         
  11   6   1       1551.92       1560.63        10.58 o                         
  12   6   1         32.86         25.71         1.92 o                         
  13   6   1       1622.13       1644.26        15.52 o                         
 -12   7   1        956.82        996.39        12.93 o                         
 -11   7   1         73.00         63.13         2.91 o                         
 -10   7   1       1524.49       1583.16        13.53 o                         
  -9   7   1          6.97          6.87         1.32 o                         
  -8   7   1       1115.35       1140.38         8.24 o                         
  -7   7   1        157.67        143.41         2.29 o                         
  -6   7   1        860.02        854.12         6.17 o                         
  -5   7   1        233.64        221.86         2.67 o                         
  -4   7   1        812.63        776.53         4.84 o                         
  -3   7   1         12.48         12.41         0.72 o                         
  -2   7   1        190.82        185.68         1.91 o                         
  -1   7   1       1112.28       1121.28         5.95 o                         
   0   7   1          8.92          7.91         0.66 o                         
   1   7   1        185.61        172.97         1.65 o                         
   2   7   1        926.07        912.70         4.82 o                         
   3   7   1        450.44        438.92         3.00 o                         
   4   7   1        975.54        997.66         6.16 o                         
   5   7   1       1788.86       1802.38         9.98 o                         
   6   7   1        848.67        834.39         6.04 o                         
   7   7   1       1307.79       1322.20         9.03 o                         
   8   7   1        566.70        551.03         5.44 o                         
   9   7   1        740.35        766.04         7.51 o                         
  10   7   1        286.34        289.99         4.96 o                         
  11   7   1          2.76          5.25         1.75 o                         
 -10   8   1        160.63        155.24         7.34 o                         
  -9   8   1        153.80        129.93         4.23 o                         
  -8   8   1         15.58          6.50         1.72 o                         
  -7   8   1        157.45        137.79         3.86 o                         
  -6   8   1         88.23         79.87         3.01 o                         
  -5   8   1         20.65         18.95         1.50 o                         
  -4   8   1        159.66        156.97         3.68 o                         
  -3   8   1        548.21        541.91         6.28 o                         
  -2   8   1        120.02        114.60         3.19 o                         
  -1   8   1        387.64        387.92         5.12 o                         
   0   8   1         26.11         30.16         1.76 o                         
   1   8   1        186.59        181.88         3.64 o                         
   2   8   1          0.07          2.68         1.18 o                         
   3   8   1         71.42         68.21         2.31 o                         
   4   8   1        487.95        469.25         5.43 o                         
   5   8   1        173.02        166.24         3.37 o                         
   6   8   1        730.44        760.14         8.04 o                         
   7   8   1         12.74         13.58         1.86 o                         
   8   8   1         29.29         22.44         2.52 o                         
   9   8   1          2.50          2.08         2.15 o                         
  -7   9   1        140.87        131.29         6.19 o                         
  -6   9   1        195.63        173.90         6.02 o                         
  -5   9   1        133.05        110.48         4.59 o                         
  -4   9   1        337.93        343.02         7.19 o                         
  -3   9   1        161.09        157.24         5.81 o                         
  -2   9   1        405.12        411.88         8.29 o                         
  -1   9   1        213.28        211.82         6.34 o                         
   0   9   1        237.72        236.09         6.17 o                         
   1   9   1        296.94        308.76         7.20 o                         
   2   9   1        125.17        104.25         4.55 o                         
   3   9   1          1.74         -2.09         2.09 o                         
   4   9   1         80.79         77.46         3.81 o                         
   5   9   1         13.70         10.38         2.22 o                         
   6   9   1        544.26        541.66        10.71 o                         
   7   9   1          1.19         -2.71         2.71 o                         
 -17   0   2       1460.19       1487.50        15.65 o                         
 -16   0   2       1027.87       1047.29        11.54 o                         
 -15   0   2       2367.54       2357.41        17.66 o                         
 -14   0   2         45.69         42.72         1.98 o                         
 -13   0   2       6074.50       5958.98        65.11 o                         
 -12   0   2        802.94        784.32         5.71 o                         
 -11   0   2      17259.37      16808.51       289.69 o                         
 -10   0   2        184.02        194.22         2.35 o                         
  -9   0   2      14220.01      14219.55       243.82 o                         
  -8   0   2         18.37         21.81         1.22 o                         
  -7   0   2      15601.18      15464.63       299.50 o                         
  -6   0   2       2234.97       2094.07        44.23 o                         
  -5   0   2      34215.54      33978.36       620.91 o                         
  -4   0   2      15510.41      14903.75       352.74 o                         
  -3   0   2      68001.59      61694.21      2050.92 o                         
  -2   0   2       2629.14       2764.15        48.80 o                         
  -1   0   2      32570.53      32205.95       541.14 o                         
   0   0   2      11143.02      11051.68       201.42 o                         
   1   0   2      35074.67      33308.52       787.32 o                         
   2   0   2       2129.15       2217.70        40.44 o                         
   3   0   2       9989.74      10168.30       217.33 o                         
   4   0   2        939.40        830.40        10.60 o                         
   5   0   2        847.64        792.75         6.80 o                         
   6   0   2       8426.35       8453.17       146.10 o                         
   7   0   2       5930.27       5900.97       129.02 o                         
   8   0   2       1071.66       1083.89         7.30 o                         
   9   0   2       5664.83       5738.92       108.91 o                         
  10   0   2        240.44        231.67         2.81 o                         
  11   0   2      12263.42      12205.66       217.18 o                         
  12   0   2       2030.64       2061.89        14.00 o                         
  13   0   2       1538.15       1498.48        12.30 o                         
  14   0   2        315.15        304.87         5.02 o                         
  15   0   2       1139.21       1150.89        13.35 o                         
  16   0   2       1269.59       1316.93        15.86 o                         
 -17   1   2         57.03         43.45         2.67 o                         
 -16   1   2       1453.23       1480.27        10.59 o                         
 -15   1   2        477.87        488.80         4.78 o                         
 -14   1   2       3228.12       3251.52        16.22 o                         
 -13   1   2          5.03          4.44         0.76 o                         
 -12   1   2       7984.00       8038.59       107.81 o                         
 -11   1   2          6.26         15.28         0.67 o                         
 -10   1   2       1928.58       1968.55         9.30 o                         
  -9   1   2        524.47        525.16         2.79 o                         
  -8   1   2       5254.24       5129.52        68.46 o                         
  -7   1   2       4608.27       4748.64        62.78 o                         
  -6   1   2      17573.98      17496.44       333.46 o                         
  -5   1   2      10152.00      10076.70       120.16 o                         
  -4   1   2      29906.78      29614.35       406.75 o                         
  -3   1   2      16260.80      16409.28       277.89 o                         
  -2   1   2      34231.62      33914.43       409.65 o                         
  -1   1   2       1812.16       1749.98        22.41 o                         
   0   1   2      16918.90      16783.12       207.57 o                         
   1   1   2       2365.28       2265.31        28.16 o                         
   2   1   2        352.08        476.54         4.13 o                         
   3   1   2      21200.60      21650.35       281.72 o                         
   4   1   2       9987.60       9878.35       147.65 o                         
   5   1   2       6367.87       6440.91        85.08 o                         
   6   1   2      13895.66      14279.58       168.79 o                         
   7   1   2       4081.80       4120.29        55.95 o                         
   8   1   2       8345.43       8146.02       102.78 o                         
   9   1   2       2755.33       2792.47        29.45 o                         
  10   1   2       4236.44       4214.77        59.33 o                         
  11   1   2        209.65        202.58         1.89 o                         
  12   1   2       2031.86       2053.71         9.92 o                         
  13   1   2       1219.76       1228.96         6.27 o                         
  14   1   2       1639.59       1653.72        10.98 o                         
  15   1   2       1224.28       1247.79        10.18 o                         
  16   1   2       1607.82       1684.11        14.05 o                         
 -16   2   2         28.85         31.60         2.02 o                         
 -15   2   2       1963.65       1971.18        12.01 o                         
 -14   2   2        385.76        376.44         3.78 o                         
 -13   2   2       3260.69       3293.97        13.81 o                         
 -12   2   2        193.61        193.26         2.13 o                         
 -11   2   2       2292.93       2313.28         9.64 o                         
 -10   2   2          0.52          3.32         0.68 o                         
  -9   2   2       2726.28       2781.82        30.67 o                         
  -8   2   2       1062.12        968.32         4.12 o                         
  -7   2   2        477.37        491.53         2.36 o                         
  -6   2   2       4937.05       4977.18        64.07 o                         
  -5   2   2        746.50        671.72         3.34 o                         
  -4   2   2       3600.47       3605.58        46.09 o                         
  -3   2   2      17193.34      17342.24       247.24 o                         
  -2   2   2        662.98        640.06         6.59 o                         
  -1   2   2      26338.53      25880.01       335.05 o                         
   0   2   2        425.05        431.57         2.86 o                         
   1   2   2      19945.80      19933.71       265.38 o                         
   2   2   2        742.82        897.64        12.70 o                         
   3   2   2       2913.86       2742.37        35.31 o                         
   4   2   2       8171.08       8295.91        99.04 o                         
   5   2   2        370.15        267.18         1.60 o                         
   6   2   2      12584.69      12723.34       151.76 o                         
   7   2   2      13740.61      13805.01       165.08 o                         
   8   2   2       4102.95       4121.79        57.26 o                         
   9   2   2       8141.67       8138.99       118.35 o                         
  10   2   2       1097.16       1130.25         5.08 o                         
  11   2   2       2887.70       2842.38        12.85 o                         
  12   2   2         84.34         77.39         1.55 o                         
  13   2   2        388.17        374.94         3.31 o                         
  14   2   2        402.58        405.97         4.61 o                         
  15   2   2         30.60         35.22         2.12 o                         
  16   2   2       2259.66       2300.33        20.53 o                         
 -16   3   2       1754.69       1820.18        14.69 o                         
 -15   3   2        293.11        309.93         4.47 o                         
 -14   3   2       1909.39       1939.92        11.66 o                         
 -13   3   2        378.95        367.35         3.56 o                         
 -12   3   2        829.98        845.74         4.68 o                         
 -11   3   2        433.97        424.80         2.73 o                         
 -10   3   2       1410.20       1450.20         5.95 o                         
  -9   3   2        372.82        356.01         2.18 o                         
  -8   3   2        388.31        419.80         2.26 o                         
  -7   3   2        340.05        343.67         1.88 o                         
  -6   3   2        131.62        157.22         1.07 o                         
  -5   3   2        126.85        166.97         1.05 o                         
  -4   3   2       3294.99       3529.99        45.26 o                         
  -3   3   2        104.13        132.10         0.82 o                         
  -2   3   2       2786.38       2785.26        34.75 o                         
  -1   3   2       3091.03       3352.07        43.27 o                         
   0   3   2       7281.12       7401.03        91.21 o                         
   1   3   2       1472.87       1555.25        18.06 o                         
   2   3   2       4192.26       4172.53        50.25 o                         
   3   3   2        341.84        368.38         1.64 o                         
   4   3   2       9575.92      10134.99       119.64 o                         
   5   3   2        375.01        348.99         1.77 o                         
   6   3   2       1936.36       1885.80        20.84 o                         
   7   3   2       1876.44       1829.05        11.24 o                         
   8   3   2       3673.51       3593.09        45.58 o                         
   9   3   2       2053.88       2054.05         9.69 o                         
  10   3   2       1113.47       1109.95         4.96 o                         
  11   3   2         88.05         85.97         1.57 o                         
  12   3   2         16.74         23.08         1.01 o                         
  13   3   2        384.42        382.05         3.82 o                         
  14   3   2          2.45          2.42         1.31 o                         
  15   3   2         69.89         62.60         2.53 o                         
 -15   4   2         13.73         13.38         1.71 o                         
 -14   4   2        100.04         80.95         2.51 o                         
 -13   4   2        177.83        159.99         2.87 o                         
 -12   4   2         88.49         77.75         1.69 o                         
 -11   4   2         24.15         19.62         0.93 o                         
 -10   4   2          6.47         12.76         0.66 o                         
  -9   4   2         50.01         62.38         0.98 o                         
  -8   4   2        266.91        262.92         1.86 o                         
  -7   4   2        851.84        900.96         3.81 o                         
  -6   4   2        151.92        142.77         1.13 o                         
  -5   4   2        451.38        430.35         2.06 o                         
  -4   4   2          8.01          7.11         0.41 o                         
  -3   4   2        419.60        412.03         1.78 o                         
  -2   4   2         85.72         76.05         0.64 o                         
  -1   4   2        232.65        305.47         1.63 o                         
   0   4   2         14.98          9.71         0.38 o                         
   1   4   2        276.25        320.90         1.80 o                         
   2   4   2        609.98        662.93         3.11 o                         
   3   4   2        717.11        802.97         4.32 o                         
   4   4   2         39.49         30.72         0.67 o                         
   5   4   2         15.81         23.17         0.60 o                         
   6   4   2        166.24        170.52         1.29 o                         
   7   4   2          2.75          5.15         0.41 o                         
   8   4   2         21.21         22.88         0.67 o                         
   9   4   2          3.26          4.74         0.49 o                         
  10   4   2       1023.27        980.33         4.97 o                         
  11   4   2          1.12          0.86         0.68 o                         
  12   4   2         12.97         15.79         1.19 o                         
  13   4   2          7.96         13.13         1.34 o                         
  14   4   2          1.36          6.02         1.58 o                         
  15   4   2        208.61        200.67         4.50 o                         
 -14   5   2        436.87        423.28         5.63 o                         
 -13   5   2        204.02        178.92         3.68 o                         
 -12   5   2        784.57        796.97         6.28 o                         
 -11   5   2        280.89        252.63         2.66 o                         
 -10   5   2        650.94        699.69         4.23 o                         
  -9   5   2        104.17        101.83         1.49 o                         
  -8   5   2        834.68        827.02         3.85 o                         
  -7   5   2         77.71         76.37         1.07 o                         
  -6   5   2        363.03        386.15         2.04 o                         
  -5   5   2        206.59        203.66         1.32 o                         
  -4   5   2        489.26        562.25         2.39 o                         
  -3   5   2          2.18          5.66         0.37 o                         
  -2   5   2        900.80        847.03         3.82 o                         
  -1   5   2         96.47        106.67         0.94 o                         
   0   5   2       1636.00       1605.29        12.25 o                         
   1   5   2        179.16        218.97         1.41 o                         
   2   5   2       2699.94       2584.11        26.61 o                         
   3   5   2         42.01         30.36         0.60 o                         
   4   5   2        719.16        744.71         3.08 o                         
   5   5   2         20.07         20.20         0.49 o                         
   6   5   2       1860.53       1882.41         9.41 o                         
   7   5   2        641.88        637.67         3.07 o                         
   8   5   2        409.71        372.53         2.38 o                         
   9   5   2        489.57        450.07         3.15 o                         
  10   5   2         41.02         48.35         1.33 o                         
  11   5   2        731.92        734.53         5.34 o                         
  12   5   2        155.71        153.22         3.09 o                         
  13   5   2        221.07        191.19         3.91 o                         
  14   5   2         64.48         62.87         2.72 o                         
 -13   6   2        815.49        781.55         9.16 o                         
 -12   6   2        363.83        346.77         5.13 o                         
 -11   6   2       1018.74        981.30         8.10 o                         
 -10   6   2        491.94        498.47         4.32 o                         
  -9   6   2       1120.72       1075.96         6.75 o                         
  -8   6   2       2053.34       2012.63         9.56 o                         
  -7   6   2        569.03        574.95         3.24 o                         
  -6   6   2        100.02         95.55         1.08 o                         
  -5   6   2        677.31        673.18         3.33 o                         
  -4   6   2        368.10        356.95         2.17 o                         
  -3   6   2        831.11        836.41         3.96 o                         
  -2   6   2       1447.87       1458.46         8.43 o                         
  -1   6   2       2217.25       2249.57        25.75 o                         
   0   6   2        232.25        233.55         1.69 o                         
   1   6   2       5457.90       5491.36       130.08 o                         
   2   6   2         46.97         50.02         0.95 o                         
   3   6   2       9250.87       9401.87       183.36 o                         
   4   6   2       2000.24       2006.94        11.62 o                         
   5   6   2       2843.10       2832.93        22.71 o                         
   6   6   2       1473.64       1502.96         6.17 o                         
   7   6   2       1107.26       1110.15         5.32 o                         
   8   6   2       2381.88       2430.81        11.12 o                         
   9   6   2       2578.24       2603.09        13.39 o                         
  10   6   2       3085.76       3122.75        16.62 o                         
  11   6   2       1161.40       1169.30         9.59 o                         
  12   6   2        956.77        967.84         9.02 o                         
  13   6   2        277.82        270.50         6.00 o                         
 -12   7   2       2113.90       2164.96        20.82 o                         
 -11   7   2         49.24         41.04         2.65 o                         
 -10   7   2       1218.36       1211.20        11.11 o                         
  -9   7   2        360.07        351.75         4.45 o                         
  -8   7   2       2019.32       2056.67        13.44 o                         
  -7   7   2        719.83        727.64         5.56 o                         
  -6   7   2       1857.97       1892.96        11.16 o                         
  -5   7   2       1268.71       1268.64         7.90 o                         
  -4   7   2       6899.37       6541.77       162.72 o                         
  -3   7   2        781.42        792.18         4.69 o                         
  -1   7   2          9.67         14.11         0.61 o                         
   0   7   2       4153.16       4214.40        78.84 o                         
   1   7   2        531.70        529.10         3.09 o                         
   2   7   2       4543.32       4479.09        64.56 o                         
   3   7   2        591.35        598.16         3.81 o                         
   4   7   2       5860.03       5927.59       122.04 o                         
   5   7   2       2065.37       2070.36        12.01 o                         
   6   7   2       4039.86       4050.23        35.43 o                         
   7   7   2       1590.69       1587.25         9.78 o                         
   8   7   2       4812.14       4758.11        40.14 o                         
   9   7   2       1959.44       2017.14        14.81 o                         
  10   7   2       1625.41       1680.53        14.03 o                         
  11   7   2        696.27        690.83         9.06 o                         
 -10   8   2         21.76         14.38         2.32 o                         
  -9   8   2       2729.35       2825.26        25.00 o                         
  -8   8   2        188.87        175.55         4.92 o                         
  -7   8   2       1880.58       1888.27        17.56 o                         
  -6   8   2       1023.79       1013.89        11.05 o                         
  -5   8   2       5035.12       4701.60        89.21 o                         
  -4   8   2       1829.36       1824.98        15.60 o                         
  -3   8   2       4237.94       4412.29        50.96 o                         
  -2   8   2        552.64        564.43         6.40 o                         
   0   8   2        522.11        508.32         5.84 o                         
   1   8   2       3537.24       3610.01        35.33 o                         
   2   8   2        539.88        523.03         5.19 o                         
   3   8   2        460.27        460.30         5.41 o                         
   4   8   2       1451.49       1440.60        11.35 o                         
   5   8   2        810.84        794.62         9.02 o                         
   6   8   2       2367.58       2443.55        19.58 o                         
   7   8   2       2085.12       2117.77        19.40 o                         
   8   8   2       1193.39       1193.88        13.40 o                         
   9   8   2       2768.45       2801.02        24.66 o                         
  -7   9   2        161.70        160.86         7.65 o                         
  -6   9   2       2566.10       2649.39        27.91 o                         
  -5   9   2       1242.36       1265.29        15.58 o                         
  -4   9   2       4660.08       4685.57        47.91 o                         
  -3   9   2       2643.11       2712.05        28.11 o                         
  -2   9   2       4846.61       4917.27        56.67 o                         
  -1   9   2        714.11        717.76        11.31 o                         
   0   9   2       2200.37       2267.06        23.05 o                         
   1   9   2        849.07        841.70        11.79 o                         
   2   9   2        140.64        123.71         4.82 o                         
   3   9   2        710.32        707.23        10.05 o                         
   4   9   2        707.04        684.43        10.47 o                         
   5   9   2       1586.07       1614.94        19.46 o                         
   6   9   2       1244.60       1287.88        19.53 o                         
 -17   1   3        492.51        514.00         7.25 o                         
 -16   1   3          5.15          8.26         1.50 o                         
 -15   1   3        696.18        720.46         6.00 o                         
 -14   1   3         38.73         43.14         1.40 o                         
 -13   1   3       1026.72       1012.79         4.99 o                         
 -12   1   3        180.06        187.45         1.92 o                         
 -11   1   3       1340.32       1334.61         5.65 o                         
 -10   1   3        329.55        339.30         2.29 o                         
  -9   1   3        471.95        521.52         2.78 o                         
  -8   1   3        325.92        323.10         2.03 o                         
  -7   1   3        434.92        464.66         2.26 o                         
  -6   1   3       6086.25       6634.33        83.21 o                         
  -5   1   3        535.33        561.07         2.61 o                         
  -4   1   3       1269.73       1283.51        20.15 o                         
  -3   1   3         80.71         88.01         0.77 o                         
  -2   1   3       2874.86       2914.05        36.98 o                         
  -1   1   3        499.91        551.08         9.06 o                         
   0   1   3      10399.46      10540.63       145.92 o                         
   1   1   3      19147.18      19705.37       251.92 o                         
   2   1   3       1742.26       1787.28        24.61 o                         
   3   1   3      16928.08      17359.83       254.84 o                         
   4   1   3       2012.67       2138.51        30.08 o                         
   5   1   3       5516.74       5379.96        68.39 o                         
   6   1   3        403.30        498.53         2.49 o                         
   7   1   3        241.93        224.38         1.64 o                         
   8   1   3       1529.53       1533.02         7.16 o                         
   9   1   3        411.37        397.26         2.51 o                         
  10   1   3        759.47        781.38         4.04 o                         
  11   1   3       1159.95       1163.33         5.35 o                         
  12   1   3        718.21        691.90         4.06 o                         
  13   1   3        192.81        171.28         2.31 o                         
  14   1   3          0.22         -0.52         1.15 o                         
  15   1   3        197.20        169.92         3.89 o                         
  16   1   3        201.85        188.29         5.81 o                         
 -16   2   3       1206.92       1264.47         9.94 o                         
 -15   2   3          0.39          3.09         1.22 o                         
 -14   2   3       1194.44       1192.34         7.23 o                         
 -13   2   3         62.07         60.56         1.40 o                         
 -12   2   3       4085.39       3994.61        21.18 o                         
 -11   2   3        553.31        489.14         2.94 o                         
 -10   2   3       1140.76       1213.08         5.15 o                         
  -9   2   3        440.69        445.60         2.50 o                         
  -8   2   3       1931.23       1928.60        15.28 o                         
  -7   2   3         92.24        126.68         1.08 o                         
  -6   2   3       4280.39       4466.63        62.89 o                         
  -5   2   3        387.21        347.36         1.68 o                         
  -4   2   3       7307.92       7301.31        88.20 o                         
  -3   2   3       3012.30       3191.35        40.91 o                         
  -2   2   3       4595.94       4376.62        57.14 o                         
  -1   2   3        655.45        656.75         6.95 o                         
   0   2   3      27994.91      28050.06       344.24 o                         
   1   2   3        619.40        694.39         6.32 o                         
   2   2   3      23784.70      23585.51       323.96 o                         
   3   2   3       1112.65       1092.63        11.17 o                         
   4   2   3      16217.64      15959.52       373.09 o                         
   5   2   3         44.60         49.48         0.84 o                         
   6   2   3      16960.42      17417.37       204.54 o                         
   7   2   3        599.91        613.48         2.99 o                         
   8   2   3       3411.45       3282.74        39.61 o                         
   9   2   3       1468.08       1397.62         5.86 o                         
  10   2   3       1887.13       1864.43         8.04 o                         
  11   2   3       1925.06       1890.54         7.87 o                         
  12   2   3       3515.50       3528.10        16.61 o                         
  13   2   3         37.02         26.96         1.26 o                         
  14   2   3       1513.87       1538.33        10.41 o                         
  15   2   3         65.75         64.58         2.63 o                         
  16   2   3        140.92        123.42         4.06 o                         
 -16   3   3        120.83        112.76         3.52 o                         
 -15   3   3       1246.98       1233.51         9.24 o                         
 -14   3   3        101.51        106.11         2.57 o                         
 -13   3   3       2244.19       2309.97        11.05 o                         
 -12   3   3        480.69        458.79         3.18 o                         
 -11   3   3       6580.25       6463.79        77.13 o                         
 -10   3   3        334.96        337.03         2.19 o                         
  -9   3   3      10601.95      10404.38       131.24 o                         
  -8   3   3       1276.36       1289.88         5.35 o                         
  -7   3   3       9219.13       9407.73       115.88 o                         
  -6   3   3       1515.22       1523.94        12.39 o                         
  -5   3   3       3292.64       3135.56        42.37 o                         
  -4   3   3        195.15        214.33         1.23 o                         
  -3   3   3      15766.62      15948.98       233.26 o                         
  -2   3   3        864.23        909.10         7.20 o                         
  -1   3   3      30011.27      30725.40       407.27 o                         
   0   3   3       2008.22       2162.39        32.19 o                         
   1   3   3      27836.09      27322.68       364.35 o                         
   2   3   3       2128.01       2178.21        30.89 o                         
   3   3   3      12883.12      12247.21       142.81 o                         
   4   3   3        552.55        504.37         2.24 o                         
   5   3   3       7472.85       7311.48        89.80 o                         
   6   3   3        307.19        335.09         1.87 o                         
   7   3   3       4580.62       4570.10        57.32 o                         
   8   3   3        725.75        759.19         3.64 o                         
   9   3   3       9131.46       9379.50       127.22 o                         
  10   3   3         25.58         18.24         0.79 o                         
  11   3   3       6402.04       6406.40        64.44 o                         
  12   3   3        206.41        193.26         2.30 o                         
  13   3   3       1759.45       1800.72        10.46 o                         
  14   3   3          4.20         -1.26         1.26 o                         
  15   3   3       1501.27       1576.99        12.48 o                         
 -15   4   3        756.30        725.03         7.13 o                         
 -14   4   3       1581.88       1598.97        10.95 o                         
 -13   4   3        105.37        109.92         2.44 o                         
 -12   4   3       4210.20       4203.13        23.63 o                         
 -11   4   3        533.58        553.00         3.70 o                         
 -10   4   3      11038.11      10858.21       137.01 o                         
  -9   4   3       4356.55       4445.85        46.96 o                         
  -8   4   3      13851.12      13624.12       175.87 o                         
  -7   4   3       3478.25       3445.03        38.96 o                         
  -6   4   3       7212.00       7355.30        91.33 o                         
  -5   4   3       1014.76       1067.27         4.87 o                         
  -4   4   3      12951.95      12992.82       176.20 o                         
  -3   4   3       1023.74        985.02         5.67 o                         
  -2   4   3      13575.30      13241.94       152.94 o                         
  -1   4   3       1278.78       1189.64         8.30 o                         
   0   4   3      16733.53      16052.41       211.41 o                         
   1   4   3        766.88        839.56         4.53 o                         
   2   4   3      10356.35      10110.34       117.64 o                         
   3   4   3       1886.24       1851.02        16.71 o                         
   4   4   3       4910.96       5135.49        68.75 o                         
   5   4   3       1164.69       1174.09         5.46 o                         
   6   4   3       2829.08       2832.16        26.51 o                         
   7   4   3        114.16        125.90         1.30 o                         
   8   4   3       5020.42       4858.58        57.89 o                         
   9   4   3        157.50        133.77         1.51 o                         
  10   4   3       4218.21       4233.21        26.69 o                         
  11   4   3         27.75         29.08         1.11 o                         
  12   4   3       7015.08       6904.98        75.21 o                         
  13   4   3         38.58         34.57         1.79 o                         
  14   4   3       3880.12       4021.02        25.70 o                         
  15   4   3         40.66         41.36         2.57 o                         
 -14   5   3         63.29         53.91         2.51 o                         
 -13   5   3       1855.73       1844.54        12.65 o                         
 -12   5   3        157.16        137.92         2.79 o                         
 -11   5   3       6424.02       6246.10        54.88 o                         
 -10   5   3        947.73        949.59         5.34 o                         
  -9   5   3       9382.07       9219.96       125.27 o                         
  -8   5   3       1602.62       1592.49         6.61 o                         
  -7   5   3       9619.41       9545.63       117.33 o                         
  -6   5   3        472.23        462.19         2.43 o                         
  -5   5   3       4271.40       4276.41        54.96 o                         
  -4   5   3        291.07        276.28         1.55 o                         
  -3   5   3       5573.23       5514.80        77.34 o                         
  -2   5   3       4660.57       4639.27        52.67 o                         
  -1   5   3      13935.82      13905.78       158.99 o                         
   0   5   3       1119.84       1178.85         7.31 o                         
   1   5   3      12557.38      12389.50       234.92 o                         
   2   5   3        792.76        818.15         3.70 o                         
   3   5   3       9885.83       9997.52       135.54 o                         
   4   5   3          9.07         16.46         0.52 o                         
   5   5   3       1418.33       1454.91         6.96 o                         
   6   5   3        141.30        142.53         1.24 o                         
   7   5   3       1023.17       1046.52         4.43 o                         
   8   5   3          7.35          6.41         0.63 o                         
   9   5   3       6044.09       5808.40        79.66 o                         
  10   5   3        240.86        202.98         2.35 o                         
  11   5   3       6485.06       6438.85        66.36 o                         
  12   5   3         28.09         28.45         1.83 o                         
  13   5   3       3977.51       4086.95        26.36 o                         
  14   5   3         25.30         25.50         2.21 o                         
 -13   6   3         16.90         16.98         2.23 o                         
 -12   6   3       1749.41       1766.31        13.63 o                         
 -11   6   3          1.21          0.44         1.25 o                         
 -10   6   3       2899.17       2886.77        15.47 o                         
  -9   6   3        403.73        384.84         3.31 o                         
  -8   6   3       3264.53       3257.70        18.46 o                         
  -7   6   3        821.11        809.12         4.15 o                         
  -6   6   3       2621.11       2688.54        16.15 o                         
  -5   6   3        293.58        289.48         1.88 o                         
  -4   6   3       4245.49       4130.31        75.25 o                         
  -3   6   3         11.45         12.49         0.58 o                         
  -2   6   3       4147.48       3973.40        62.37 o                         
  -1   6   3         78.21         71.86         0.81 o                         
   0   6   3       6042.08       5936.40        98.36 o                         
   1   6   3          8.11         16.02         0.52 o                         
   2   6   3       6724.92       6791.70       134.25 o                         
   3   6   3       1916.64       1929.01        11.41 o                         
   4   6   3       4928.31       4909.20        73.28 o                         
   5   6   3        269.30        261.78         1.81 o                         
   6   6   3        880.37        912.10         4.25 o                         
   7   6   3        302.26        297.74         2.46 o                         
   8   6   3       2794.02       2870.57        14.26 o                         
   9   6   3        247.20        256.01         3.00 o                         
  10   6   3       1502.54       1561.65        10.57 o                         
  11   6   3        103.09         93.29         2.95 o                         
  12   6   3       2532.17       2627.73        19.65 o                         
  13   6   3         12.01          7.15         2.38 o                         
 -12   7   3          6.95          4.89         2.26 o                         
 -11   7   3        773.28        827.31        10.20 o                         
 -10   7   3         13.06          9.46         1.68 o                         
  -9   7   3        531.12        523.00         5.78 o                         
  -8   7   3        104.75         96.31         2.56 o                         
  -7   7   3         18.99         18.57         1.27 o                         
  -6   7   3        343.66        322.91         3.29 o                         
  -5   7   3         19.87         25.33         1.18 o                         
  -4   7   3          2.13          4.36         0.79 o                         
  -3   7   3         79.14         80.51         1.28 o                         
  -2   7   3        343.15        313.33         2.34 o                         
  -1   7   3       3028.08       2967.46        30.39 o                         
   0   7   3        902.85        907.82         5.07 o                         
   1   7   3       2929.26       2928.56        24.49 o                         
   2   7   3        196.14        189.72         1.95 o                         
   3   7   3       1347.31       1339.58         7.26 o                         
   4   7   3        314.50        307.04         3.08 o                         
   5   7   3       1266.55       1271.80         8.21 o                         
   6   7   3         45.37         37.01         1.62 o                         
   7   7   3        633.94        626.53         5.41 o                         
   8   7   3       1735.28       1760.06        12.95 o                         
   9   7   3        329.97        322.14         5.19 o                         
  10   7   3         24.86         15.48         1.90 o                         
  11   7   3        851.58        834.80         9.81 o                         
 -10   8   3          3.27         -0.40         1.99 o                         
  -9   8   3         61.20         53.92         2.95 o                         
  -8   8   3         39.44         43.66         2.79 o                         
  -7   8   3        107.43         95.71         3.53 o                         
  -6   8   3        288.49        289.96         5.17 o                         
  -5   8   3        377.42        343.58         5.29 o                         
  -4   8   3        443.26        454.94         6.16 o                         
  -3   8   3          0.75          3.07         1.18 o                         
  -2   8   3        459.90        428.08         6.18 o                         
  -1   8   3         63.84         53.04         2.27 o                         
   0   8   3        658.75        620.58         6.81 o                         
   1   8   3          0.18         -0.66         0.66 o                         
   2   8   3        990.38        994.77         8.56 o                         
   3   8   3        439.43        445.69         5.48 o                         
   4   8   3        167.63        164.86         3.30 o                         
   5   8   3          5.24          2.89         1.33 o                         
   6   8   3         19.48         23.05         2.09 o                         
   7   8   3        200.72        186.26         5.15 o                         
   8   8   3          0.65          5.81         1.88 o                         
   9   8   3        468.09        461.09         7.88 o                         
  -7   9   3        214.50        198.96         8.01 o                         
  -6   9   3         29.73         29.38         2.91 o                         
  -5   9   3        535.32        522.08        10.48 o                         
  -4   9   3         24.05         26.44         3.05 o                         
  -3   9   3        266.99        293.56         7.01 o                         
  -2   9   3          2.38          0.96         1.94 o                         
  -1   9   3        166.54        154.82         5.27 o                         
   0   9   3         47.48         38.53         3.10 o                         
   1   9   3        169.42        153.42         5.39 o                         
   2   9   3          0.19         -1.41         2.14 o                         
   3   9   3        216.50        189.75         4.94 o                         
   4   9   3        101.04         81.59         3.95 o                         
   5   9   3        219.67        205.61         6.48 o                         
   6   9   3        100.69         97.61         4.65 o                         
 -17   0   4        518.77        492.47         8.67 o                         
 -16   0   4       3740.63       3851.38        29.75 o                         
 -15   0   4        307.14        287.16         5.26 o                         
 -14   0   4       5833.96       5693.39        73.24 o                         
 -13   0   4        135.67        136.22         2.65 o                         
 -12   0   4       6580.80       6660.79       130.88 o                         
 -11   0   4       1568.19       1553.28         9.01 o                         
 -10   0   4       3566.91       3841.19        93.13 o                         
  -9   0   4       9317.70       9127.84       163.52 o                         
  -8   0   4       5734.36       5806.16       108.55 o                         
  -7   0   4      20761.29      20201.73       335.67 o                         
  -6   0   4      17597.31      17809.57       593.50 o                         
  -5   0   4      22517.40      22938.96       453.62 o                         
  -4   0   4       3290.48       3028.42        67.40 o                         
  -3   0   4       2897.76       2882.59        54.63 o                         
  -2   0   4        730.60        665.68        10.45 o                         
  -1   0   4       1334.16       1639.21        38.62 o                         
   0   0   4       9544.58       9684.65       223.60 o                         
   1   0   4      30688.21      30565.22       542.22 o                         
   2   0   4       1434.70       1682.72        33.87 o                         
   3   0   4      13614.67      13344.99       441.28 o                         
   4   0   4      10229.20      10529.93       177.56 o                         
   5   0   4       5817.79       5407.39       168.14 o                         
   6   0   4      12666.61      12755.39       216.09 o                         
   7   0   4       5849.34       5854.18       108.20 o                         
   8   0   4       8089.74       8092.50       145.89 o                         
   9   0   4       3125.12       3219.39        53.62 o                         
  10   0   4       1670.60       1623.81         9.91 o                         
  11   0   4       2416.28       2441.74        15.08 o                         
  12   0   4       1233.07       1235.09         8.48 o                         
  13   0   4       7254.65       7040.75        97.99 o                         
  14   0   4        266.58        254.32         5.48 o                         
  15   0   4       4407.45       4556.86        38.84 o                         
  16   0   4        166.92        166.81         6.87 o                         
 -17   1   4       1989.31       2009.78        48.97 o                         
 -16   1   4        740.62        762.97         7.20 o                         
 -15   1   4       2846.47       2940.43        15.72 o                         
 -14   1   4        652.14        629.76         4.69 o                         
 -13   1   4       3424.66       3482.73        14.36 o                         
 -12   1   4       1231.14       1190.71         5.49 o                         
 -11   1   4       1320.13       1355.70         5.73 o                         
 -10   1   4       4010.93       3935.05        58.13 o                         
  -9   1   4       2728.31       2826.82        27.85 o                         
  -8   1   4      12868.32      12585.06       153.16 o                         
  -7   1   4       4229.22       4112.15        56.58 o                         
  -6   1   4      15127.01      15054.89       205.98 o                         
  -5   1   4      19016.92      19241.86       366.05 o                         
  -4   1   4      17115.83      17665.20       255.01 o                         
  -3   1   4      10973.96      10862.75       161.81 o                         
  -2   1   4       2601.21       2448.90        32.76 o                         
  -1   1   4       2340.89       2306.14        30.89 o                         
   0   1   4      21252.13      21292.88       298.39 o                         
   1   1   4       1125.88       1346.51        19.54 o                         
   2   1   4       4270.92       4041.40        50.87 o                         
   3   1   4       4641.19       4548.70        57.43 o                         
   4   1   4      21138.36      21725.40       304.65 o                         
   5   1   4      11839.43      11937.65       142.49 o                         
   6   1   4       8649.16       8628.49       106.46 o                         
   7   1   4      11666.60      11739.79       142.77 o                         
   8   1   4       2724.39       2704.77        28.41 o                         
   9   1   4       1526.78       1467.75         6.44 o                         
  10   1   4       3593.46       3579.17        27.98 o                         
  11   1   4        531.97        524.90         3.30 o                         
  12   1   4       5287.16       5238.44        33.10 o                         
  13   1   4         32.36         35.88         1.32 o                         
  14   1   4       3948.53       4015.46        20.55 o                         
  15   1   4        490.16        505.38         6.09 o                         
  16   1   4       1923.49       1916.68        16.49 o                         
 -16   2   4        824.31        802.05         7.28 o                         
 -15   2   4        708.54        705.83         6.36 o                         
 -14   2   4       1211.28       1235.36         7.56 o                         
 -13   2   4        184.07        175.67         2.17 o                         
 -12   2   4       1342.85       1301.26         6.11 o                         
 -11   2   4       1077.02       1028.51         4.62 o                         
 -10   2   4        560.96        592.97         3.09 o                         
  -9   2   4       1637.55       1702.62         7.81 o                         
  -8   2   4       1495.64       1523.61         8.02 o                         
  -7   2   4       6053.69       6067.75        78.44 o                         
  -6   2   4       3202.45       3017.94        49.98 o                         
  -5   2   4       3711.58       3697.38        56.80 o                         
  -4   2   4      10990.22      10691.09       127.25 o                         
  -3   2   4       7459.05       7789.76        93.43 o                         
  -2   2   4      13108.78      12720.83       418.58 o                         
  -1   2   4       2712.56       2576.96        33.55 o                         
   0   2   4       7879.64       7898.46        93.25 o                         
   1   2   4       5545.14       5290.66        64.20 o                         
   2   2   4       7836.15       7944.87        94.54 o                         
   3   2   4      14641.92      14565.72       240.51 o                         
   4   2   4       3210.96       3121.03        42.00 o                         
   5   2   4      10842.05      10850.12       130.21 o                         
   6   2   4         54.70        128.71         1.28 o                         
   7   2   4       6099.65       6034.23        85.25 o                         
   8   2   4       2818.69       2840.05        31.13 o                         
   9   2   4       2139.98       2234.98        11.59 o                         
  10   2   4        949.62        972.28         4.66 o                         
  11   2   4        424.80        421.48         3.19 o                         
  12   2   4         29.31         30.17         1.11 o                         
  13   2   4        911.85        925.71         6.00 o                         
  14   2   4        127.09        123.22         3.09 o                         
  15   2   4        826.53        844.76         9.01 o                         
 -16   3   4        116.27        114.83         3.55 o                         
 -15   3   4        289.06        286.03         4.29 o                         
 -14   3   4        396.02        390.68         4.31 o                         
 -13   3   4         75.95         78.22         1.87 o                         
 -12   3   4         18.41         17.12         0.92 o                         
 -11   3   4         13.23         22.00         0.82 o                         
 -10   3   4          1.30          1.51         0.52 o                         
  -9   3   4         56.00         54.92         0.95 o                         
  -8   3   4        214.86        213.24         1.55 o                         
  -7   3   4       1222.63       1269.12         5.64 o                         
  -6   3   4         63.26         68.85         0.97 o                         
  -5   3   4       7517.44       7600.28        99.73 o                         
  -4   3   4         18.47         31.94         0.63 o                         
  -3   3   4       6670.47       6584.37        79.94 o                         
  -2   3   4        687.71        721.95         3.93 o                         
  -1   3   4       1816.45       1866.46        25.54 o                         
   0   3   4       1222.25       1001.47         8.97 o                         
   1   3   4       1880.00       2052.86        27.66 o                         
   2   3   4       3814.80       3566.02        45.28 o                         
   3   3   4          3.60          4.74         0.33 o                         
   4   3   4      11554.95      11686.04       138.43 o                         
   5   3   4        860.60        923.47         3.99 o                         
   6   3   4       2049.29       2009.92        15.06 o                         
   7   3   4       1227.69       1324.51         5.80 o                         
   8   3   4        298.48        312.41         2.18 o                         
   9   3   4        529.68        550.00         3.14 o                         
  10   3   4        173.52        170.43         1.82 o                         
  11   3   4          7.37         10.71         0.84 o                         
  12   3   4         37.74         33.99         1.31 o                         
  13   3   4        133.86        122.24         2.63 o                         
  14   3   4         58.30         57.92         2.52 o                         
  15   3   4        225.47        220.88         5.49 o                         
 -15   4   4         32.24         40.67         2.43 o                         
 -14   4   4        255.47        261.62         4.10 o                         
 -13   4   4         12.50         13.03         1.29 o                         
 -12   4   4        251.78        237.56         2.64 o                         
 -11   4   4          0.07          5.49         0.75 o                         
 -10   4   4         37.80         33.56         0.85 o                         
  -9   4   4        270.92        260.15         2.02 o                         
  -8   4   4          2.83          5.82         0.52 o                         
  -7   4   4        165.80        152.09         1.35 o                         
  -6   4   4        327.15        340.68         1.98 o                         
  -5   4   4         72.21         65.81         0.82 o                         
  -4   4   4        436.06        437.73         1.97 o                         
  -3   4   4         11.88         18.08         0.54 o                         
  -2   4   4       1392.37       1482.90        11.63 o                         
  -1   4   4          8.07          9.97         0.40 o                         
   0   4   4        347.94        465.42         2.02 o                         
   1   4   4        314.45        313.19         1.50 o                         
   2   4   4        139.17        137.86         0.92 o                         
   3   4   4       3117.27       3228.64        45.32 o                         
   4   4   4         37.40         34.78         0.60 o                         
   5   4   4        726.68        742.06         3.21 o                         
   6   4   4          0.51          1.61         0.41 o                         
   7   4   4        289.55        299.88         1.93 o                         
   8   4   4         66.73         65.90         1.03 o                         
   9   4   4        346.83        376.85         2.45 o                         
  10   4   4        230.28        209.06         2.27 o                         
  11   4   4         99.59         91.80         1.90 o                         
  12   4   4        497.33        477.21         4.62 o                         
  13   4   4        135.58        118.85         2.97 o                         
  14   4   4        168.36        139.02         3.69 o                         
 -14   5   4        159.01        158.46         4.06 o                         
 -13   5   4          3.03          6.39         1.37 o                         
 -12   5   4        107.79         96.70         2.39 o                         
 -11   5   4        385.48        402.62         3.43 o                         
 -10   5   4         32.83         28.56         1.08 o                         
  -9   5   4        353.19        374.49         2.79 o                         
  -8   5   4        276.89        283.01         2.13 o                         
  -7   5   4        125.44        118.68         1.40 o                         
  -6   5   4         39.80         33.89         0.71 o                         
  -5   5   4        918.36        926.11         3.87 o                         
  -4   5   4        315.89        328.31         1.78 o                         
  -3   5   4        596.48        656.59         2.82 o                         
  -2   5   4       1434.62       1446.02         8.75 o                         
  -1   5   4       1395.10       1375.69         8.43 o                         
   0   5   4        939.90        920.12         4.53 o                         
   1   5   4        323.96        281.67         1.55 o                         
   2   5   4       1606.28       1633.31        11.15 o                         
   3   5   4        314.03        309.71         1.70 o                         
   4   5   4       2379.93       2355.17        19.69 o                         
   5   5   4        113.11        101.37         1.08 o                         
   6   5   4       1963.50       1975.71         9.55 o                         
   7   5   4          0.32          0.64         0.46 o                         
   8   5   4        959.88        935.18         4.54 o                         
   9   5   4         49.87         48.60         1.27 o                         
  10   5   4        255.46        253.02         2.90 o                         
  11   5   4          0.71          2.79         1.14 o                         
  12   5   4        502.14        469.80         5.55 o                         
  13   5   4          3.87          6.27         1.65 o                         
 -13   6   4        490.96        495.23         8.46 o                         
 -12   6   4         13.19          6.98         1.56 o                         
 -11   6   4        641.24        642.61         6.12 o                         
 -10   6   4        222.84        221.99         3.14 o                         
  -9   6   4        234.65        254.31         2.72 o                         
  -8   6   4       2005.85       2005.47         9.36 o                         
  -7   6   4        902.46        880.32         4.38 o                         
  -6   6   4        882.87        898.78         4.09 o                         
  -5   6   4       1357.21       1374.57         5.73 o                         
  -4   6   4       4795.95       4731.46        48.22 o                         
  -3   6   4        767.67        765.80         3.47 o                         
  -2   6   4       4368.78       4324.78        47.11 o                         
  -1   6   4       2466.22       2435.06        22.60 o                         
   0   6   4       1984.19       2043.09        15.02 o                         
   1   6   4       6060.53       5886.52       101.64 o                         
   2   6   4       2459.68       2416.31        21.15 o                         
   3   6   4       7501.02       7612.78       132.69 o                         
   4   6   4        272.21        257.36         1.93 o                         
   5   6   4       5720.41       5870.09        78.53 o                         
   6   6   4        264.42        268.69         2.05 o                         
   7   6   4       2472.87       2486.62        12.32 o                         
   8   6   4        600.23        605.95         4.34 o                         
   9   6   4       1467.09       1499.30         9.62 o                         
  10   6   4         25.72         20.35         1.62 o                         
  11   6   4        249.52        229.30         4.59 o                         
  12   6   4          7.35          6.67         1.74 o                         
 -12   7   4        903.55        894.45        12.00 o                         
 -11   7   4       1437.95       1486.17        13.81 o                         
 -10   7   4        170.28        139.23         3.59 o                         
  -9   7   4        926.69        898.59         7.69 o                         
  -8   7   4       1404.96       1382.82         9.85 o                         
  -7   7   4       1902.00       1921.93        12.26 o                         
  -6   7   4       1632.30       1670.69         9.96 o                         
  -5   7   4       4003.29       3993.79        36.59 o                         
  -4   7   4       1709.57       1717.36         9.09 o                         
  -3   7   4       6604.72       6245.37       119.88 o                         
  -2   7   4       3966.57       3925.87        47.38 o                         
  -1   7   4       5309.87       5035.78       108.20 o                         
   0   7   4       1106.85       1131.17         6.03 o                         
   1   7   4       1182.12       1150.23         6.01 o                         
   2   7   4       2752.97       2823.69        17.21 o                         
   3   7   4        712.81        713.54         4.82 o                         
   4   7   4       6756.75       6624.07       161.72 o                         
   5   7   4       1436.58       1444.12         8.74 o                         
   6   7   4       2820.17       2861.84        17.27 o                         
   7   7   4       1573.31       1570.82        10.86 o                         
   8   7   4       1347.02       1326.67        11.03 o                         
   9   7   4        317.16        312.30         5.28 o                         
  10   7   4        554.91        558.85         7.34 o                         
  11   7   4         48.81         40.49         3.20 o                         
  -9   8   4       2275.51       2322.66        23.20 o                         
  -8   8   4       1323.10       1323.24        13.28 o                         
  -7   8   4       2974.18       3001.88        25.60 o                         
  -6   8   4       1289.62       1281.37        13.05 o                         
  -5   8   4       3507.21       3493.33        36.77 o                         
  -4   8   4       2534.76       2492.64        19.73 o                         
  -3   8   4       1974.08       2003.75        15.60 o                         
  -2   8   4        579.80        552.70         6.98 o                         
  -1   8   4       1156.53       1178.28        10.99 o                         
   0   8   4        574.82        577.23         7.04 o                         
   1   8   4       3295.31       3309.59        28.15 o                         
   2   8   4       1115.85       1132.27        10.45 o                         
   3   8   4       2952.96       2903.15        21.37 o                         
   4   8   4        617.96        576.93         6.41 o                         
   5   8   4       2822.52       2831.52        20.97 o                         
   6   8   4       1150.30       1139.89        11.83 o                         
   7   8   4       2983.33       3068.17        25.45 o                         
   8   8   4        799.29        772.68         9.54 o                         
   9   8   4       1291.99       1301.55        17.14 o                         
  -6   9   4       3441.76       3485.47        31.87 o                         
  -5   9   4       2212.46       2196.61        23.18 o                         
  -4   9   4       1279.14       1255.57        14.54 o                         
  -3   9   4        407.82        404.81         7.80 o                         
  -2   9   4        864.46        859.13        12.17 o                         
  -1   9   4         64.15         49.28         3.41 o                         
   0   9   4       1353.30       1330.70        14.22 o                         
   1   9   4         12.44         10.73         2.39 o                         
   2   9   4       1818.34       1782.67        17.68 o                         
   3   9   4        804.33        810.19        10.95 o                         
   4   9   4       1669.30       1699.33        18.31 o                         
   5   9   4       2377.97       2411.49        25.17 o                         
   6   9   4        728.24        745.97        15.94 o                         
 -16   1   5        244.92        252.03         4.35 o                         
 -15   1   5         39.57         39.19         1.79 o                         
 -14   1   5         14.42         12.46         1.10 o                         
 -13   1   5         23.83         15.93         0.93 o                         
 -12   1   5         72.67         74.13         1.54 o                         
 -11   1   5        310.66        309.42         2.33 o                         
 -10   1   5        903.08        880.44         4.09 o                         
  -9   1   5        213.87        234.16         1.69 o                         
  -8   1   5        645.94        673.98         3.11 o                         
  -7   1   5        519.13        529.90         2.54 o                         
  -6   1   5       4104.07       4193.82        56.59 o                         
  -5   1   5        174.47        225.28         1.40 o                         
  -4   1   5       2768.35       2546.70        39.38 o                         
  -3   1   5        147.43        126.21         0.89 o                         
  -2   1   5       6804.69       6783.63        82.35 o                         
  -1   1   5       1866.66       1801.96        25.73 o                         
   0   1   5      19244.52      19697.30       267.19 o                         
   1   1   5       3786.93       3876.33        53.06 o                         
   2   1   5       1035.65        991.29         9.70 o                         
   3   1   5       1602.02       1651.06        25.31 o                         
   4   1   5         49.37         39.85         0.75 o                         
   5   1   5       2222.17       2163.17        32.75 o                         
   6   1   5       2211.28       2328.88        33.25 o                         
   7   1   5       1916.92       1950.75        11.92 o                         
   8   1   5         49.92         45.92         0.94 o                         
   9   1   5         87.32         81.30         1.29 o                         
  10   1   5          1.42          2.65         0.70 o                         
  11   1   5        582.38        558.20         3.77 o                         
  12   1   5       1047.50       1059.83         5.72 o                         
  13   1   5         28.55         23.02         1.34 o                         
  14   1   5          2.98          7.77         1.40 o                         
  15   1   5         42.05         30.66         2.11 o                         
 -16   2   5        397.11        401.85         5.46 o                         
 -15   2   5        877.00        871.88         7.25 o                         
 -14   2   5        198.37        181.91         3.00 o                         
 -13   2   5       1185.61       1174.55         6.36 o                         
 -12   2   5         26.07         14.71         0.91 o                         
 -11   2   5       3740.31       3752.30        23.28 o                         
 -10   2   5        161.68        146.11         1.56 o                         
  -9   2   5       3155.99       3286.24        42.75 o                         
  -8   2   5       1584.80       1655.04         8.63 o                         
  -7   2   5       3764.40       3754.22        61.27 o                         
  -6   2   5         43.62         43.25         0.85 o                         
  -5   2   5       9091.37       8954.45       109.31 o                         
  -4   2   5       4668.66       4820.62        65.96 o                         
  -3   2   5      24349.07      24582.03       331.50 o                         
  -2   2   5       1854.96       1807.52        26.15 o                         
  -1   2   5      33039.95      33208.14       421.32 o                         
   0   2   5       4741.58       4850.48        60.15 o                         
   1   2   5       9208.75       8949.83       106.40 o                         
   2   2   5       1498.35       1525.76        23.01 o                         
   3   2   5       7403.83       7538.85        91.77 o                         
   4   2   5       3628.84       3758.98        50.02 o                         
   5   2   5        609.94        625.19         2.84 o                         
   6   2   5       4623.20       4530.17        61.02 o                         
   7   2   5       1848.83       1878.07        10.74 o                         
   8   2   5       3291.39       3226.20        32.89 o                         
   9   2   5       3161.96       3135.48        19.58 o                         
  10   2   5        135.53        115.15         1.64 o                         
  11   2   5       1689.63       1689.14         7.76 o                         
  12   2   5        266.53        228.63         2.38 o                         
  13   2   5        502.95        493.44         4.29 o                         
  14   2   5         58.54         44.19         2.14 o                         
  15   2   5        955.99        968.35         9.88 o                         
 -16   3   5       1450.62       1466.43        12.20 o                         
 -15   3   5        206.23        178.15         3.67 o                         
 -14   3   5       4522.57       4562.65        24.75 o                         
 -13   3   5         17.37         18.68         1.20 o                         
 -12   3   5       7672.57       7350.08        84.28 o                         
 -11   3   5         91.03         75.58         1.39 o                         
 -10   3   5       4072.46       4049.59        38.28 o                         
  -9   3   5        208.00        188.94         1.58 o                         
  -8   3   5       5275.23       5283.24       102.73 o                         
  -7   3   5        549.90        581.45         2.70 o                         
  -6   3   5       9011.93       9262.83       114.34 o                         
  -5   3   5       2816.28       2693.95        44.34 o                         
  -4   3   5       6965.88       6934.51        91.50 o                         
  -3   3   5       2732.64       2816.41        38.26 o                         
  -2   3   5      14844.78      14158.30       190.86 o                         
  -1   3   5        252.31        214.98         1.14 o                         
   0   3   5      28400.44      28880.07       371.49 o                         
   1   3   5         17.46         20.21         0.51 o                         
   2   3   5      10967.76      10951.93       129.38 o                         
   3   3   5         53.79         37.52         0.74 o                         
   4   3   5       3518.57       3412.78        46.13 o                         
   5   3   5       2545.18       2573.28        32.98 o                         
   6   3   5       2084.34       1960.36        14.48 o                         
   7   3   5       2786.71       2848.21        27.64 o                         
   8   3   5       4876.37       4972.88        57.59 o                         
   9   3   5       3786.14       3764.05        27.87 o                         
  10   3   5       5125.60       5184.70        65.00 o                         
  11   3   5        165.34        162.87         2.10 o                         
  12   3   5       4034.43       4051.29        24.53 o                         
  13   3   5         23.50         17.52         1.45 o                         
  14   3   5        368.36        368.05         5.49 o                         
  15   3   5        495.79        470.59         7.06 o                         
 -15   4   5       3534.15       3676.44        24.89 o                         
 -14   4   5        153.46        133.88         3.20 o                         
 -13   4   5       5220.33       5278.44        33.05 o                         
 -12   4   5        100.98         84.40         1.89 o                         
 -11   4   5       7735.71       7484.90       107.20 o                         
 -10   4   5         57.96         55.33         1.23 o                         
  -9   4   5       6128.97       6136.48        82.68 o                         
  -8   4   5       1014.59       1018.76         4.43 o                         
  -7   4   5       2038.21       2155.41        11.68 o                         
  -6   4   5       1754.62       1760.09        11.03 o                         
  -5   4   5       6737.12       6636.81        83.24 o                         
  -4   4   5       3390.89       3192.28        32.16 o                         
  -3   4   5      12639.66      12965.73       152.49 o                         
  -2   4   5       2916.15       2957.60        34.98 o                         
  -1   4   5       7138.99       6950.15        83.90 o                         
   0   4   5         18.01         11.28         0.38 o                         
   1   4   5       7109.06       7008.31        90.54 o                         
   2   4   5          3.79         15.09         0.57 o                         
   3   4   5       7720.41       7758.78       100.46 o                         
   4   4   5        777.11        793.75         3.37 o                         
   5   4   5       6474.73       6457.90        81.61 o                         
   6   4   5        889.11        879.44         3.99 o                         
   7   4   5      11357.33      11394.45       139.88 o                         
   8   4   5       1802.50       1824.22         7.55 o                         
   9   4   5       8356.88       8275.18       101.01 o                         
  10   4   5       1626.97       1635.16         7.86 o                         
  11   4   5       4197.06       4264.44        24.52 o                         
  12   4   5       1952.85       1985.11        12.18 o                         
  13   4   5       1738.50       1724.60        12.21 o                         
  14   4   5        506.77        516.22         7.81 o                         
 -14   5   5       3426.10       3520.56        24.84 o                         
 -13   5   5        140.13        132.36         3.18 o                         
 -12   5   5       6462.54       6518.43        61.14 o                         
 -11   5   5         38.17         35.47         1.35 o                         
 -10   5   5       4955.87       4987.16        34.91 o                         
  -9   5   5         18.83         19.08         0.87 o                         
  -8   5   5       6061.22       5891.99        66.22 o                         
  -7   5   5       4424.38       4384.33        44.24 o                         
  -6   5   5        928.56        943.92         4.12 o                         
  -5   5   5       3553.55       3417.32        42.04 o                         
  -4   5   5       5678.14       5609.40        75.46 o                         
  -3   5   5       3086.43       3139.10        35.38 o                         
  -2   5   5       9605.17       9273.24       127.05 o                         
  -1   5   5        122.00        136.28         1.12 o                         
   0   5   5       7564.52       7725.55        92.11 o                         
   1   5   5         45.18         44.56         0.68 o                         
   2   5   5       3869.40       3828.27        43.76 o                         
   3   5   5          6.24          8.68         0.52 o                         
   4   5   5       6849.09       6795.13        84.10 o                         
   5   5   5       2897.15       2879.17        21.64 o                         
   6   5   5       6095.92       6060.78        78.24 o                         
   7   5   5       1934.45       1955.49         8.20 o                         
   8   5   5       8238.72       8106.06       167.03 o                         
   9   5   5       1260.07       1285.55         6.88 o                         
  10   5   5       5836.76       5792.74        42.84 o                         
  11   5   5        436.42        436.21         5.15 o                         
  12   5   5       2002.76       2091.46        14.12 o                         
  13   5   5        564.86        538.75         7.45 o                         
 -13   6   5       2620.42       2755.53        24.23 o                         
 -12   6   5        175.04        153.82         3.82 o                         
 -11   6   5       2816.74       2825.72        17.69 o                         
 -10   6   5        129.66        114.08         2.50 o                         
  -9   6   5       2232.27       2153.19        10.62 o                         
  -8   6   5        172.88        171.05         2.12 o                         
  -7   6   5       1007.06       1014.12         5.22 o                         
  -6   6   5        224.23        222.19         1.81 o                         
  -5   6   5       1615.05       1605.78         7.04 o                         
  -4   6   5        733.90        718.47         3.30 o                         
  -3   6   5       6349.65       6195.62        80.46 o                         
  -2   6   5        620.31        643.63         2.89 o                         
  -1   6   5       6882.27       6723.67        75.67 o                         
   0   6   5          0.51          2.62         0.42 o                         
   1   6   5       3303.13       3280.33        34.31 o                         
   2   6   5         77.34         63.31         1.02 o                         
   3   6   5        975.07       1079.36         4.77 o                         
   4   6   5         18.72         18.20         0.61 o                         
   5   6   5        828.37        842.67         4.11 o                         
   6   6   5       1183.19       1142.84         5.75 o                         
   7   6   5       1738.84       1744.50         8.75 o                         
   8   6   5       1069.46       1053.78         6.63 o                         
   9   6   5       2662.09       2731.34        15.41 o                         
  10   6   5        398.27        389.96         5.40 o                         
  11   6   5        979.11        958.57         9.46 o                         
  12   6   5        207.01        192.95         4.98 o                         
 -11   7   5        145.87        122.22         3.93 o                         
 -10   7   5        218.75        201.98         4.13 o                         
  -9   7   5        370.53        400.01         5.15 o                         
  -8   7   5         42.96         42.65         1.74 o                         
  -7   7   5         32.38         30.52         1.47 o                         
  -6   7   5        288.14        258.21         2.94 o                         
  -5   7   5         56.19         50.39         1.35 o                         
  -4   7   5       2212.93       2188.85        12.72 o                         
  -3   7   5       1538.37       1536.89         8.31 o                         
  -2   7   5       2031.96       2058.76        11.31 o                         
  -1   7   5         18.76         26.00         0.88 o                         
   0   7   5       5953.58       5782.63       120.52 o                         
   1   7   5          0.56          2.59         0.61 o                         
   2   7   5        972.03       1030.08         6.05 o                         
   3   7   5        280.86        239.07         2.60 o                         
   4   7   5         14.11         17.31         1.25 o                         
   5   7   5       1532.85       1556.31        10.33 o                         
   6   7   5         33.17         30.28         1.52 o                         
   7   7   5       1057.17       1066.89         9.06 o                         
   8   7   5        222.12        195.01         3.89 o                         
   9   7   5        224.67        203.19         4.41 o                         
  10   7   5        653.64        633.76         8.66 o                         
  -9   8   5         29.18         28.06         2.70 o                         
  -8   8   5        216.40        189.52         4.69 o                         
  -7   8   5        126.08        129.55         3.58 o                         
  -6   8   5         90.66         80.41         3.56 o                         
  -5   8   5        103.09         92.91         3.25 o                         
  -4   8   5         27.35         23.04         2.05 o                         
  -3   8   5        164.95        151.08         3.93 o                         
  -2   8   5         10.63          4.16         1.47 o                         
  -1   8   5        613.63        618.20         6.66 o                         
   0   8   5        700.67        664.82         7.22 o                         
   1   8   5        240.77        223.22         4.21 o                         
   2   8   5        648.67        611.50         8.86 o                         
   3   8   5         63.87         63.80         2.45 o                         
   4   8   5          0.13         -1.36         1.37 o                         
   5   8   5        100.66        102.23         3.97 o                         
   6   8   5         84.25         79.11         3.38 o                         
   7   8   5        100.43         87.21         3.69 o                         
   8   8   5        355.58        367.70         7.21 o                         
  -6   9   5        471.47        470.33         9.77 o                         
  -5   9   5          6.29          1.96         2.03 o                         
  -4   9   5        275.93        248.10         5.13 o                         
  -3   9   5         84.43         70.56         3.57 o                         
  -2   9   5         46.97         48.64         3.33 o                         
  -1   9   5        152.43        139.44         4.72 o                         
   0   9   5        289.34        295.68         6.77 o                         
   1   9   5        562.13        540.57         9.01 o                         
   2   9   5       1175.87       1160.07        12.77 o                         
   3   9   5        256.74        260.98         6.28 o                         
   4   9   5        728.47        739.79        10.78 o                         
   5   9   5         15.08         14.53         2.85 o                         
 -16   0   6       3069.93       3212.40        26.59 o                         
 -15   0   6        710.28        683.89         8.66 o                         
 -14   0   6       1101.25       1097.95        10.80 o                         
 -13   0   6        269.56        277.12         3.48 o                         
 -12   0   6       4507.51       4376.89        39.63 o                         
 -11   0   6         17.76         19.09         1.43 o                         
 -10   0   6      15733.24      15362.91       266.71 o                         
  -9   0   6        509.65        571.75         3.83 o                         
  -8   0   6      13118.52      12929.87       317.63 o                         
  -7   0   6        447.88        411.55         3.25 o                         
  -6   0   6       5763.67       5801.20       106.77 o                         
  -5   0   6       2070.64       2157.59        46.61 o                         
  -4   0   6       7013.03       6954.36       122.58 o                         
  -3   0   6        505.35        545.93         3.61 o                         
  -2   0   6       1861.43       1861.36        39.35 o                         
  -1   0   6        417.94        395.30         2.66 o                         
   0   0   6      17154.01      17230.34       349.30 o                         
   1   0   6       5952.82       6095.01       106.78 o                         
   2   0   6      24724.88      24817.41       480.20 o                         
   3   0   6       8471.23       8358.54       144.23 o                         
   4   0   6      19580.01      18997.88       445.01 o                         
   5   0   6       3926.46       3680.34        72.00 o                         
   6   0   6      17293.46      17171.54       288.79 o                         
   7   0   6         24.37         45.87         1.27 o                         
   8   0   6       9912.65       9652.83       172.76 o                         
   9   0   6         84.48         80.69         1.78 o                         
  10   0   6       3667.03       3750.11        29.03 o                         
  11   0   6         90.51        102.28         2.49 o                         
  12   0   6       6330.59       6147.57        45.49 o                         
  13   0   6       1573.46       1532.66        13.67 o                         
  14   0   6       1848.41       1880.75        17.63 o                         
  15   0   6         34.50         21.84         2.79 o                         
 -16   1   6       1528.22       1569.85        11.28 o                         
 -15   1   6        687.79        664.59         5.92 o                         
 -14   1   6         66.92         70.63         1.89 o                         
 -13   1   6       3600.58       3571.15        16.90 o                         
 -12   1   6        169.76        168.22         2.10 o                         
 -11   1   6      12087.00      11783.54       149.75 o                         
 -10   1   6         47.09         39.22         0.89 o                         
  -9   1   6       9222.33       9399.80       119.84 o                         
  -8   1   6       2539.61       2596.00        23.39 o                         
  -7   1   6      10817.89      10632.54       131.32 o                         
  -6   1   6       4875.76       4869.72        64.95 o                         
  -5   1   6       2886.69       2865.02        41.10 o                         
  -4   1   6        113.64         93.20         0.91 o                         
  -3   1   6       6825.80       7010.09        86.60 o                         
  -2   1   6        263.99        296.72         1.50 o                         
  -1   1   6      18464.59      19190.35       270.75 o                         
   0   1   6        783.44        810.09         5.69 o                         
   1   1   6      29584.84      29353.55       390.08 o                         
   2   1   6       1590.43       1496.58        22.16 o                         
   3   1   6      20848.36      20445.04       476.84 o                         
   4   1   6       2753.50       2682.80        38.51 o                         
   5   1   6      10579.04      10364.05       126.43 o                         
   6   1   6       2186.41       2203.07        21.44 o                         
   7   1   6       8769.36       8925.97       112.76 o                         
   8   1   6          0.11          3.30         0.55 o                         
   9   1   6       5316.08       5371.64        70.05 o                         
  10   1   6        879.29        871.77         4.34 o                         
  11   1   6       8228.57       8117.67        96.65 o                         
  12   1   6        450.41        427.92         3.28 o                         
  13   1   6       3634.12       3689.34        21.92 o                         
  14   1   6         32.49         31.24         1.92 o                         
  15   1   6       2026.41       2040.55        15.67 o                         
 -16   2   6        965.33        948.03        10.46 o                         
 -15   2   6        172.62        144.24         3.21 o                         
 -14   2   6       1423.32       1396.54         8.75 o                         
 -13   2   6        590.34        577.36         4.09 o                         
 -12   2   6       1129.54       1167.55         5.78 o                         
 -11   2   6        245.51        230.49         2.01 o                         
 -10   2   6       2197.17       2238.66         9.39 o                         
  -9   2   6       3525.44       3573.71        39.67 o                         
  -8   2   6       7780.11       7690.01       115.27 o                         
  -7   2   6       1701.12       1722.49        10.69 o                         
  -6   2   6       7111.43       7245.42        91.88 o                         
  -5   2   6       1289.48       1219.86         7.33 o                         
  -4   2   6       5609.52       5652.88        72.00 o                         
  -3   2   6        632.17        662.71         2.84 o                         
  -2   2   6       6659.81       6553.92        80.88 o                         
  -1   2   6          5.29          7.02         0.40 o                         
   0   2   6      17919.15      17566.47       578.56 o                         
   1   2   6       1013.76       1100.15         9.98 o                         
   2   2   6      11265.09      11184.35       133.05 o                         
   3   2   6        536.65        566.53         2.58 o                         
   4   2   6      10530.20      10582.80       127.93 o                         
   5   2   6        596.79        583.96         2.83 o                         
   6   2   6        321.11        290.84         1.82 o                         
   7   2   6         31.85         35.87         0.78 o                         
   8   2   6       1301.74       1364.81         5.70 o                         
   9   2   6        780.07        762.30         3.79 o                         
  10   2   6       2860.26       2951.82        12.51 o                         
  11   2   6          2.47          2.50         0.74 o                         
  12   2   6       2549.06       2563.77        12.28 o                         
  13   2   6        129.08        132.95         2.69 o                         
  14   2   6       2544.55       2588.38        17.00 o                         
  15   2   6        298.88        293.86         6.75 o                         
 -16   3   6        477.82        483.85         6.85 o                         
 -15   3   6          1.55          1.05         1.33 o                         
 -14   3   6          7.10         10.40         1.35 o                         
 -13   3   6         13.66          8.87         1.04 o                         
 -12   3   6          0.40          3.22         0.80 o                         
 -11   3   6          9.71          8.14         0.76 o                         
 -10   3   6        869.14        779.69         3.82 o                         
  -9   3   6       1967.31       1982.16         8.29 o                         
  -8   3   6        632.94        629.32         3.04 o                         
  -7   3   6       2877.15       2859.43        29.64 o                         
  -6   3   6       3315.79       3232.37        58.36 o                         
  -5   3   6       2295.08       2266.38        28.44 o                         
  -4   3   6       3464.47       3623.83        49.34 o                         
  -3   3   6       3880.70       3857.36        51.01 o                         
  -2   3   6        349.15        372.33         1.75 o                         
  -1   3   6       2234.27       2012.12        29.17 o                         
   0   3   6       3688.24       3717.61        48.55 o                         
   1   3   6       8482.62       8510.74       102.70 o                         
   2   3   6        305.53        285.46         1.54 o                         
   3   3   6       3649.21       3640.31        48.88 o                         
   4   3   6         17.64         16.72         0.49 o                         
   5   3   6         19.82         26.72         0.70 o                         
   6   3   6         53.68         52.95         0.94 o                         
   7   3   6         60.39         51.63         1.03 o                         
   8   3   6        302.48        285.82         2.13 o                         
   9   3   6         54.53         50.84         1.08 o                         
  10   3   6        323.95        300.28         2.48 o                         
  11   3   6        343.46        361.00         2.95 o                         
  12   3   6         98.24         92.56         2.16 o                         
  13   3   6       1304.88       1298.68         9.95 o                         
  14   3   6        506.43        475.79         6.21 o                         
 -15   4   6          4.62          9.25         1.80 o                         
 -14   4   6         90.33         90.34         2.77 o                         
 -13   4   6          0.01          1.20         1.09 o                         
 -12   4   6         70.90         64.75         1.74 o                         
 -11   4   6         98.81         76.94         1.56 o                         
 -10   4   6        125.61        107.48         1.68 o                         
  -9   4   6         35.50         31.75         0.92 o                         
  -8   4   6        338.59        306.04         2.06 o                         
  -7   4   6         83.78         72.26         1.04 o                         
  -6   4   6         69.90         67.63         1.05 o                         
  -5   4   6        818.35        862.52         3.50 o                         
  -4   4   6        696.42        705.22         2.96 o                         
  -3   4   6        210.01        207.39         1.23 o                         
  -2   4   6        439.22        504.63         2.13 o                         
  -1   4   6        194.73        166.23         1.10 o                         
   0   4   6        357.57        354.70         1.79 o                         
   1   4   6        221.59        225.16         1.35 o                         
   2   4   6          3.87          7.88         0.55 o                         
   3   4   6        104.19        109.66         1.02 o                         
   4   4   6       1250.58       1321.95         6.38 o                         
   5   4   6        143.08        132.03         1.30 o                         
   6   4   6        317.19        311.31         1.98 o                         
   7   4   6        135.54        119.84         1.36 o                         
   8   4   6         67.16         59.05         1.06 o                         
   9   4   6        115.27         99.14         1.61 o                         
  10   4   6         17.88         18.30         0.99 o                         
  11   4   6        124.46        118.58         2.54 o                         
  12   4   6         87.43         60.53         2.17 o                         
  13   4   6          5.64          1.23         1.40 o                         
  14   4   6        105.68         87.64         3.31 o                         
 -14   5   6         64.95         65.36         3.02 o                         
 -13   5   6         81.81         80.40         2.69 o                         
 -12   5   6         76.18         80.66         2.27 o                         
 -11   5   6        375.70        356.34         3.49 o                         
 -10   5   6        121.95        128.54         1.99 o                         
  -9   5   6        361.57        342.18         2.75 o                         
  -8   5   6         96.93         76.83         1.29 o                         
  -7   5   6        962.42        986.09         4.42 o                         
  -6   5   6        157.06        138.44         1.34 o                         
  -5   5   6       3273.87       3302.50        31.64 o                         
  -4   5   6        727.31        765.98         3.32 o                         
  -3   5   6       2874.32       2962.59        29.42 o                         
  -2   5   6          3.91          6.16         0.44 o                         
  -1   5   6       1615.79       1704.95         9.87 o                         
   0   5   6         29.86         26.91         0.56 o                         
   1   5   6       1932.09       2039.48        13.46 o                         
   2   5   6        208.96        227.98         1.48 o                         
   3   5   6       2297.34       2314.91        15.83 o                         
   4   5   6        494.66        480.96         2.53 o                         
   5   5   6        819.44        796.80         3.69 o                         
   6   5   6        387.39        354.46         2.28 o                         
   7   5   6        584.69        582.73         3.68 o                         
   8   5   6         52.29         44.08         1.28 o                         
   9   5   6        176.17        160.07         2.35 o                         
  10   5   6         20.79         23.61         1.34 o                         
  11   5   6         87.52         74.55         2.43 o                         
  12   5   6          0.11         -1.22         1.22 o                         
  13   5   6        227.41        190.77         4.77 o                         
 -13   6   6        347.21        353.58         6.58 o                         
 -12   6   6        180.76        181.03         4.37 o                         
 -11   6   6        379.45        378.49         5.39 o                         
 -10   6   6        753.58        764.21         5.80 o                         
  -9   6   6        546.96        535.47         4.37 o                         
  -8   6   6       5637.54       5545.58        49.72 o                         
  -7   6   6       1603.07       1674.67         7.67 o                         
  -6   6   6       3925.62       3918.28        36.54 o                         
  -5   6   6       1400.78       1398.86         5.62 o                         
  -4   6   6       4128.87       4206.21        46.96 o                         
  -3   6   6        568.93        526.12         2.58 o                         
  -2   6   6       6889.87       6868.86        84.61 o                         
  -1   6   6        156.22        136.16         1.19 o                         
   0   6   6       4012.03       4071.63        51.89 o                         
   1   6   6        978.66        969.88         4.32 o                         
   2   6   6       4618.62       4536.57        48.97 o                         
   3   6   6         54.07         49.37         0.88 o                         
   4   6   6       5364.65       5254.85        57.31 o                         
   5   6   6         92.41         94.21         1.39 o                         
   6   6   6        536.22        540.23         3.92 o                         
   7   6   6         32.06         24.89         1.10 o                         
   8   6   6        297.15        276.61         3.43 o                         
   9   6   6         78.80         72.47         2.42 o                         
  10   6   6       1052.73       1041.12         9.42 o                         
  11   6   6         34.82         30.72         2.25 o                         
  12   6   6        966.78        964.17        12.48 o                         
 -11   7   6       2422.78       2442.33        21.91 o                         
 -10   7   6       1340.30       1351.94        11.95 o                         
  -9   7   6       2361.30       2361.60        16.43 o                         
  -8   7   6       1436.05       1449.81        10.72 o                         
  -7   7   6       1714.66       1715.45        10.81 o                         
  -6   7   6       1288.23       1273.56         8.08 o                         
  -5   7   6       3125.22       3171.77        18.02 o                         
  -4   7   6        902.42        935.15         5.35 o                         
  -3   7   6       3286.97       3391.27        25.26 o                         
  -2   7   6         53.09         55.91         1.11 o                         
  -1   7   6       6272.66       6082.74        90.12 o                         
   0   7   6         10.20         12.93         0.78 o                         
   1   7   6       5092.96       5180.12        65.37 o                         
   2   7   6         76.27         58.10         1.51 o                         
   3   7   6       2402.15       2504.05        15.03 o                         
   4   7   6         21.23         16.31         1.16 o                         
   5   7   6       1849.77       1833.33        11.78 o                         
   6   7   6         12.91          8.89         1.36 o                         
   7   7   6        835.02        797.70         8.21 o                         
   8   7   6         64.67         56.05         2.78 o                         
   9   7   6       1706.81       1677.89        16.14 o                         
  10   7   6        143.52        118.42         4.34 o                         
  -9   8   6        251.03        240.98         5.95 o                         
  -8   8   6       4973.57       5220.39        50.66 o                         
  -7   8   6        313.85        310.60         5.58 o                         
  -6   8   6       2259.14       2260.75        19.01 o                         
  -5   8   6        196.74        173.79         4.05 o                         
  -4   8   6       3147.19       3126.14        25.99 o                         
  -3   8   6          4.41          4.86         1.22 o                         
  -2   8   6       1828.77       1877.87        14.70 o                         
  -1   8   6        406.30        367.86         5.41 o                         
   0   8   6       4672.23       4796.75        47.15 o                         
   1   8   6         43.32         41.12         1.97 o                         
   2   8   6       6690.69       6523.97       112.87 o                         
   3   8   6       1211.39       1218.56        10.56 o                         
   4   8   6       4530.59       4561.63        35.39 o                         
   5   8   6        596.22        603.90         7.69 o                         
   6   8   6       2375.70       2471.17        20.42 o                         
   7   8   6         44.90         45.42         2.94 o                         
   8   8   6       3200.02       3155.45        31.63 o                         
  -5   9   6       1043.81       1041.51        13.02 o                         
  -4   9   6        271.27        237.69         5.32 o                         
  -3   9   6        336.29        296.61         6.51 o                         
  -2   9   6         35.39         30.82         2.75 o                         
  -1   9   6       2363.69       2378.66        22.74 o                         
   0   9   6         99.12         95.77         4.34 o                         
   1   9   6       3297.31       3297.07        29.11 o                         
   2   9   6        218.65        204.55         5.44 o                         
   3   9   6       3032.93       3101.59        28.70 o                         
   4   9   6        987.52        975.61        14.10 o                         
 -16   1   7        117.94        111.22         3.46 o                         
 -15   1   7        414.88        384.23         4.62 o                         
 -14   1   7        129.05        118.26         2.40 o                         
 -13   1   7        798.99        766.14         4.55 o                         
 -12   1   7         34.12         38.74         1.12 o                         
 -11   1   7        785.91        809.51         4.04 o                         
 -10   1   7        134.94        157.60         1.53 o                         
  -9   1   7       1262.24       1245.08         5.34 o                         
  -8   1   7       1158.81       1176.00         4.95 o                         
  -7   1   7       1856.13       1810.17        11.37 o                         
  -6   1   7       2771.64       2648.04        37.16 o                         
  -5   1   7       7410.31       7681.02        96.62 o                         
  -4   1   7       6804.98       6581.87        83.36 o                         
  -3   1   7       1395.35       1415.16        19.11 o                         
  -2   1   7        539.30        470.66         2.16 o                         
  -1   1   7          9.83          9.16         0.54 o                         
   0   1   7          4.88          5.29         0.34 o                         
   1   1   7         88.56        111.76         1.00 o                         
   2   1   7       2793.04       2949.28        41.26 o                         
   3   1   7        504.86        531.63         2.53 o                         
   4   1   7        287.38        263.44         1.69 o                         
   5   1   7         12.76          5.96         0.58 o                         
   6   1   7        278.44        282.15         2.00 o                         
   7   1   7        599.74        593.38         3.08 o                         
   8   1   7         30.62         35.50         0.91 o                         
   9   1   7       1155.97       1197.57         5.28 o                         
  10   1   7        103.85         94.24         1.58 o                         
  11   1   7        386.37        377.39         3.05 o                         
  12   1   7         74.43         78.74         1.84 o                         
  13   1   7          4.09          5.08         1.23 o                         
  14   1   7        369.77        374.60         4.91 o                         
  15   1   7         19.52         18.70         2.07 o                         
 -16   2   7        496.33        477.80         6.28 o                         
 -15   2   7         65.83         52.97         2.21 o                         
 -14   2   7       1433.09       1466.88         8.98 o                         
 -13   2   7        101.41         99.32         1.98 o                         
 -12   2   7       4223.03       4193.64        19.54 o                         
 -11   2   7        997.58        928.28         4.55 o                         
 -10   2   7       1570.56       1699.52         6.75 o                         
  -9   2   7        607.70        610.58         3.25 o                         
  -8   2   7       5604.76       5584.07        87.96 o                         
  -7   2   7       4485.76       4404.75        61.60 o                         
  -6   2   7       6507.90       6488.28        84.13 o                         
  -5   2   7       8446.14       8214.36       102.68 o                         
  -4   2   7       4526.47       4335.00        58.02 o                         
  -3   2   7      12101.62      12264.70       146.63 o                         
  -2   2   7       5002.89       4863.90        67.71 o                         
  -1   2   7       4774.44       4899.32        63.07 o                         
   0   2   7       6064.64       6502.56        86.72 o                         
   1   2   7       9017.60       9413.55       121.96 o                         
   2   2   7        798.89        899.39         4.18 o                         
   3   2   7       2496.19       2512.88        36.39 o                         
   4   2   7        501.27        544.09         2.78 o                         
   5   2   7       4024.84       4048.96        56.05 o                         
   6   2   7       3973.71       4142.62        58.08 o                         
   7   2   7       1631.66       1630.46         7.07 o                         
   8   2   7       2871.00       2801.10        15.05 o                         
   9   2   7        505.17        470.39         2.90 o                         
  10   2   7       2227.87       2202.51        10.16 o                         
  11   2   7        782.37        757.62         4.51 o                         
  12   2   7        745.99        763.84         5.69 o                         
  13   2   7       1089.89       1114.00         8.08 o                         
  14   2   7        514.48        544.38         6.38 o                         
 -15   3   7       1486.24       1466.01        11.26 o                         
 -14   3   7        661.25        607.60         5.91 o                         
 -13   3   7       2941.06       3020.68        15.08 o                         
 -12   3   7        141.38        150.23         2.18 o                         
 -11   3   7       3711.48       3693.09        18.54 o                         
 -10   3   7        144.38        152.87         1.61 o                         
  -9   3   7       2754.59       2908.01        16.71 o                         
  -8   3   7       3737.24       3627.44        44.68 o                         
  -7   3   7       1295.99       1345.58         5.64 o                         
  -6   3   7       7369.25       7247.77        92.82 o                         
  -5   3   7       7570.70       7413.53        94.14 o                         
  -4   3   7       5543.67       5442.08        70.66 o                         
  -3   3   7       9608.13       9509.03       123.74 o                         
  -2   3   7       2689.31       2774.56        39.46 o                         
  -1   3   7       3446.24       3288.97        47.81 o                         
   0   3   7       3540.97       3739.66        49.88 o                         
   1   3   7       1332.29       1338.94         9.85 o                         
   2   3   7       4164.47       4131.29        54.83 o                         
   3   3   7       3291.81       3363.82        46.66 o                         
   4   3   7       8386.77       8373.16       111.44 o                         
   5   3   7       3477.54       3390.91        38.06 o                         
   6   3   7       8485.61       8352.66       106.01 o                         
   7   3   7       2312.97       2328.32        11.40 o                         
   8   3   7       2277.68       2281.99         9.93 o                         
   9   3   7       1320.91       1384.63         6.71 o                         
  10   3   7       1391.21       1416.08         6.71 o                         
  11   3   7        735.93        742.21         5.12 o                         
  12   3   7       2436.96       2368.03        13.19 o                         
  13   3   7        398.00        380.43         5.08 o                         
  14   3   7       1510.02       1558.85        14.87 o                         
 -15   4   7       1095.66       1147.08        10.82 o                         
 -14   4   7       3626.19       3782.34        22.28 o                         
 -13   4   7        983.63       1002.30         7.65 o                         
 -12   4   7       1272.52       1300.40         8.15 o                         
 -11   4   7       1776.88       1689.21         7.86 o                         
 -10   4   7        700.77        664.57         4.09 o                         
  -9   4   7       3024.07       2996.40        14.83 o                         
  -8   4   7       2048.77       2039.22         8.25 o                         
  -7   4   7       3929.99       4008.39        57.15 o                         
  -6   4   7       2156.50       2222.15        14.51 o                         
  -5   4   7       1856.47       1868.84        11.01 o                         
  -4   4   7      11891.60      11812.08       142.41 o                         
  -3   4   7       2719.18       2874.19        31.93 o                         
  -2   4   7      11857.35      11804.28       141.06 o                         
  -1   4   7        366.04        377.61         1.89 o                         
   0   4   7       6710.69       6780.01        84.21 o                         
   1   4   7       3444.51       3410.73        44.12 o                         
   2   4   7       3623.30       3585.09        43.01 o                         
   3   4   7       8790.73       8817.93       108.33 o                         
   4   4   7       4408.65       4446.47        56.04 o                         
   5   4   7       7565.23       7538.06       102.22 o                         
   6   4   7       5079.34       5083.72        69.41 o                         
   7   4   7       5901.02       5850.49        66.62 o                         
   8   4   7       4163.11       4128.06        28.31 o                         
   9   4   7       4051.81       4016.34        20.98 o                         
  10   4   7        459.62        442.26         4.04 o                         
  11   4   7        882.41        913.50         7.04 o                         
  12   4   7          2.58          3.24         1.32 o                         
  13   4   7       2024.24       1992.66        14.21 o                         
 -14   5   7        962.67        936.51        10.03 o                         
 -13   5   7       2250.17       2302.78        16.16 o                         
 -12   5   7        546.83        557.46         5.72 o                         
 -11   5   7        821.17        814.22         6.10 o                         
 -10   5   7        616.03        595.71         4.56 o                         
  -9   5   7         95.36        103.67         1.72 o                         
  -8   5   7       4615.27       4473.00        34.18 o                         
  -7   5   7       1915.33       1914.29         7.57 o                         
  -6   5   7       6361.37       6304.00        82.10 o                         
  -5   5   7       7398.17       7290.67        98.46 o                         
  -4   5   7       1170.31       1199.21         5.00 o                         
  -3   5   7       6996.58       6890.89        86.23 o                         
  -2   5   7        318.96        318.34         1.81 o                         
  -1   5   7       6275.35       6512.85        81.15 o                         
   0   5   7       1013.12       1056.53         4.55 o                         
   1   5   7       4506.88       4535.89        59.03 o                         
   2   5   7       2262.60       2166.59        12.91 o                         
   3   5   7       5811.55       5559.25        71.64 o                         
   4   5   7      14674.61      14222.77       169.85 o                         
   5   5   7       2426.35       2328.23        11.00 o                         
   6   5   7       7661.28       7764.69       106.62 o                         
   7   5   7       4750.44       4664.39        31.44 o                         
   8   5   7       3484.43       3550.97        18.39 o                         
   9   5   7       1539.39       1603.89         9.69 o                         
  10   5   7       1824.49       1814.58        11.79 o                         
  11   5   7        356.81        364.76         4.90 o                         
  12   5   7        798.43        786.94         7.93 o                         
 -13   6   7          6.16          4.20         2.47 o                         
 -12   6   7        859.18        861.80         9.00 o                         
 -11   6   7        391.64        383.45         5.42 o                         
 -10   6   7        267.77        243.23         3.57 o                         
  -9   6   7        793.88        781.83         5.76 o                         
  -8   6   7        904.03        893.51         5.60 o                         
  -7   6   7        668.75        656.85         4.13 o                         
  -6   6   7       1144.48       1162.56         5.92 o                         
  -5   6   7       1105.45       1115.50         5.24 o                         
  -4   6   7       2331.72       2339.42        10.30 o                         
  -3   6   7       1111.76       1132.86         4.59 o                         
  -2   6   7       2984.36       2930.00        19.03 o                         
  -1   6   7       1109.44       1062.23         4.45 o                         
   0   6   7        620.30        627.34         3.18 o                         
   1   6   7       1672.16       1626.38         7.27 o                         
   2   6   7        327.12        298.47         1.94 o                         
   3   6   7       2475.53       2512.29        12.94 o                         
   4   6   7        789.37        778.54         4.15 o                         
   5   6   7       2535.43       2605.90        13.06 o                         
   6   6   7        427.34        425.66         3.48 o                         
   7   6   7       1381.25       1373.48         7.76 o                         
   8   6   7       1251.45       1264.46         8.57 o                         
   9   6   7       1438.94       1431.70        11.56 o                         
  10   6   7        535.03        543.86         6.78 o                         
  11   6   7        522.82        542.02         9.17 o                         
 -11   7   7       1125.41       1095.48        12.22 o                         
 -10   7   7         45.75         34.11         2.39 o                         
  -9   7   7        566.44        556.45         7.38 o                         
  -8   7   7        339.29        330.01         4.89 o                         
  -7   7   7        230.93        217.84         3.22 o                         
  -6   7   7       2269.86       2265.33        13.54 o                         
  -5   7   7       1454.37       1434.08         8.35 o                         
  -4   7   7       2852.96       2858.28        16.20 o                         
  -3   7   7       1325.79       1369.03         7.96 o                         
  -2   7   7        254.90        263.59         2.57 o                         
  -1   7   7        703.28        696.79         4.87 o                         
   0   7   7         94.41         90.03         1.77 o                         
   1   7   7         61.26         57.85         1.54 o                         
   2   7   7        242.36        250.19         2.82 o                         
   3   7   7        229.76        194.19         2.71 o                         
   4   7   7        648.54        643.96         5.80 o                         
   5   7   7         83.81         77.49         2.18 o                         
   6   7   7        390.97        368.91         4.49 o                         
   7   7   7       1427.10       1401.02        11.86 o                         
   8   7   7         59.05         53.94         2.76 o                         
   9   7   7        113.97         99.72         3.74 o                         
  10   7   7        471.28        482.95        25.13 o                         
  -9   8   7         37.26         25.65         2.57 o                         
  -8   8   7         12.22         12.30         2.18 o                         
  -7   8   7        467.38        475.21         7.37 o                         
  -6   8   7        335.87        320.12         5.50 o                         
  -5   8   7        607.03        588.64         7.39 o                         
  -4   8   7        584.61        584.57         6.84 o                         
  -3   8   7        237.84        207.63         4.02 o                         
  -2   8   7         54.74         50.17         2.24 o                         
  -1   8   7          0.77          1.11         1.41 o                         
   0   8   7        121.99        105.80         3.06 o                         
   1   8   7          6.99          5.01         1.44 o                         
   2   8   7        998.60        991.39        10.61 o                         
   3   8   7          8.23          4.37         1.67 o                         
   4   8   7          3.10          1.49         1.66 o                         
   5   8   7         18.48         16.46         2.03 o                         
   6   8   7        240.76        230.92         5.49 o                         
   7   8   7        283.39        249.80         6.50 o                         
  -5   9   7        287.01        276.84         7.52 o                         
  -4   9   7         32.58         19.93         2.16 o                         
  -3   9   7        328.26        316.54         7.17 o                         
  -2   9   7        678.03        688.85        10.91 o                         
  -1   9   7        196.14        161.48         4.46 o                         
   0   9   7        603.12        636.42         9.23 o                         
   1   9   7        627.55        621.99        12.07 o                         
   2   9   7        226.67        187.10         5.76 o                         
   3   9   7        726.60        734.94        11.26 o                         
 -16   0   8        691.14        670.58        13.75 o                         
 -15   0   8       4420.50       4494.88        32.71 o                         
 -14   0   8        498.74        491.73         6.88 o                         
 -13   0   8       6234.53       6065.65        58.97 o                         
 -12   0   8        218.60        210.29         3.07 o                         
 -11   0   8       1763.93       1774.25        10.34 o                         
 -10   0   8          0.12          3.39         0.74 o                         
  -9   0   8       3589.47       3637.47        67.72 o                         
  -8   0   8          0.58          4.38         0.62 o                         
  -7   0   8       4095.26       3996.33        81.30 o                         
  -6   0   8        570.67        564.88         4.04 o                         
  -5   0   8      13008.78      13675.94       233.41 o                         
  -4   0   8       1891.58       2017.60        35.04 o                         
  -3   0   8      16381.60      16356.34       316.17 o                         
  -2   0   8       1917.73       2283.40        48.67 o                         
  -1   0   8      15884.82      14765.96       286.39 o                         
   0   0   8        339.72        369.04         2.74 o                         
   1   0   8      20501.63      19476.92       456.79 o                         
   2   0   8       2724.17       2871.74        58.67 o                         
   3   0   8      17615.27      17688.29       295.57 o                         
   4   0   8       2245.01       2254.97        63.51 o                         
   5   0   8       5766.96       5599.84       105.48 o                         
   6   0   8       2844.04       2833.51        36.24 o                         
   7   0   8       4952.39       4939.51        99.29 o                         
   8   0   8       8500.06       8611.84       158.57 o                         
   9   0   8       3184.52       3280.26        21.37 o                         
  10   0   8       2880.18       2827.94        17.11 o                         
  11   0   8       2093.45       2102.51        12.57 o                         
  12   0   8          9.82          7.02         1.55 o                         
  13   0   8        852.93        887.31        10.78 o                         
  14   0   8        287.44        250.73         6.20 o                         
 -16   1   8       1900.48       1938.43        15.44 o                         
 -15   1   8         16.49         14.07         1.58 o                         
 -14   1   8       1670.53       1691.74         9.99 o                         
 -13   1   8        807.34        785.32         5.12 o                         
 -12   1   8       7323.90       7202.58        87.70 o                         
 -11   1   8        357.85        325.50         2.37 o                         
 -10   1   8       8515.20       8456.95       112.60 o                         
  -9   1   8        792.17        774.07         3.72 o                         
  -8   1   8       3948.78       4048.30        60.34 o                         
  -7   1   8          4.39          9.80         0.55 o                         
  -6   1   8       4544.79       4673.21        64.31 o                         
  -5   1   8          9.91          6.05         0.52 o                         
  -4   1   8       8089.18       7904.11        99.35 o                         
  -3   1   8       1557.90       1549.11        16.90 o                         
  -2   1   8      19704.34      19237.40       319.14 o                         
  -1   1   8        817.70        815.46         3.58 o                         
   0   1   8      54007.66      54850.40       693.58 o                         
   1   1   8        797.21        875.44         4.02 o                         
   2   1   8      11211.02      10772.02       130.71 o                         
   3   1   8        151.92        162.83         1.29 o                         
   4   1   8       8468.28       8639.53       108.12 o                         
   5   1   8       1972.22       2022.35        12.60 o                         
   6   1   8       4245.51       4233.76        59.98 o                         
   7   1   8       2913.10       2825.59        19.44 o                         
   8   1   8       5814.95       5846.22        79.67 o                         
   9   1   8       1980.31       1957.21         7.81 o                         
  10   1   8       3677.35       3628.66        16.07 o                         
  11   1   8        442.71        417.60         3.25 o                         
  12   1   8       3938.09       3990.89        19.53 o                         
  13   1   8        283.02        262.00         4.07 o                         
  14   1   8        956.56        939.74         8.32 o                         
 -16   2   8         43.74         35.24         2.42 o                         
 -15   2   8        396.87        368.49         4.83 o                         
 -14   2   8        202.22        178.60         3.39 o                         
 -13   2   8       3223.91       3349.84        17.39 o                         
 -12   2   8         75.32         68.52         1.44 o                         
 -11   2   8       5785.61       5704.19        48.10 o                         
 -10   2   8         43.49         58.93         1.13 o                         
  -9   2   8       5749.39       5787.65        80.30 o                         
  -8   2   8        195.29        206.19         1.59 o                         
  -7   2   8       3251.01       3204.70        39.73 o                         
  -6   2   8        307.34        319.69         1.91 o                         
  -5   2   8       3338.93       3280.88        47.63 o                         
  -4   2   8       5443.10       5445.26        71.57 o                         
  -3   2   8       9120.35       9248.55       113.87 o                         
  -2   2   8       4285.13       4536.54        60.28 o                         
  -1   2   8       8568.24       8594.83       105.79 o                         
   0   2   8       1112.88       1175.92         5.76 o                         
   1   2   8       6243.03       6267.30        79.73 o                         
   2   2   8        737.86        744.81         3.37 o                         
   3   2   8       6001.27       6178.22        79.62 o                         
   4   2   8        134.41        147.80         1.31 o                         
   5   2   8       2177.69       2277.64        15.02 o                         
   6   2   8       1081.07       1116.15         4.89 o                         
   7   2   8       2285.57       2276.70        10.36 o                         
   8   2   8        390.10        363.45         2.54 o                         
   9   2   8       3727.58       3730.82        18.09 o                         
  10   2   8        324.95        299.63         2.68 o                         
  11   2   8       4274.48       4285.90        25.68 o                         
  12   2   8         91.45         79.87         2.34 o                         
  13   2   8       1146.53       1191.22         9.53 o                         
  14   2   8         10.78          5.96         2.22 o                         
 -15   3   8        161.87        138.12         3.90 o                         
 -14   3   8        351.55        332.64         4.43 o                         
 -13   3   8          0.90         -1.00         1.00 o                         
 -12   3   8       1579.11       1605.44         8.44 o                         
 -11   3   8          2.02          3.26         0.78 o                         
 -10   3   8       3627.25       3561.22        19.72 o                         
  -9   3   8        472.42        448.91         2.66 o                         
  -8   3   8       3336.92       3319.76        30.85 o                         
  -7   3   8        253.02        254.03         1.72 o                         
  -6   3   8        110.06        109.19         1.15 o                         
  -5   3   8        246.92        257.45         1.66 o                         
  -4   3   8        655.09        671.40         3.10 o                         
  -3   3   8       4266.55       4287.73        57.94 o                         
  -2   3   8       2022.39       2044.61        24.65 o                         
  -1   3   8       2187.19       2264.99        30.17 o                         
   0   3   8        292.45        255.71         1.99 o                         
   1   3   8        478.88        520.39         2.54 o                         
   2   3   8         93.19        117.90         1.10 o                         
   3   3   8         66.43         54.41         0.86 o                         
   4   3   8        122.83        118.56         1.40 o                         
   5   3   8         86.99         88.17         1.19 o                         
   6   3   8        171.57        163.97         1.56 o                         
   7   3   8         16.00         11.75         0.68 o                         
   8   3   8       1878.98       1952.57         8.08 o                         
   9   3   8        178.47        164.72         2.03 o                         
  10   3   8       2035.62       2069.61         9.50 o                         
  11   3   8          2.24         -0.92         0.92 o                         
  12   3   8        717.39        726.19         6.64 o                         
  13   3   8        131.63        118.80         3.31 o                         
  14   3   8        260.50        233.70         5.29 o                         
 -14   4   8          0.92         -1.26         1.37 o                         
 -13   4   8        129.28        105.39         2.80 o                         
 -12   4   8         33.01         20.96         1.45 o                         
 -11   4   8         14.82          9.64         0.90 o                         
 -10   4   8         26.47         31.65         1.09 o                         
  -9   4   8        255.18        242.17         2.17 o                         
  -8   4   8         16.38         19.99         0.73 o                         
  -7   4   8        746.09        687.57         3.41 o                         
  -6   4   8        845.05        870.43         3.83 o                         
  -5   4   8         12.72         15.58         0.59 o                         
  -4   4   8         71.72         62.21         0.83 o                         
  -3   4   8        162.46        150.85         1.15 o                         
  -2   4   8         12.89          8.84         0.40 o                         
  -1   4   8          8.16         19.20         0.70 o                         
   0   4   8          9.13          9.00         0.38 o                         
   1   4   8          2.12          6.86         0.60 o                         
   2   4   8        659.10        685.14         3.15 o                         
   3   4   8        408.66        415.02         2.30 o                         
   4   4   8        219.07        205.30         1.53 o                         
   5   4   8        119.33        107.31         1.35 o                         
   6   4   8         47.74         36.99         0.85 o                         
   7   4   8        372.50        381.34         2.61 o                         
   8   4   8         35.96         25.70         0.99 o                         
   9   4   8        103.45        101.25         1.89 o                         
  10   4   8         81.57         75.89         2.02 o                         
  11   4   8        258.34        224.82         3.73 o                         
  12   4   8        138.98        113.22         3.06 o                         
  13   4   8          0.09         -1.46         1.46 o                         
 -14   5   8        734.20        741.12        24.78 o                         
 -13   5   8          1.69          1.24         1.51 o                         
 -12   5   8        373.55        350.75         4.84 o                         
 -11   5   8         71.42         77.37         2.15 o                         
 -10   5   8       1356.32       1374.46         7.79 o                         
  -9   5   8          8.45          8.70         0.84 o                         
  -8   5   8       2275.03       2237.87         9.84 o                         
  -7   5   8         35.17         41.46         1.02 o                         
  -6   5   8        434.83        443.97         2.50 o                         
  -5   5   8        176.36        179.53         1.52 o                         
  -4   5   8       1825.95       1925.66         8.47 o                         
  -3   5   8        146.12        141.37         1.30 o                         
  -2   5   8       1351.85       1417.86         5.56 o                         
  -1   5   8         43.06         43.03         0.77 o                         
   0   5   8        426.67        470.60         2.42 o                         
   1   5   8         10.66         10.27         0.50 o                         
   2   5   8         63.47         58.40         1.16 o                         
   3   5   8          0.18         -0.55         0.55 o                         
   4   5   8         46.79         46.34         0.91 o                         
   5   5   8        179.15        159.61         1.62 o                         
   6   5   8        645.85        611.93         4.38 o                         
   7   5   8          2.61          3.30         0.78 o                         
   8   5   8        693.68        660.25         4.85 o                         
   9   5   8          1.14         -0.86         0.86 o                         
  10   5   8        137.15        114.30         2.82 o                         
  11   5   8          0.26         -1.22         1.22 o                         
  12   5   8        248.40        224.25         4.65 o                         
 -12   6   8         23.96         22.32         2.39 o                         
 -11   6   8       2387.54       2438.40        18.36 o                         
 -10   6   8         42.36         32.86         1.90 o                         
  -9   6   8       2673.11       2812.20        16.47 o                         
  -8   6   8        169.35        160.72         2.56 o                         
  -7   6   8       5596.09       5602.06        49.60 o                         
  -6   6   8        832.06        798.49         4.71 o                         
  -5   6   8       4211.72       4163.55        32.14 o                         
  -4   6   8        544.34        545.53         3.30 o                         
  -3   6   8       1564.30       1586.30         6.70 o                         
  -2   6   8       1523.80       1582.69         6.51 o                         
  -1   6   8       1926.98       1920.51         8.07 o                         
   0   6   8        634.83        629.75         3.18 o                         
   1   6   8       1352.06       1363.95         5.94 o                         
   2   6   8          6.60          5.53         0.58 o                         
   3   6   8       1734.10       1704.97         7.42 o                         
   4   6   8          0.25          0.98         0.61 o                         
   5   6   8        942.95        870.12         5.17 o                         
   6   6   8          3.88          1.46         0.81 o                         
   7   6   8       1167.40       1152.42         7.71 o                         
   8   6   8         42.64         32.71         1.71 o                         
   9   6   8       3146.42       3259.39        22.93 o                         
  10   6   8        176.94        159.37         4.24 o                         
  11   6   8       1908.28       1931.30        19.43 o                         
 -11   7   8         87.64         76.57         5.15 o                         
 -10   7   8       3041.81       3173.03        26.76 o                         
  -9   7   8         11.81         13.70         1.84 o                         
  -8   7   8       4503.55       4646.87        37.46 o                         
  -7   7   8          8.59         10.11         1.27 o                         
  -6   7   8        886.59        920.24         6.88 o                         
  -5   7   8        533.60        544.87         4.39 o                         
  -4   7   8       1762.72       1778.10         9.41 o                         
  -3   7   8       1302.63       1287.18         7.44 o                         
  -2   7   8       3895.73       3880.33        27.46 o                         
  -1   7   8       1588.67       1618.30         9.37 o                         
   0   7   8       3924.21       3926.71        30.22 o                         
   1   7   8        372.17        371.23         3.58 o                         
   2   7   8       3211.84       3176.85        18.18 o                         
   3   7   8          4.00          1.70         0.90 o                         
   4   7   8       1070.27       1049.35         8.03 o                         
   5   7   8        124.90        119.64         2.87 o                         
   6   7   8       1195.28       1201.65         9.86 o                         
   7   7   8        433.00        412.57         5.96 o                         
   8   7   8       2258.24       2237.39        18.53 o                         
   9   7   8        597.59        574.20         8.73 o                         
  -8   8   8         20.56         12.61         2.23 o                         
  -7   8   8       2077.61       2174.41        19.53 o                         
  -6   8   8          1.07         -1.45         1.45 o                         
  -5   8   8       2328.86       2358.32        20.08 o                         
  -4   8   8         70.35         68.30         2.86 o                         
  -3   8   8       4251.29       4388.73        37.03 o                         
  -2   8   8        433.97        461.79         6.17 o                         
  -1   8   8       4589.37       4662.57        43.62 o                         
   0   8   8         42.81         37.86         2.53 o                         
   1   8   8       4540.99       4680.21        45.49 o                         
   2   8   8          9.62          6.15         1.83 o                         
   3   8   8       4691.03       5004.39        49.90 o                         
   4   8   8        194.37        166.85         4.57 o                         
   5   8   8       2299.10       2349.83        20.05 o                         
   6   8   8        269.14        252.75         6.53 o                         
   7   8   8       1452.79       1442.23        39.04 o                         
  -4   9   8       2659.62       2704.77        38.40 o                         
  -3   9   8          0.94         -0.79         2.08 o                         
  -2   9   8       3815.47       3955.03        35.80 o                         
  -1   9   8          0.44          3.53         1.96 o                         
   0   9   8       6643.91       6664.32        75.58 o                         
   1   9   8         39.28         38.54         3.18 o                         
   2   9   8       3297.33       3325.56        35.57 o                         
 -16   1   9        426.52        432.08         6.19 o                         
 -15   1   9        763.13        779.64         7.29 o                         
 -14   1   9        778.51        760.21         6.41 o                         
 -13   1   9        197.72        195.39         2.90 o                         
 -12   1   9       1127.44       1103.33         5.61 o                         
 -11   1   9        164.43        170.65         2.09 o                         
 -10   1   9         29.18         31.70         0.89 o                         
  -9   1   9       1528.61       1575.56         6.59 o                         
  -8   1   9        234.15        230.74         1.76 o                         
  -7   1   9       4171.37       4164.97        60.29 o                         
  -6   1   9          0.90          3.98         0.55 o                         
  -5   1   9       3014.69       3084.62        42.85 o                         
  -4   1   9          8.57         12.43         0.56 o                         
  -3   1   9         11.33         13.38         0.67 o                         
  -2   1   9        101.57         89.03         0.97 o                         
  -1   1   9        251.41        327.39         1.81 o                         
   0   1   9        754.68        865.12         3.65 o                         
   1   1   9         29.91         22.93         0.91 o                         
   2   1   9        239.14        295.75         1.86 o                         
   3   1   9        851.48        891.46         3.99 o                         
   4   1   9        401.49        378.60         2.29 o                         
   5   1   9        652.13        638.05         3.25 o                         
   6   1   9       2129.50       2183.44         9.98 o                         
   7   1   9       1325.61       1376.20         5.82 o                         
   8   1   9         35.99         33.26         0.94 o                         
   9   1   9        910.09        911.62         5.21 o                         
  10   1   9        118.82         94.42         1.73 o                         
  11   1   9       1243.31       1236.42         6.93 o                         
  12   1   9         74.87         68.74         2.22 o                         
  13   1   9       1734.23       1749.54        12.54 o                         
  14   1   9        117.74         93.16         3.49 o                         
 -15   2   9        932.72        920.96         8.08 o                         
 -14   2   9        488.04        474.55         5.29 o                         
 -13   2   9        799.34        819.15         6.22 o                         
 -12   2   9       2142.75       2112.18        10.67 o                         
 -11   2   9        558.61        565.39         3.64 o                         
 -10   2   9       8909.60       8818.73       135.71 o                         
  -9   2   9        123.98        124.89         1.42 o                         
  -8   2   9       7429.19       7356.07        97.96 o                         
  -7   2   9       1495.43       1491.44         6.00 o                         
  -6   2   9       6609.07       6625.33        87.65 o                         
  -5   2   9        696.44        761.87         3.30 o                         
  -4   2   9       2995.57       3005.38        44.62 o                         
  -3   2   9        177.62        196.54         1.45 o                         
  -2   2   9       1723.72       1673.78        12.80 o                         
  -1   2   9        289.24        305.41         1.77 o                         
   0   2   9       5840.69       6251.87        80.65 o                         
   1   2   9          2.48          8.75         0.65 o                         
   2   2   9       3890.06       3742.96        52.56 o                         
   3   2   9       3826.75       3797.72        53.74 o                         
   4   2   9       3914.16       3909.16        55.62 o                         
   5   2   9       3393.65       3336.60        30.21 o                         
   6   2   9       2332.45       2356.41        11.32 o                         
   7   2   9       1696.06       1707.93         6.97 o                         
   8   2   9       2198.88       2172.56         8.81 o                         
   9   2   9        374.02        349.58         2.94 o                         
  10   2   9       1806.61       1771.90         8.79 o                         
  11   2   9        149.77        142.96         2.75 o                         
  12   2   9       4202.05       4323.86        23.63 o                         
  13   2   9        149.37        117.65         3.37 o                         
  14   2   9       1049.31       1049.21        13.34 o                         
 -15   3   9        830.58        823.10         9.12 o                         
 -14   3   9        530.12        533.48         5.98 o                         
 -13   3   9       1172.19       1194.43         8.81 o                         
 -12   3   9        207.45        201.54         3.09 o                         
 -11   3   9       4198.51       4181.25        25.17 o                         
 -10   3   9         70.53         74.04         1.41 o                         
  -9   3   9       4051.11       4108.48        27.19 o                         
  -8   3   9       1828.87       1875.25         7.18 o                         
  -7   3   9       7815.97       7655.91       100.40 o                         
  -6   3   9       3499.31       3548.88        39.28 o                         
  -5   3   9       9407.87       9452.69       118.70 o                         
  -4   3   9       1089.80       1043.50         4.40 o                         
  -3   3   9       2794.08       2999.02        44.19 o                         
  -2   3   9         38.86         33.87         0.67 o                         
  -1   3   9       4388.39       4358.13        59.14 o                         
   0   3   9         54.52         67.92         1.01 o                         
   1   3   9      14195.08      14315.17       171.53 o                         
   2   3   9        662.99        620.54         2.95 o                         
   3   3   9      14368.83      14297.20       172.37 o                         
   4   3   9       1126.92       1127.69         4.69 o                         
   5   3   9       6748.40       6689.60        88.33 o                         
   6   3   9       1608.90       1611.80         6.59 o                         
   7   3   9       3362.48       3391.87        17.94 o                         
   8   3   9        151.78        149.97         1.97 o                         
   9   3   9       2310.65       2323.70        10.12 o                         
  10   3   9        219.44        179.59         2.67 o                         
  11   3   9       2194.88       2247.60        14.12 o                         
  12   3   9         61.87         46.58         2.19 o                         
  13   3   9       2395.35       2418.87        17.86 o                         
 -14   4   9       1005.88        992.72         9.70 o                         
 -13   4   9        118.37        100.70         2.88 o                         
 -12   4   9       1542.11       1561.92        10.30 o                         
 -11   4   9        140.68        143.84         2.52 o                         
 -10   4   9       2786.75       2749.77        11.88 o                         
  -9   4   9       1688.30       1709.20         7.42 o                         
  -8   4   9       7273.65       7276.47        97.09 o                         
  -7   4   9       2719.94       2664.06        11.89 o                         
  -6   4   9        863.98        922.95         4.02 o                         
  -5   4   9       5334.93       5369.66        77.52 o                         
  -4   4   9       2951.03       3051.24        27.24 o                         
  -3   4   9       1802.17       1859.81         9.33 o                         
  -2   4   9      12474.04      12431.81       150.99 o                         
  -1   4   9        992.23       1020.20         4.14 o                         
   0   4   9      11401.52      11528.72       140.14 o                         
   1   4   9        246.31        252.94         1.72 o                         
   2   4   9      10652.61      10543.28       129.72 o                         
   3   4   9          2.27          4.88         0.48 o                         
   4   4   9      12818.52      12712.55       190.69 o                         
   5   4   9        103.54         91.10         1.25 o                         
   6   4   9       3395.00       3440.78        17.54 o                         
   7   4   9         70.30         72.20         1.41 o                         
   8   4   9       2829.54       2799.27        13.88 o                         
   9   4   9         83.89         76.31         1.90 o                         
  10   4   9       1991.17       1966.26        11.87 o                         
  11   4   9          7.78          4.09         1.39 o                         
  12   4   9       1650.85       1696.30        12.68 o                         
 -13   5   9        493.70        436.07         6.76 o                         
 -12   5   9         95.94         78.12         2.58 o                         
 -11   5   9       1085.82       1062.43         8.21 o                         
 -10   5   9        646.74        628.86         5.23 o                         
  -9   5   9       1938.80       1987.88         9.87 o                         
  -8   5   9       1846.07       1883.34         8.43 o                         
  -7   5   9       6098.10       6005.82        76.28 o                         
  -6   5   9       1988.22       1997.38         8.29 o                         
  -5   5   9       6417.32       6352.48        83.85 o                         
  -4   5   9       8264.89       8046.30       109.85 o                         
  -3   5   9       4408.47       4535.02        52.09 o                         
  -2   5   9       2077.52       2073.49         8.91 o                         
  -1   5   9       3996.91       3875.34        41.56 o                         
   0   5   9          1.34          0.65         0.47 o                         
   1   5   9      11125.98      11042.17       134.77 o                         
   2   5   9        134.18        111.52         1.41 o                         
   3   5   9       9791.17       9719.40       120.83 o                         
   4   5   9        949.61        941.40         4.36 o                         
   5   5   9       8044.53       7872.32       106.64 o                         
   6   5   9         79.81         78.82         1.55 o                         
   7   5   9       2405.94       2431.16        11.24 o                         
   8   5   9        126.73        113.08         2.37 o                         
   9   5   9        474.25        474.20         5.26 o                         
  10   5   9         31.05         22.76         1.75 o                         
  11   5   9        697.50        660.20         7.63 o                         
 -12   6   9       1128.14       1156.55        11.52 o                         
 -11   6   9         16.80         13.93         1.78 o                         
 -10   6   9       1672.20       1641.87        11.97 o                         
  -9   6   9        122.78        106.97         2.73 o                         
  -8   6   9       5048.53       5046.42        36.17 o                         
  -7   6   9       1062.94       1034.77         6.17 o                         
  -6   6   9       1317.98       1340.64         7.15 o                         
  -5   6   9       1632.45       1681.20         7.78 o                         
  -4   6   9        920.19        898.41         5.11 o                         
  -3   6   9         21.48         23.98         0.93 o                         
  -2   6   9       1824.26       1817.97         8.23 o                         
  -1   6   9         15.86          9.05         0.72 o                         
   0   6   9       5271.21       5159.37        72.52 o                         
   1   6   9        123.31        117.76         1.58 o                         
   2   6   9       5477.78       5342.99        54.81 o                         
   3   6   9        280.46        266.94         2.63 o                         
   4   6   9       4006.75       4067.22        24.45 o                         
   5   6   9       1106.65       1064.01         6.44 o                         
   6   6   9        591.15        629.11         5.30 o                         
   7   6   9        245.68        244.06         3.73 o                         
   8   6   9        326.83        337.87         5.06 o                         
   9   6   9          7.52          5.56         1.67 o                         
  10   6   9       1491.29       1488.51        14.81 o                         
 -10   7   9         15.39         11.15         2.16 o                         
  -9   7   9       1462.35       1449.44        12.99 o                         
  -8   7   9        148.34        146.30         3.87 o                         
  -7   7   9       1640.87       1664.35        12.77 o                         
  -6   7   9        180.60        159.83         3.10 o                         
  -5   7   9        418.88        403.41         4.01 o                         
  -4   7   9        120.46        106.38         2.07 o                         
  -3   7   9         25.10         22.01         1.13 o                         
  -2   7   9        728.54        677.79         5.40 o                         
  -1   7   9         55.14         46.76         1.42 o                         
   0   7   9         97.65         89.39         2.01 o                         
   1   7   9        430.10        411.24         3.94 o                         
   2   7   9         48.98         37.34         1.54 o                         
   3   7   9        670.18        664.31         6.02 o                         
   4   7   9        600.65        588.22         6.17 o                         
   5   7   9        419.43        412.35         5.16 o                         
   6   7   9        838.02        871.08         9.17 o                         
   7   7   9        146.98        127.74         4.08 o                         
   8   7   9        135.33        109.62         4.50 o                         
  -7   8   9         45.88         38.70         3.01 o                         
  -6   8   9        104.21         96.94         4.02 o                         
  -5   8   9          1.15          0.06         1.55 o                         
  -4   8   9         16.32         15.99         1.97 o                         
  -3   8   9        138.71        130.67         3.75 o                         
  -2   8   9        687.68        700.38         8.55 o                         
  -1   8   9          5.75          4.47         1.60 o                         
   0   8   9         16.09         20.18         1.88 o                         
   1   8   9         27.21         25.60         1.93 o                         
   2   8   9          0.37         -1.38         1.38 o                         
   3   8   9        264.92        272.43         6.15 o                         
   4   8   9        117.93        107.44         4.14 o                         
   5   8   9        559.32        520.30         9.89 o                         
   6   8   9         55.32         49.83         3.84 o                         
 -15   0  10       1294.82       1324.45        13.94 o                         
 -14   0  10       1775.05       1780.38        16.25 o                         
 -13   0  10        114.39        102.04         3.41 o                         
 -12   0  10       6091.11       5946.06        39.91 o                         
 -11   0  10        471.46        475.55         5.00 o                         
 -10   0  10        553.79        610.86         4.85 o                         
  -9   0  10         22.72         17.30         1.03 o                         
  -8   0  10       1447.16       1496.34         8.47 o                         
  -7   0  10       7978.67       8020.13       149.13 o                         
  -6   0  10       9758.08       9521.54       183.80 o                         
  -5   0  10       6817.85       6689.93       125.08 o                         
  -4   0  10      19798.19      19697.55       331.43 o                         
  -3   0  10      12030.01      11874.93       206.07 o                         
  -2   0  10      14222.89      14130.84       241.31 o                         
  -1   0  10       4673.12       4621.74        89.42 o                         
   0   0  10       5745.95       5493.66       103.44 o                         
   1   0  10       5547.37       5554.94       104.83 o                         
   2   0  10         87.12         68.82         1.66 o                         
   3   0  10      14227.44      14430.65       247.27 o                         
   4   0  10        543.33        585.50         4.34 o                         
   5   0  10      10643.73      10705.36       190.35 o                         
   6   0  10       3132.68       3305.74        31.02 o                         
   7   0  10       7321.57       7398.24       162.51 o                         
   8   0  10       1421.04       1444.54         9.17 o                         
   9   0  10       1526.94       1512.98         9.71 o                         
  10   0  10       1083.86       1116.62         8.08 o                         
  11   0  10        547.83        493.62         6.23 o                         
  12   0  10       2095.70       2122.04        19.80 o                         
  13   0  10        912.60        884.74        11.30 o                         
  14   0  10        431.93        430.00         8.68 o                         
 -15   1  10       1856.00       1820.68        13.35 o                         
 -14   1  10         95.35         80.11         2.52 o                         
 -13   1  10       3070.41       3184.96        16.84 o                         
 -12   1  10        106.35         98.01         1.86 o                         
 -11   1  10       4166.42       4049.52        18.51 o                         
 -10   1  10       1501.35       1494.96         6.40 o                         
  -9   1  10       5187.99       5159.01        65.31 o                         
  -8   1  10        190.42        201.81         1.70 o                         
  -7   1  10       3454.24       3458.00        32.38 o                         
  -6   1  10       2719.90       2710.17        28.08 o                         
  -5   1  10       8780.97       8835.43       112.70 o                         
  -4   1  10       8170.92       7929.01       101.66 o                         
  -3   1  10      15280.89      15169.47       182.64 o                         
  -2   1  10       3039.49       2936.66        44.17 o                         
  -1   1  10      11581.37      11446.70       140.36 o                         
   0   1  10       3766.04       3792.41        53.82 o                         
   1   1  10       7922.59       7969.65       101.31 o                         
   2   1  10       2655.15       2660.55        30.44 o                         
   3   1  10       1351.75       1384.76         5.93 o                         
   4   1  10       4379.79       4483.52        74.36 o                         
   5   1  10        372.90        379.89         2.48 o                         
   6   1  10       5109.40       4979.51        62.01 o                         
   7   1  10       2636.65       2716.26        11.09 o                         
   8   1  10       2443.83       2419.03         9.46 o                         
   9   1  10       3203.26       3190.71        13.10 o                         
  10   1  10        188.86        172.00         2.31 o                         
  11   1  10       2130.09       2144.38        11.28 o                         
  12   1  10        565.03        561.69         5.91 o                         
  13   1  10         34.66         38.55         2.22 o                         
 -15   2  10        577.87        579.15         8.30 o                         
 -14   2  10       2140.60       2174.38        14.29 o                         
 -13   2  10        767.53        756.34         6.37 o                         
 -12   2  10       2695.37       2745.83        13.29 o                         
 -11   2  10        285.06        276.84         2.57 o                         
 -10   2  10        702.09        679.66         3.73 o                         
  -9   2  10        744.57        716.46         3.66 o                         
  -8   2  10       2229.18       2262.66         9.08 o                         
  -7   2  10       4947.54       4874.37        65.08 o                         
  -6   2  10       3671.85       3641.34        46.52 o                         
  -5   2  10       2579.70       2663.22        22.41 o                         
  -4   2  10       3082.33       3104.99        46.76 o                         
  -3   2  10       1406.75       1423.28         6.35 o                         
  -2   2  10       5597.59       5635.21        74.95 o                         
  -1   2  10         10.88         12.24         0.55 o                         
   0   2  10       3897.20       3918.94        55.25 o                         
   1   2  10        703.01        760.83         3.42 o                         
   2   2  10        608.01        613.72         3.06 o                         
   3   2  10       1409.30       1414.04         5.80 o                         
   4   2  10       4677.72       4743.13        71.56 o                         
   5   2  10       1888.42       1864.92         7.65 o                         
   6   2  10       3884.39       3865.31        26.85 o                         
   7   2  10       1903.58       1943.66         7.73 o                         
   8   2  10       3111.28       3161.68        13.81 o                         
   9   2  10       1105.27       1089.92         5.63 o                         
  10   2  10        713.06        701.82         5.21 o                         
  11   2  10        366.46        350.36         4.09 o                         
  12   2  10         89.28         87.34         2.82 o                         
  13   2  10        508.39        503.17         7.49 o                         
 -15   3  10        934.37        947.23         9.57 o                         
 -14   3  10        340.65        328.78         5.00 o                         
 -13   3  10       1134.64       1140.82         8.84 o                         
 -12   3  10        481.62        475.11         4.48 o                         
 -11   3  10        299.52        291.69         2.96 o                         
 -10   3  10         67.85         65.58         1.36 o                         
  -9   3  10        390.62        365.05         2.75 o                         
  -8   3  10       1351.55       1336.54         5.41 o                         
  -7   3  10        954.69        970.97         4.28 o                         
  -6   3  10       1918.23       1907.18         7.75 o                         
  -5   3  10         25.48         32.04         0.83 o                         
  -4   3  10        797.47        784.54         3.51 o                         
  -3   3  10        438.80        447.21         2.30 o                         
  -2   3  10        117.81        130.24         1.15 o                         
  -1   3  10        330.85        330.39         1.98 o                         
   0   3  10          1.33          3.98         0.42 o                         
   1   3  10        507.14        534.33         2.73 o                         
   2   3  10        458.76        479.08         2.60 o                         
   3   3  10        424.34        432.29         2.55 o                         
   4   3  10       2163.80       2200.31         9.72 o                         
   5   3  10        293.11        287.88         2.13 o                         
   6   3  10       1779.49       1749.73         7.14 o                         
   7   3  10       3003.64       3059.47        13.75 o                         
   8   3  10       1257.40       1241.86         6.08 o                         
   9   3  10       1262.00       1256.27         6.91 o                         
  10   3  10       1340.44       1357.42         9.30 o                         
  11   3  10        168.52        165.72         3.65 o                         
  12   3  10        369.95        380.40         5.26 o                         
  13   3  10         35.14         30.73         2.46 o                         
 -14   4  10        216.58        192.32         4.83 o                         
 -13   4  10          5.74          2.21         1.35 o                         
 -12   4  10        330.13        298.74         4.13 o                         
 -11   4  10        117.31        108.38         2.46 o                         
 -10   4  10          3.31          1.44         0.82 o                         
  -9   4  10         16.79         13.44         0.82 o                         
  -8   4  10        554.22        554.25         3.50 o                         
  -7   4  10         85.93         69.20         1.14 o                         
  -6   4  10        224.15        226.74         1.73 o                         
  -5   4  10         22.15         20.27         0.66 o                         
  -4   4  10        118.52        100.91         1.19 o                         
  -3   4  10         93.28         87.57         1.09 o                         
  -2   4  10        444.17        428.92         2.34 o                         
  -1   4  10       1684.43       1693.08         7.21 o                         
   0   4  10         53.81         56.00         1.05 o                         
   1   4  10       1418.33       1390.14         5.60 o                         
   2   4  10        102.56         87.76         1.19 o                         
   3   4  10         44.24         36.23         0.85 o                         
   4   4  10        445.65        461.83         2.71 o                         
   5   4  10        381.77        367.18         2.32 o                         
   6   4  10          0.14         -0.54         0.54 o                         
   7   4  10          0.10         -0.59         0.59 o                         
   8   4  10        769.40        750.54         5.32 o                         
   9   4  10          7.94          3.81         1.14 o                         
  10   4  10         55.01         42.22         1.95 o                         
  11   4  10          7.85          5.75         1.52 o                         
  12   4  10        113.43        104.01         3.39 o                         
 -13   5  10        315.30        273.19         5.82 o                         
 -12   5  10        124.86        118.87         3.44 o                         
 -11   5  10        562.40        534.51         6.16 o                         
 -10   5  10        119.99        114.30         2.54 o                         
  -9   5  10        219.08        229.58         2.89 o                         
  -8   5  10        450.95        439.81         3.38 o                         
  -7   5  10        146.17        140.46         1.94 o                         
  -6   5  10        109.44        105.51         1.53 o                         
  -5   5  10          0.84          2.76         0.62 o                         
  -4   5  10        184.40        196.55         1.62 o                         
  -3   5  10        249.50        250.70         1.77 o                         
  -2   5  10       1080.61       1043.71         4.47 o                         
  -1   5  10        192.56        192.14         1.63 o                         
   0   5  10         24.80         24.60         0.79 o                         
   1   5  10        421.54        395.15         2.46 o                         
   2   5  10         72.69         62.25         1.19 o                         
   3   5  10        453.52        432.47         2.95 o                         
   4   5  10        386.80        366.75         2.74 o                         
   5   5  10         21.93         19.73         0.95 o                         
   6   5  10        441.99        416.55         3.42 o                         
   7   5  10        552.80        542.14         4.49 o                         
   8   5  10        809.06        771.13         6.84 o                         
   9   5  10        799.66        760.74         7.00 o                         
  10   5  10        392.19        367.72         4.99 o                         
  11   5  10         92.43         78.92         3.23 o                         
 -11   6  10        283.40        274.49         5.35 o                         
 -10   6  10       1023.68        997.70         8.82 o                         
  -9   6  10        460.05        486.55         5.62 o                         
  -8   6  10        429.59        440.08         4.57 o                         
  -7   6  10       1514.23       1515.28         8.45 o                         
  -6   6  10        231.43        243.62         2.60 o                         
  -5   6  10       2598.91       2547.74        11.95 o                         
  -4   6  10       1883.91       1859.74         8.86 o                         
  -3   6  10        241.47        255.52         2.48 o                         
  -2   6  10       2153.45       2049.55         9.57 o                         
  -1   6  10          1.56          3.36         0.67 o                         
   0   6  10        808.86        812.06         4.83 o                         
   1   6  10          2.36          3.81         0.70 o                         
   2   6  10        930.12        904.57         5.40 o                         
   3   6  10        138.70        129.47         2.19 o                         
   4   6  10       3031.53       3066.82        15.64 o                         
   5   6  10       1399.84       1330.99         8.26 o                         
   6   6  10       2311.09       2294.75        14.24 o                         
   7   6  10        795.73        772.34         7.49 o                         
   8   6  10       1003.29        989.82        10.49 o                         
   9   6  10        898.81        885.90        10.82 o                         
 -10   7  10        634.54        648.98        14.90 o                         
  -9   7  10       1185.32       1188.84        13.30 o                         
  -8   7  10       1737.26       1764.42        14.67 o                         
  -7   7  10        507.26        473.43         6.00 o                         
  -6   7  10       1208.13       1238.83         9.85 o                         
  -5   7  10       1305.65       1320.31         9.18 o                         
  -4   7  10       1424.70       1450.41         9.44 o                         
  -3   7  10       2022.26       2088.69        12.29 o                         
  -2   7  10        964.16        982.52         7.03 o                         
  -1   7  10       3036.94       2991.26        16.32 o                         
   0   7  10        548.33        531.20         4.69 o                         
   1   7  10       1499.71       1502.46         9.70 o                         
   2   7  10        559.79        527.08         4.95 o                         
   3   7  10       1897.91       1877.94        12.82 o                         
   4   7  10       2420.02       2455.93        17.98 o                         
   5   7  10        902.75        898.03         9.81 o                         
   6   7  10       2112.26       2195.73        17.79 o                         
   7   7  10       1943.75       2041.27        20.71 o                         
   8   7  10       1100.05       1077.68        13.62 o                         
  -7   8  10        914.59        927.43        17.90 o                         
  -6   8  10       2344.50       2340.44        22.94 o                         
  -5   8  10       1160.47       1184.82        13.71 o                         
  -4   8  10       3569.47       3614.34        27.55 o                         
  -3   8  10       1232.78       1196.92        13.23 o                         
  -2   8  10       2109.61       2187.29        18.41 o                         
  -1   8  10        976.90       1011.47        10.94 o                         
   0   8  10       2064.55       2124.43        20.18 o                         
   1   8  10       1430.10       1428.49        13.32 o                         
   2   8  10        811.00        783.32         9.52 o                         
   3   8  10       1724.66       1692.81        15.74 o                         
   4   8  10        932.35        917.71        11.04 o                         
   5   8  10       2276.10       2269.15        22.11 o                         
 -15   1  11         39.04         34.44         2.65 o                         
 -14   1  11        507.40        508.64         5.59 o                         
 -13   1  11        278.29        271.48         3.78 o                         
 -12   1  11       1537.94       1524.53         8.73 o                         
 -11   1  11        450.41        401.55         3.05 o                         
 -10   1  11        540.30        567.58         3.75 o                         
  -9   1  11          2.98          4.45         0.61 o                         
  -8   1  11          4.47          6.17         0.60 o                         
  -7   1  11        509.52        511.07         2.81 o                         
  -6   1  11         18.41         19.33         0.67 o                         
  -5   1  11        489.88        469.28         2.59 o                         
  -4   1  11       1255.04       1318.77         5.37 o                         
  -3   1  11        614.42        708.75         3.43 o                         
  -2   1  11        786.48        817.34         3.73 o                         
  -1   1  11         84.21         69.40         1.02 o                         
   0   1  11       3467.56       3571.00        52.44 o                         
   1   1  11        475.92        513.72         2.83 o                         
   2   1  11       3433.34       3368.52        39.10 o                         
   3   1  11         65.32         54.65         1.00 o                         
   4   1  11       1630.95       1639.02         6.58 o                         
   5   1  11        494.24        481.30         2.93 o                         
   6   1  11       2678.84       2662.63        11.14 o                         
   7   1  11        683.56        655.53         3.76 o                         
   8   1  11       2562.02       2563.66        10.65 o                         
   9   1  11        509.11        468.74         3.39 o                         
  10   1  11        887.55        872.66         6.09 o                         
  11   1  11        421.47        384.30         4.32 o                         
  12   1  11        450.58        430.65         5.33 o                         
  13   1  11         86.79         63.86         3.04 o                         
 -15   2  11        653.16        632.65         7.67 o                         
 -14   2  11          3.66          8.29         1.47 o                         
 -13   2  11       2504.37       2589.41        15.06 o                         
 -12   2  11         40.14         43.55         1.68 o                         
 -11   2  11       5383.38       5210.60        30.91 o                         
 -10   2  11        255.27        235.97         2.30 o                         
  -9   2  11       3314.25       3315.12        15.86 o                         
  -8   2  11        246.93        228.29         1.89 o                         
  -7   2  11       1351.26       1368.85         5.64 o                         
  -6   2  11       1185.24       1169.57         4.81 o                         
  -5   2  11        344.92        359.09         2.20 o                         
  -4   2  11        314.72        332.59         2.08 o                         
  -3   2  11        774.42        821.29         3.75 o                         
  -2   2  11          2.22          1.19         0.41 o                         
  -1   2  11       6747.18       6643.16        87.57 o                         
   0   2  11       2566.97       2613.44        18.37 o                         
   1   2  11      10950.36      11218.96       139.22 o                         
   2   2  11        132.25        106.53         1.30 o                         
   3   2  11       2609.82       2607.24        14.85 o                         
   4   2  11        259.56        271.29         2.05 o                         
   5   2  11       2994.08       3000.22        14.45 o                         
   6   2  11        224.87        201.10         1.96 o                         
   7   2  11       1963.36       1973.27         8.59 o                         
   8   2  11       1258.37       1228.87         6.01 o                         
   9   2  11       2287.75       2268.25        10.46 o                         
  10   2  11        396.64        384.05         4.10 o                         
  11   2  11       1412.82       1425.80         9.91 o                         
  12   2  11        192.48        170.43         3.94 o                         
  13   2  11        124.99        116.02         4.54 o                         
 -14   3  11       1798.13       1776.59        15.58 o                         
 -13   3  11          5.71          4.41         1.32 o                         
 -12   3  11       2370.73       2410.02        13.70 o                         
 -11   3  11         40.24         38.66         1.47 o                         
 -10   3  11       4636.84       4640.88        32.86 o                         
  -9   3  11        187.05        190.50         1.92 o                         
  -8   3  11       8119.28       8073.05       108.18 o                         
  -7   3  11          1.54          3.13         0.54 o                         
  -6   3  11       4130.15       4115.85        35.72 o                         
  -5   3  11        204.77        192.89         1.61 o                         
  -4   3  11       6462.17       6514.40        88.36 o                         
  -3   3  11         69.02         60.02         0.92 o                         
  -2   3  11       4689.29       4629.78        60.90 o                         
  -1   3  11        999.97       1038.07         4.53 o                         
   0   3  11       8562.60       8639.02       110.68 o                         
   1   3  11       1894.28       1960.99         8.27 o                         
   2   3  11       8014.97       7900.20       109.66 o                         
   3   3  11        484.59        475.02         2.75 o                         
   4   3  11       7136.09       7202.01        95.62 o                         
   5   3  11         29.13         28.85         0.91 o                         
   6   3  11       2994.74       3033.83        13.93 o                         
   7   3  11        871.63        848.84         4.63 o                         
   8   3  11       1266.16       1272.73         6.48 o                         
   9   3  11       1131.20       1073.55         7.11 o                         
  10   3  11       1679.96       1713.78        10.88 o                         
  11   3  11        558.09        514.15         6.04 o                         
  12   3  11       2780.95       2741.35        22.43 o                         
 -13   4  11       2076.80       2164.23        14.84 o                         
 -12   4  11         12.99         14.64         1.55 o                         
 -11   4  11       4972.63       5007.57        28.96 o                         
 -10   4  11        445.65        439.59         4.11 o                         
  -9   4  11       6376.17       6127.65        45.36 o                         
  -8   4  11        323.24        303.64         2.41 o                         
  -7   4  11       6482.39       6488.52        70.65 o                         
  -6   4  11          2.75          3.36         0.55 o                         
  -5   4  11       3785.48       3848.95        26.03 o                         
  -4   4  11        451.51        434.57         2.61 o                         
  -3   4  11       7892.25       7951.75       102.97 o                         
  -2   4  11       4672.92       4606.59        57.12 o                         
  -1   4  11      14171.05      13865.47       169.22 o                         
   0   4  11       1775.50       1834.89         7.83 o                         
   1   4  11      11954.63      11900.86       147.19 o                         
   2   4  11         43.90         42.18         0.87 o                         
   3   4  11       5480.38       5474.97        57.30 o                         
   4   4  11        782.47        763.20         4.07 o                         
   5   4  11        694.29        683.22         4.16 o                         
   6   4  11        321.56        296.55         2.63 o                         
   7   4  11       1441.06       1437.14         7.88 o                         
   8   4  11        426.39        405.05         4.24 o                         
   9   4  11       3860.26       3939.62        23.04 o                         
  10   4  11        394.41        368.55         5.07 o                         
  11   4  11       3732.69       3863.49        27.71 o                         
 -12   5  11       2682.35       2718.00        20.32 o                         
 -11   5  11        271.27        257.12         4.32 o                         
 -10   5  11       3115.92       3140.59        18.85 o                         
  -9   5  11       1104.89       1105.58         7.80 o                         
  -8   5  11       4761.47       4804.84        37.74 o                         
  -7   5  11        685.60        673.45         4.34 o                         
  -6   5  11       4574.66       4564.06        26.86 o                         
  -5   5  11        118.09        114.53         1.74 o                         
  -4   5  11       7830.50       7575.51        98.96 o                         
  -3   5  11        795.35        826.16         4.32 o                         
  -2   5  11       7256.56       7260.05        88.74 o                         
  -1   5  11        546.09        551.72         3.12 o                         
   0   5  11       4442.81       4507.54        37.34 o                         
   1   5  11        614.14        638.31         3.87 o                         
   2   5  11       3278.09       3366.16        17.62 o                         
   3   5  11         14.61         10.84         0.84 o                         
   4   5  11       2883.93       2931.08        13.41 o                         
   5   5  11         23.10         17.80         0.99 o                         
   6   5  11        269.82        258.57         2.98 o                         
   7   5  11          7.53          4.14         1.13 o                         
   8   5  11       1176.35       1163.79         9.54 o                         
   9   5  11        320.20        298.31         4.65 o                         
  10   5  11       1669.41       1726.13        15.21 o                         
 -11   6  11       4155.60       4345.24        30.44 o                         
 -10   6  11         46.07         47.65         2.35 o                         
  -9   6  11       2720.16       2702.94        18.15 o                         
  -8   6  11        140.44        133.84         3.20 o                         
  -7   6  11       1601.38       1576.53        10.05 o                         
  -6   6  11         31.22         26.14         1.30 o                         
  -5   6  11        748.17        762.02         5.06 o                         
  -4   6  11        200.28        183.10         2.33 o                         
  -3   6  11       1161.50       1152.26         6.52 o                         
  -2   6  11        548.02        556.36         4.13 o                         
  -1   6  11       5527.42       5444.29        38.98 o                         
   0   6  11        108.38        100.86         1.85 o                         
   1   6  11       3657.48       3690.52        19.75 o                         
   2   6  11        144.88        132.33         2.24 o                         
   3   6  11       1745.18       1779.08         9.88 o                         
   4   6  11         15.49         12.87         1.24 o                         
   5   6  11        569.67        572.72         5.48 o                         
   6   6  11         49.21         43.53         2.14 o                         
   7   6  11        717.74        702.90         8.03 o                         
   8   6  11        283.39        289.31         5.36 o                         
   9   6  11        978.93        992.12        12.39 o                         
  -9   7  11         14.56         15.85         2.09 o                         
  -8   7  11        481.18        465.47         7.98 o                         
  -7   7  11         17.05         12.67         1.83 o                         
  -6   7  11          1.96         -1.10         1.22 o                         
  -5   7  11          1.36          0.90         1.32 o                         
  -4   7  11         39.04         28.01         1.62 o                         
  -3   7  11         63.90         50.28         1.95 o                         
  -2   7  11         64.30         68.81         2.23 o                         
  -1   7  11         61.44         52.83         1.93 o                         
   0   7  11       1171.18       1142.10         8.75 o                         
   1   7  11         14.93         13.03         1.44 o                         
   2   7  11       1932.30       1967.55        13.44 o                         
   3   7  11        523.20        551.07         6.69 o                         
   4   7  11        889.46        907.26         9.05 o                         
   5   7  11          8.32          0.97         1.78 o                         
   6   7  11        563.81        580.62         8.84 o                         
   7   7  11        121.92        109.30         4.93 o                         
  -5   8  11        629.19        655.53        10.31 o                         
  -4   8  11         16.99         14.20         2.34 o                         
  -3   8  11        217.26        227.58         6.15 o                         
  -2   8  11          4.28          2.70         1.77 o                         
  -1   8  11        318.37        309.55         6.18 o                         
   0   8  11        448.76        407.23         6.75 o                         
   1   8  11        263.16        254.62         5.43 o                         
   2   8  11        357.47        329.08         7.19 o                         
   3   8  11         18.14         10.74         2.15 o                         
 -15   0  12       1348.30       1344.71        16.38 o                         
 -14   0  12        874.00        864.54        11.20 o                         
 -13   0  12        884.06        910.63        10.80 o                         
 -12   0  12       2419.08       2421.02        18.04 o                         
 -11   0  12       1206.39       1236.18         8.90 o                         
 -10   0  12       4162.71       4257.18        25.07 o                         
  -9   0  12       2381.40       2420.36        14.04 o                         
  -8   0  12       8666.58       8518.91       161.36 o                         
  -7   0  12        983.79        998.90         6.22 o                         
  -6   0  12      16024.76      15570.43       364.66 o                         
  -5   0  12       4857.26       4794.83        97.80 o                         
  -4   0  12      16983.82      17241.31       295.78 o                         
  -3   0  12        750.97        705.64         4.95 o                         
  -2   0  12       7064.47       7329.13       136.69 o                         
  -1   0  12        170.30        173.03         2.18 o                         
   0   0  12       9284.83       9724.43       202.80 o                         
   1   0  12        117.10        109.24         1.77 o                         
   2   0  12       5008.28       4947.09        98.88 o                         
   3   0  12        159.33        173.21         2.33 o                         
   4   0  12       9859.49       9436.53       172.67 o                         
   5   0  12       1741.03       1702.45         9.98 o                         
   6   0  12       3164.58       3155.30        18.02 o                         
   7   0  12       4897.01       4818.28        34.46 o                         
   8   0  12       2999.76       2995.15        16.76 o                         
   9   0  12        675.00        676.99         6.99 o                         
  10   0  12       1483.22       1487.48        13.16 o                         
  11   0  12        127.41        115.29         4.12 o                         
  12   0  12       2554.91       2599.33        22.86 o                         
 -15   1  12        414.03        381.16         6.01 o                         
 -14   1  12       1350.76       1343.49        10.54 o                         
 -13   1  12        582.59        584.18         5.82 o                         
 -12   1  12       1840.99       1843.33        10.40 o                         
 -11   1  12       1911.25       1891.26         9.28 o                         
 -10   1  12        742.38        740.47         4.21 o                         
  -9   1  12       6228.92       6153.93        58.65 o                         
  -8   1  12       2820.41       2814.84        10.68 o                         
  -7   1  12       6140.18       6201.13        86.79 o                         
  -6   1  12       3362.47       3383.63        21.59 o                         
  -5   1  12       5817.82       5799.68        80.57 o                         
  -4   1  12        653.79        627.18         3.19 o                         
  -3   1  12       4356.74       4324.52        62.72 o                         
  -2   1  12       1573.59       1555.64         6.21 o                         
  -1   1  12       2452.89       2439.82        14.64 o                         
   0   1  12        523.91        574.26         2.96 o                         
   1   1  12       7477.83       7782.20       108.88 o                         
   2   1  12         13.36         13.76         0.66 o                         
   3   1  12       4331.83       4280.56        44.70 o                         
   4   1  12        571.13        600.29         3.28 o                         
   5   1  12       3514.85       3511.67        17.45 o                         
   6   1  12        746.66        749.00         4.13 o                         
   7   1  12       3115.13       3074.55        12.31 o                         
   8   1  12       1081.81       1090.56         5.62 o                         
   9   1  12       1037.38       1049.86         6.65 o                         
  10   1  12        233.61        216.87         3.37 o                         
  11   1  12        972.15       1003.59         8.13 o                         
  12   1  12         60.23         56.90         2.78 o                         
 -14   2  12        271.54        233.68         4.73 o                         
 -13   2  12        617.59        608.99         6.22 o                         
 -12   2  12        283.42        262.40         3.56 o                         
 -11   2  12         61.95         52.29         1.62 o                         
 -10   2  12       1052.83       1038.55         5.36 o                         
  -9   2  12          6.32          4.22         0.66 o                         
  -8   2  12       3681.47       3622.41        17.94 o                         
  -7   2  12        581.82        581.01         3.14 o                         
  -6   2  12       3852.54       3782.91        24.83 o                         
  -5   2  12       9331.88       9205.69       119.35 o                         
  -4   2  12        512.45        505.74         2.78 o                         
  -3   2  12       2660.78       2657.24        14.50 o                         
  -2   2  12         64.54         69.06         1.06 o                         
  -1   2  12          2.26          4.98         0.54 o                         
   0   2  12       1867.91       1918.18         7.83 o                         
   1   2  12         36.28         37.02         0.85 o                         
   2   2  12       4228.08       4172.59        39.40 o                         
   3   2  12        562.82        575.63         3.21 o                         
   4   2  12      11224.29      11354.58       153.56 o                         
   5   2  12       2100.32       2156.82         8.56 o                         
   6   2  12       2394.28       2421.58        10.00 o                         
   7   2  12        727.57        720.27         4.30 o                         
   8   2  12        249.05        243.14         2.63 o                         
   9   2  12        146.34        125.82         2.64 o                         
  10   2  12        923.91        912.76         7.62 o                         
  11   2  12        155.70        130.73         3.30 o                         
  12   2  12       1707.16       1679.03        14.89 o                         
 -14   3  12         86.89         76.69         3.27 o                         
 -13   3  12        327.21        324.65         4.79 o                         
 -12   3  12         91.18         82.80         2.52 o                         
 -11   3  12        309.53        281.96         3.41 o                         
 -10   3  12        457.03        447.28         3.83 o                         
  -9   3  12        976.28        951.57         4.80 o                         
  -8   3  12        135.71        126.56         1.75 o                         
  -7   3  12       1285.29       1268.44         6.16 o                         
  -6   3  12          4.33          3.36         0.57 o                         
  -5   3  12          1.66          5.37         0.57 o                         
  -4   3  12       1874.09       1931.20         7.66 o                         
  -3   3  12        627.48        616.83         3.18 o                         
  -2   3  12       1867.72       1879.07         7.47 o                         
  -1   3  12        414.71        397.49         2.45 o                         
   0   3  12         21.72         16.51         0.71 o                         
   1   3  12       3121.06       3110.59        17.22 o                         
   2   3  12       2003.52       2038.57         8.10 o                         
   3   3  12       6503.88       6439.87        86.26 o                         
   4   3  12        881.96        890.08         4.42 o                         
   5   3  12       1892.07       1896.66         8.54 o                         
   6   3  12          1.41         -0.69         0.69 o                         
   7   3  12       1251.30       1240.94         6.33 o                         
   8   3  12         70.37         61.88         1.78 o                         
   9   3  12        705.74        694.84         6.14 o                         
  10   3  12         32.25         30.16         2.13 o                         
  11   3  12        339.48        331.65         5.40 o                         
 -13   4  12         36.85         33.27         2.56 o                         
 -12   4  12         11.60         13.60         1.61 o                         
 -11   4  12        205.17        216.52         3.99 o                         
 -10   4  12        172.13        169.56         3.00 o                         
  -9   4  12          0.28          1.82         0.91 o                         
  -8   4  12         64.49         61.04         1.38 o                         
  -7   4  12          9.19         13.38         0.79 o                         
  -6   4  12          1.48         -0.65         0.65 o                         
  -5   4  12         61.29         54.49         1.18 o                         
  -4   4  12        896.81        903.52         4.22 o                         
  -3   4  12         54.37         55.15         1.01 o                         
  -2   4  12          5.50         11.22         0.82 o                         
  -1   4  12        179.68        197.65         1.77 o                         
   0   4  12         64.25         62.99         1.22 o                         
   1   4  12        422.25        429.66         2.70 o                         
   2   4  12          0.18         -0.31         0.47 o                         
   3   4  12         58.71         52.68         1.14 o                         
   4   4  12         58.63         63.84         1.35 o                         
   5   4  12         68.35         64.34         1.44 o                         
   6   4  12          7.62          6.09         0.92 o                         
   7   4  12          0.95         -0.64         0.91 o                         
   8   4  12          3.10          2.04         1.38 o                         
   9   4  12        191.98        166.78         3.93 o                         
  10   4  12          2.42          0.07         1.73 o                         
  11   4  12         12.32         20.18         2.23 o                         
 -12   5  12         50.63         47.40         2.91 o                         
 -11   5  12        250.13        224.36         4.33 o                         
 -10   5  12         32.31         27.02         1.87 o                         
  -9   5  12        287.11        298.69         4.22 o                         
  -8   5  12         42.56         42.63         1.65 o                         
  -7   5  12        486.58        483.16         4.23 o                         
  -6   5  12         21.32         24.30         1.11 o                         
  -5   5  12        272.08        256.59         2.51 o                         
  -4   5  12        230.59        221.80         2.33 o                         
  -3   5  12        152.93        143.60         1.99 o                         
  -2   5  12        210.89        191.97         2.12 o                         
  -1   5  12       1230.05       1201.06         6.13 o                         
   0   5  12        555.20        552.52         3.70 o                         
   1   5  12        832.36        801.04         4.70 o                         
   2   5  12        542.82        515.56         3.70 o                         
   3   5  12        936.82        913.50         5.49 o                         
   4   5  12        191.92        167.99         2.50 o                         
   5   5  12        735.21        712.14         5.56 o                         
   6   5  12         27.48         22.01         1.44 o                         
   7   5  12        479.77        463.77         5.41 o                         
   8   5  12          2.78          2.90         1.50 o                         
   9   5  12       1018.58        992.54        10.05 o                         
 -10   6  12        132.63        117.80         4.01 o                         
  -9   6  12         46.54         44.10         2.30 o                         
  -8   6  12        659.64        643.33         6.78 o                         
  -7   6  12        347.56        310.88         4.23 o                         
  -6   6  12        281.28        271.76         3.41 o                         
  -5   6  12        924.35        911.92         6.71 o                         
  -4   6  12        355.28        342.42         3.50 o                         
  -3   6  12       1188.76       1161.16         6.96 o                         
  -2   6  12        731.97        744.29         5.46 o                         
  -1   6  12       1214.76       1181.13         7.48 o                         
   0   6  12       1254.37       1279.00         8.45 o                         
   1   6  12        661.94        658.54         5.20 o                         
   2   6  12       1917.31       1918.53        11.31 o                         
   3   6  12        540.33        528.57         5.00 o                         
   4   6  12       2714.35       2696.61        15.49 o                         
   5   6  12         98.39         91.75         2.89 o                         
   6   6  12       2071.16       2104.48        15.38 o                         
   7   6  12          9.40          7.09         1.80 o                         
   8   6  12        861.04        827.48        10.89 o                         
  -8   7  12        998.77       1015.42        11.49 o                         
  -7   7  12       2015.62       2031.77        19.89 o                         
  -6   7  12        455.91        425.35         6.39 o                         
  -5   7  12       1177.91       1202.86        10.77 o                         
  -4   7  12       1383.32       1342.84        11.37 o                         
  -3   7  12       1249.76       1287.22        10.69 o                         
  -2   7  12        974.84       1003.34         9.72 o                         
  -1   7  12       2063.45       2059.47        14.49 o                         
   0   7  12        529.29        541.93         6.46 o                         
   1   7  12       3340.54       3314.36        22.78 o                         
   2   7  12        261.04        241.31         4.47 o                         
   3   7  12       4207.90       4309.98        28.06 o                         
   4   7  12        111.86         89.63         3.29 o                         
   5   7  12       3023.37       3042.36        24.58 o                         
   6   7  12         65.66         60.89         3.71 o                         
  -4   8  12       2507.03       2524.33        25.37 o                         
  -3   8  12       1219.37       1207.07        16.77 o                         
  -2   8  12       1787.64       1769.49        20.88 o                         
  -1   8  12          5.70          1.42         1.98 o                         
   0   8  12       1269.91       1258.40        15.69 o                         
   1   8  12         11.05         10.64         2.23 o                         
 -14   1  13        745.20        744.15         9.47 o                         
 -13   1  13        305.98        288.77         4.44 o                         
 -12   1  13        111.82        106.15         2.65 o                         
 -11   1  13        366.41        353.11         3.52 o                         
 -10   1  13        115.12        102.20         1.74 o                         
  -9   1  13        319.58        328.33         2.51 o                         
  -8   1  13         29.62         28.80         1.02 o                         
  -7   1  13        497.26        479.60         2.90 o                         
  -6   1  13          0.76          2.65         0.55 o                         
  -5   1  13        751.11        756.41         3.64 o                         
  -4   1  13        540.82        544.33         2.96 o                         
  -3   1  13       4273.08       4405.07        47.97 o                         
  -2   1  13        392.92        378.36         2.47 o                         
  -1   1  13       5393.79       5435.92        75.02 o                         
   0   1  13        355.96        369.42         2.34 o                         
   1   1  13       1949.72       1958.48         7.78 o                         
   2   1  13        562.75        527.72         3.06 o                         
   3   1  13       1724.71       1733.92         7.33 o                         
   4   1  13        858.44        822.77         4.20 o                         
   5   1  13        266.35        240.33         2.35 o                         
   6   1  13        486.13        462.18         3.34 o                         
   7   1  13        209.46        184.39         2.24 o                         
   8   1  13       1353.90       1329.64         7.76 o                         
   9   1  13         38.05         29.05         1.59 o                         
  10   1  13         68.49         50.63         2.15 o                         
  11   1  13         80.30         67.75         2.72 o                         
  12   1  13          0.99          5.02         1.73 o                         
 -14   2  13        281.34        250.24         5.05 o                         
 -13   2  13         96.53         79.96         2.64 o                         
 -12   2  13       1239.62       1222.36         9.32 o                         
 -11   2  13          1.06         -0.87         0.87 o                         
 -10   2  13       1286.58       1271.37         7.01 o                         
  -9   2  13         41.81         27.84         1.01 o                         
  -8   2  13        142.46        144.28         1.81 o                         
  -7   2  13         39.18         41.58         1.15 o                         
  -6   2  13       1679.75       1772.19         6.95 o                         
  -5   2  13        514.87        489.92         2.96 o                         
  -4   2  13       2635.74       2608.51        10.53 o                         
  -3   2  13        264.82        255.86         1.98 o                         
  -2   2  13       4391.17       4440.73        56.34 o                         
  -1   2  13        608.10        599.68         3.17 o                         
   0   2  13       7526.52       7866.69       104.14 o                         
   1   2  13       1091.46       1073.44         4.79 o                         
   2   2  13       1343.32       1364.06         5.72 o                         
   3   2  13       1253.63       1219.74         5.43 o                         
   4   2  13        103.84         98.85         1.54 o                         
   5   2  13       3885.36       3863.88        17.89 o                         
   6   2  13        846.23        853.96         4.65 o                         
   7   2  13       3321.97       3312.64        14.54 o                         
   8   2  13        292.97        303.07         3.67 o                         
   9   2  13        517.63        487.33         5.28 o                         
  10   2  13        142.35        127.53         3.24 o                         
  11   2  13         52.67         44.53         2.79 o                         
 -13   3  13       3509.37       3624.65        26.54 o                         
 -12   3  13         33.61         28.47         1.88 o                         
 -11   3  13       2500.28       2533.74        14.63 o                         
 -10   3  13        282.07        277.28         3.47 o                         
  -9   3  13        746.78        760.71         5.04 o                         
  -8   3  13        372.04        346.33         2.72 o                         
  -7   3  13       2202.00       2224.12         8.80 o                         
  -6   3  13       1583.77       1568.14         6.59 o                         
  -5   3  13       6359.62       6181.79        62.48 o                         
  -4   3  13       4603.56       4782.74        40.75 o                         
  -3   3  13       6954.50       6879.23        87.28 o                         
  -2   3  13        842.97        909.68         4.28 o                         
  -1   3  13       3979.63       3913.89        25.05 o                         
   0   3  13        367.08        384.59         2.49 o                         
   1   3  13       1238.08       1258.17         5.37 o                         
   2   3  13       2595.54       2609.26        10.19 o                         
   3   3  13       2200.55       2247.14         9.39 o                         
   4   3  13       3868.02       3851.15        17.21 o                         
   5   3  13       1633.97       1639.68         7.97 o                         
   6   3  13       1093.06       1062.65         6.72 o                         
   7   3  13       2897.91       2914.79        16.01 o                         
   8   3  13       1594.86       1580.05        10.74 o                         
   9   3  13       1636.26       1686.65        12.77 o                         
  10   3  13        875.82        845.34         8.65 o                         
  11   3  13        689.60        700.68         8.52 o                         
 -12   4  13       4461.70       4595.79        31.53 o                         
 -11   4  13        505.64        495.71         6.08 o                         
 -10   4  13       5049.96       5183.11        30.46 o                         
  -9   4  13        241.26        243.46         3.49 o                         
  -8   4  13       5319.06       5271.65        31.01 o                         
  -7   4  13       3806.81       3827.50        20.83 o                         
  -6   4  13       1137.19       1166.60         5.90 o                         
  -5   4  13       3737.92       3730.25        18.12 o                         
  -4   4  13       3225.31       3206.24        13.86 o                         
  -3   4  13       4130.14       4142.87        24.19 o                         
  -2   4  13       5796.62       5801.35        63.65 o                         
  -1   4  13       2318.47       2359.12         9.85 o                         
   0   4  13       5554.97       5575.28        51.52 o                         
   1   4  13         70.53         63.96         1.32 o                         
   2   4  13       2483.56       2470.17        10.63 o                         
   3   4  13         11.75         13.26         0.85 o                         
   4   4  13       1177.59       1168.85         6.19 o                         
   5   4  13       1976.06       1964.84        10.62 o                         
   6   4  13        885.41        896.11         6.68 o                         
   7   4  13       1308.47       1304.97         9.83 o                         
   8   4  13       3930.75       4068.76        25.81 o                         
   9   4  13       1214.76       1200.83        10.84 o                         
  10   4  13       3432.19       3526.36        27.34 o                         
 -11   5  13       2766.18       2773.26        20.54 o                         
 -10   5  13         26.60         28.26         1.97 o                         
  -9   5  13       2846.34       2910.18        18.07 o                         
  -8   5  13        788.00        785.17         7.13 o                         
  -7   5  13       1257.95       1222.72         8.55 o                         
  -6   5  13       1321.56       1315.82         8.58 o                         
  -5   5  13       1325.19       1325.25         7.80 o                         
  -4   5  13       2852.90       2874.95        14.61 o                         
  -3   5  13       2291.97       2306.75        11.05 o                         
  -2   5  13       2293.53       2302.55        11.04 o                         
  -1   5  13       2419.09       2405.35        11.07 o                         
   0   5  13        496.83        480.37         3.66 o                         
   1   5  13        940.39        970.24         5.84 o                         
   2   5  13          2.39          1.72         0.79 o                         
   3   5  13        722.54        730.80         5.43 o                         
   4   5  13         40.69         41.97         1.99 o                         
   5   5  13        881.58        871.59         6.89 o                         
   6   5  13       1151.10       1134.92         9.87 o                         
   7   5  13       1566.53       1614.39        12.69 o                         
   8   5  13       1568.99       1551.42        13.33 o                         
   9   5  13       2169.31       2224.27        23.53 o                         
  -9   6  13          9.95          6.84         1.96 o                         
  -8   6  13        677.78        670.32         7.22 o                         
  -7   6  13        841.51        823.20         8.13 o                         
  -6   6  13        193.16        168.46         3.66 o                         
  -5   6  13        972.42        963.39         7.42 o                         
  -4   6  13       1664.30       1665.66        10.71 o                         
  -3   6  13       1531.16       1504.01         9.41 o                         
  -2   6  13       1744.81       1821.13        11.01 o                         
  -1   6  13        142.53        145.38         2.84 o                         
   0   6  13       3750.66       3779.48        21.15 o                         
   1   6  13        100.75         92.76         2.40 o                         
   2   6  13        592.84        592.89         6.54 o                         
   3   6  13        199.31        170.59         3.60 o                         
   4   6  13        263.49        248.63         4.32 o                         
   5   6  13       2120.03       2167.91        15.43 o                         
   6   6  13        585.32        597.04         7.39 o                         
   7   6  13       1562.22       1570.88        14.32 o                         
  -7   7  13        182.09        177.70         5.71 o                         
  -6   7  13         52.95         43.97         2.85 o                         
  -5   7  13        735.38        704.27         7.86 o                         
  -4   7  13        225.51        196.16         4.33 o                         
  -3   7  13       2439.61       2378.36        17.90 o                         
  -2   7  13          0.31          1.47         1.44 o                         
  -1   7  13       1539.04       1593.71        13.12 o                         
   0   7  13          5.07          6.41         1.65 o                         
   1   7  13        249.43        245.39         4.81 o                         
   2   7  13        426.20        424.49         6.33 o                         
   3   7  13        426.41        410.07         6.82 o                         
   4   7  13        685.82        672.49         9.09 o                         
 -14   0  14         81.14         75.00         4.24 o                         
 -13   0  14       4524.04       4730.04        36.10 o                         
 -12   0  14         18.16         19.65         2.20 o                         
 -11   0  14       8784.33       8427.47       105.23 o                         
 -10   0  14        390.31        389.32         4.92 o                         
  -9   0  14       8407.09       8076.75        68.39 o                         
  -8   0  14        340.38        333.89         3.62 o                         
  -7   0  14       8372.67       8208.04       162.10 o                         
  -6   0  14        334.15        319.27         3.31 o                         
  -5   0  14       3399.64       3292.18        19.12 o                         
  -4   0  14         26.46         20.76         1.11 o                         
  -3   0  14       2063.84       2197.35        12.17 o                         
  -2   0  14        940.24        954.87         6.50 o                         
  -1   0  14       3387.88       3454.55        24.33 o                         
   0   0  14        407.37        395.56         3.59 o                         
   1   0  14      10242.83      10255.05       217.03 o                         
   2   0  14        678.57        666.46         5.29 o                         
   3   0  14       7924.48       7789.18       130.47 o                         
   4   0  14       2104.02       2059.44        12.42 o                         
   5   0  14       3745.17       3768.03        22.41 o                         
   6   0  14       1530.38       1500.39        10.32 o                         
   7   0  14       2199.96       2260.44        15.55 o                         
   8   0  14        352.62        315.46         5.58 o                         
   9   0  14       1928.11       2006.23        20.15 o                         
  10   0  14       1734.08       1708.41        16.58 o                         
  11   0  14       5490.21       5723.43        47.08 o                         
 -14   1  14        681.04        646.48         8.23 o                         
 -13   1  14         52.10         54.03         2.36 o                         
 -12   1  14       2993.41       3089.51        17.29 o                         
 -11   1  14          1.58          6.36         1.34 o                         
 -10   1  14       5766.31       5617.77        35.13 o                         
  -9   1  14         20.60         18.94         0.95 o                         
  -8   1  14       6236.61       6177.26        43.56 o                         
  -7   1  14         33.29         28.53         0.97 o                         
  -6   1  14       2401.71       2478.32         9.75 o                         
  -5   1  14         83.57         76.92         1.31 o                         
  -4   1  14       1675.57       1733.10         7.12 o                         
  -3   1  14       1008.16        955.57         4.49 o                         
  -2   1  14       2729.37       2688.03        10.83 o                         
  -1   1  14        154.54        149.06         1.69 o                         
   0   1  14       6206.75       6192.50        74.55 o                         
   1   1  14          0.43          3.67         0.62 o                         
   2   1  14       6860.91       6819.67       100.60 o                         
   3   1  14        296.38        291.61         2.39 o                         
   4   1  14       4476.80       4502.19        20.47 o                         
   5   1  14        173.52        160.69         2.09 o                         
   6   1  14       1533.31       1514.59         7.18 o                         
   7   1  14        581.30        551.21         4.50 o                         
   8   1  14       2481.09       2522.91        13.69 o                         
   9   1  14        341.58        311.58         4.57 o                         
  10   1  14       2502.33       2557.69        16.95 o                         
  11   1  14         44.43         36.88         2.54 o                         
 -13   2  14        618.12        595.94         7.31 o                         
 -12   2  14        115.44         95.21         2.77 o                         
 -11   2  14       1238.91       1215.97         8.64 o                         
 -10   2  14         15.76         11.08         1.14 o                         
  -9   2  14       1828.83       1852.33         9.17 o                         
  -8   2  14        725.39        708.18         4.09 o                         
  -7   2  14       1702.65       1747.13         7.26 o                         
  -6   2  14        134.46        130.32         1.71 o                         
  -5   2  14       3305.88       3273.32        13.31 o                         
  -4   2  14         64.51         53.89         1.17 o                         
  -3   2  14       2680.58       2706.73        10.93 o                         
  -2   2  14          7.11          9.92         0.70 o                         
  -1   2  14       3485.13       3615.22        19.05 o                         
   0   2  14        749.15        722.43         3.78 o                         
   1   2  14       7051.61       7241.71        92.61 o                         
   2   2  14        289.52        271.63         2.29 o                         
   3   2  14       2702.56       2745.40        11.08 o                         
   4   2  14        133.08        117.78         1.78 o                         
   5   2  14       2004.31       2004.43         9.06 o                         
   6   2  14          0.14         -0.70         0.83 o                         
   7   2  14       1806.24       1834.60        10.71 o                         
   8   2  14         29.14         21.66         1.55 o                         
   9   2  14        344.80        344.35         4.81 o                         
  10   2  14        488.29        443.16         6.00 o                         
 -13   3  14        124.69        120.96         3.78 o                         
 -12   3  14        689.45        699.57         7.25 o                         
 -11   3  14         27.24         30.29         1.84 o                         
 -10   3  14        378.81        363.89         4.42 o                         
  -9   3  14       1043.03       1074.64         7.05 o                         
  -8   3  14       1738.14       1686.46         8.59 o                         
  -7   3  14        871.66        836.96         4.69 o                         
  -6   3  14        484.38        462.02         3.21 o                         
  -5   3  14        627.00        593.57         3.63 o                         
  -4   3  14        471.17        478.82         3.24 o                         
  -3   3  14         51.93         50.91         1.14 o                         
  -2   3  14       5351.85       5437.76        64.09 o                         
  -1   3  14          6.59          6.77         0.76 o                         
   0   3  14       3921.48       3900.38        20.03 o                         
   1   3  14          2.25         -0.47         0.66 o                         
   2   3  14        962.10        976.70         4.98 o                         
   3   3  14          0.54         -0.65         0.65 o                         
   4   3  14       1841.12       1885.01         8.40 o                         
   5   3  14        313.81        299.56         3.26 o                         
   6   3  14        136.23        115.26         2.54 o                         
   7   3  14         63.32         62.38         2.30 o                         
   8   3  14        107.15         97.91         2.99 o                         
   9   3  14         73.14         60.68         2.75 o                         
  10   3  14        195.82        166.54         4.81 o                         
 -12   4  14         59.05         60.58         2.89 o                         
 -11   4  14          8.55         12.76         1.80 o                         
 -10   4  14         16.67         12.40         1.59 o                         
  -9   4  14        239.72        224.95         4.09 o                         
  -8   4  14        270.70        278.15         3.76 o                         
  -7   4  14        210.85        201.01         3.29 o                         
  -6   4  14        419.98        413.51         3.89 o                         
  -5   4  14         59.02         54.87         1.41 o                         
  -4   4  14         73.26         71.81         1.52 o                         
  -3   4  14          0.12          2.30         0.67 o                         
  -2   4  14        232.46        213.81         2.24 o                         
  -1   4  14         82.40         69.31         1.48 o                         
   0   4  14        886.51        857.32         4.84 o                         
   1   4  14        363.72        365.39         2.92 o                         
   2   4  14        292.89        275.24         2.64 o                         
   3   4  14          0.02          0.92         0.76 o                         
   4   4  14         28.77         28.51         1.40 o                         
   5   4  14        234.39        210.88         3.45 o                         
   6   4  14        356.90        332.28         4.61 o                         
   7   4  14        451.26        407.27         5.58 o                         
   8   4  14          6.67          8.53         1.85 o                         
   9   4  14         38.38         31.11         3.04 o                         
 -10   5  14        293.12        270.62         5.89 o                         
  -9   5  14        179.39        169.38         4.00 o                         
  -8   5  14        669.40        676.54         6.97 o                         
  -7   5  14        185.01        173.10         3.60 o                         
  -6   5  14        207.97        195.47         3.66 o                         
  -5   5  14         47.55         36.68         1.63 o                         
  -4   5  14        537.51        524.95         4.90 o                         
  -3   5  14        277.06        252.05         3.23 o                         
  -2   5  14       1393.56       1355.03         8.47 o                         
  -1   5  14         59.05         48.46         1.59 o                         
   0   5  14        622.09        622.68         4.92 o                         
   1   5  14         13.48          8.92         1.03 o                         
   2   5  14        659.15        636.04         5.51 o                         
   3   5  14          1.80          3.24         1.01 o                         
   4   5  14        356.00        351.22         4.37 o                         
   5   5  14        319.06        285.48         4.89 o                         
   6   5  14        191.44        172.17         4.25 o                         
   7   5  14         45.21         29.60         2.59 o                         
   8   5  14         20.08         13.27         2.25 o                         
  -9   6  14        523.13        474.73        22.57 o                         
  -8   6  14        350.85        318.73         6.39 o                         
  -7   6  14        606.87        578.44         7.16 o                         
  -6   6  14        344.99        324.68         5.04 o                         
  -5   6  14       1581.44       1661.09        12.47 o                         
  -4   6  14         82.14         76.03         2.54 o                         
  -3   6  14       2153.66       2214.93        15.26 o                         
  -2   6  14        116.73        113.35         3.02 o                         
  -1   6  14       3106.04       3119.66        19.12 o                         
   0   6  14        290.16        278.26         4.21 o                         
   1   6  14       2826.11       2884.56        18.35 o                         
   2   6  14        236.04        225.46         4.61 o                         
   3   6  14       1803.79       1879.79        13.67 o                         
   4   6  14        143.67        122.24         3.56 o                         
   5   6  14        520.82        478.48         7.56 o                         
   6   6  14        303.92        258.45         6.05 o                         
  -5   7  14        134.03        121.46         4.43 o                         
  -4   7  14       2113.15       2128.78        18.42 o                         
  -3   7  14         44.41         41.41         2.75 o                         
  -2   7  14       3372.94       3441.60        26.36 o                         
  -1   7  14        135.18        138.65         4.15 o                         
   0   7  14       4298.29       4383.09        33.78 o                         
   1   7  14        104.51         91.57         3.75 o                         
   2   7  14       2901.28       2932.52        23.22 o                         
   3   7  14          0.57         -1.88         1.88 o                         
 -13   1  15         40.70         41.12         2.29 o                         
 -12   1  15        506.19        488.22         5.47 o                         
 -11   1  15         78.10         70.73         2.26 o                         
 -10   1  15        166.70        175.03         2.98 o                         
  -9   1  15         69.59         71.84         1.77 o                         
  -8   1  15       1159.53       1144.80         5.63 o                         
  -7   1  15        938.08        923.45         4.70 o                         
  -6   1  15       2742.75       2684.61        10.45 o                         
  -5   1  15        585.63        588.04         3.68 o                         
  -4   1  15       1287.86       1246.52         6.09 o                         
  -3   1  15        636.90        665.74         3.86 o                         
  -2   1  15         15.67         14.29         0.78 o                         
  -1   1  15       1146.39       1156.59         5.20 o                         
   0   1  15         29.01         29.10         0.95 o                         
   1   1  15       2160.63       2171.38         9.74 o                         
   2   1  15         39.48         39.23         1.16 o                         
   3   1  15        764.59        775.88         4.43 o                         
   4   1  15         32.36         25.55         1.06 o                         
   5   1  15        136.10        126.86         2.09 o                         
   6   1  15         36.11         30.86         1.50 o                         
   7   1  15         56.20         49.47         1.95 o                         
   8   1  15          0.47          2.82         1.38 o                         
   9   1  15         68.00         52.27         2.60 o                         
  10   1  15          0.80          1.42         1.81 o                         
 -13   2  15        564.34        543.07         8.61 o                         
 -12   2  15          2.52          0.33         1.28 o                         
 -11   2  15        283.73        265.33         4.14 o                         
 -10   2  15        798.97        808.94         6.48 o                         
  -9   2  15        580.68        555.37         4.69 o                         
  -8   2  15       1909.63       1967.55        10.06 o                         
  -7   2  15        925.89        890.86         4.88 o                         
  -6   2  15       1999.18       2089.55         8.88 o                         
  -5   2  15       3208.49       3306.82        12.33 o                         
  -4   2  15       5415.03       5364.15        31.08 o                         
  -3   2  15        610.59        620.83         3.62 o                         
  -2   2  15       1267.15       1194.58         5.61 o                         
  -1   2  15        150.70        126.75         1.78 o                         
   0   2  15       2515.50       2455.37         9.50 o                         
   1   2  15         39.61         35.72         1.07 o                         
   2   2  15       4470.30       4414.54        19.75 o                         
   3   2  15          1.50         -0.69         0.69 o                         
   4   2  15       1321.33       1309.51         6.42 o                         
   5   2  15          0.80         -0.72         0.89 o                         
   6   2  15       1212.57       1214.34         8.07 o                         
   7   2  15         36.08         37.65         1.81 o                         
   8   2  15        793.42        749.65         7.52 o                         
   9   2  15        300.98        297.70         4.98 o                         
  10   2  15        152.28        126.67         4.37 o                         
 -12   3  15        934.91        953.44         9.78 o                         
 -11   3  15        719.85        680.72         7.04 o                         
 -10   3  15        468.57        460.38         5.26 o                         
  -9   3  15       1671.55       1750.40        11.15 o                         
  -8   3  15        619.30        621.47         5.19 o                         
  -7   3  15       5051.16       5110.38        28.71 o                         
  -6   3  15       1031.66       1021.08         6.08 o                         
  -5   3  15       3461.71       3456.08        13.43 o                         
  -4   3  15       3230.75       3198.38        12.44 o                         
  -3   3  15       3582.74       3701.63        15.35 o                         
  -2   3  15       2877.27       2947.28        11.54 o                         
  -1   3  15       1694.11       1729.13         7.57 o                         
   0   3  15        977.71        980.27         5.06 o                         
   1   3  15       2068.20       2033.72         8.67 o                         
   2   3  15        120.67         98.87         1.72 o                         
   3   3  15       2633.55       2689.22        11.61 o                         
   4   3  15        671.24        660.46         5.24 o                         
   5   3  15       4541.46       4579.82        24.56 o                         
   6   3  15       2031.59       2115.59        14.11 o                         
   7   3  15       2395.86       2419.20        17.07 o                         
   8   3  15        794.61        801.31         8.53 o                         
   9   3  15        745.75        731.89         9.07 o                         
 -11   4  15        908.54        878.70         9.47 o                         
 -10   4  15       1265.30       1295.36        11.49 o                         
  -9   4  15        803.82        817.09         8.42 o                         
  -8   4  15       3071.62       3108.40        20.23 o                         
  -7   4  15        301.06        266.91         4.02 o                         
  -6   4  15       3798.11       3900.98        21.38 o                         
  -5   4  15       1050.22       1043.18         7.68 o                         
  -4   4  15       1557.92       1570.28         8.90 o                         
  -3   4  15       2206.32       2202.16        11.28 o                         
  -2   4  15        605.93        605.08         4.48 o                         
  -1   4  15       1285.11       1260.25         7.39 o                         
   0   4  15        795.65        772.05         5.22 o                         
   1   4  15        965.59        954.48         6.62 o                         
   2   4  15        964.96        996.29         6.91 o                         
   3   4  15       1456.32       1417.89         9.83 o                         
   4   4  15       5666.33       5739.54        36.21 o                         
   5   4  15        231.82        255.29         4.31 o                         
   6   4  15       4234.29       4362.36        27.68 o                         
   7   4  15       1581.13       1625.20        13.03 o                         
   8   4  15       1876.38       1881.08        17.23 o                         
  -9   5  15       1646.01       1697.77        15.44 o                         
  -8   5  15        144.59        138.54         3.70 o                         
  -7   5  15       2319.69       2370.64        16.31 o                         
  -6   5  15        542.96        526.29         5.84 o                         
  -5   5  15       1416.32       1417.89        10.65 o                         
  -4   5  15       1323.35       1296.24        10.23 o                         
  -3   5  15        894.67        890.51         8.10 o                         
  -2   5  15       1199.21       1177.86         8.93 o                         
  -1   5  15        293.09        270.96         3.70 o                         
   0   5  15        168.04        156.38         3.08 o                         
   1   5  15       1180.60       1159.47         9.18 o                         
   2   5  15        154.22        142.68         3.40 o                         
   3   5  15       4590.27       4676.21        28.59 o                         
   4   5  15       1361.29       1372.69        11.36 o                         
   5   5  15       2898.37       2957.40        21.53 o                         
   6   5  15       1354.16       1367.01        14.68 o                         
   7   5  15       1401.68       1502.92        73.22 o                         
  -7   6  15        197.77        170.41         4.90 o                         
  -6   6  15       2710.20       2777.97        21.86 o                         
  -5   6  15       1267.09       1281.12        11.21 o                         
  -4   6  15       1529.11       1545.24        11.94 o                         
  -3   6  15       1698.87       1722.46        12.91 o                         
  -2   6  15        206.45        207.76         4.16 o                         
  -1   6  15        795.51        782.64         7.78 o                         
   0   6  15        785.62        742.95         7.76 o                         
   1   6  15        228.13        220.61         4.45 o                         
   2   6  15       1227.88       1246.25        10.96 o                         
   3   6  15        307.27        292.64         5.49 o                         
   4   6  15       2516.58       2527.45        19.84 o                         
  -2   7  15        266.71        253.56         5.52 o                         
  -1   7  15        518.80        520.54         8.42 o                         
 -12   0  16       3771.51       3833.13        39.09 o                         
 -11   0  16        747.12        722.00         9.79 o                         
 -10   0  16       3382.47       3551.71        26.08 o                         
  -9   0  16          8.08          3.85         1.54 o                         
  -8   0  16       1323.73       1277.69        10.65 o                         
  -7   0  16         14.99         13.64         1.41 o                         
  -6   0  16        714.01        681.94         5.76 o                         
  -5   0  16        356.06        341.78         4.13 o                         
  -4   0  16       2471.16       2431.52        14.74 o                         
  -3   0  16        469.10        500.97         4.83 o                         
  -2   0  16       5460.84       5438.13        45.73 o                         
  -1   0  16        312.92        322.77         3.62 o                         
   0   0  16       8808.58       8990.50       135.48 o                         
   1   0  16       1191.77       1176.87         7.88 o                         
   2   0  16       4949.23       4921.97        29.66 o                         
   3   0  16          5.29          6.87         1.14 o                         
   4   0  16       3258.47       3338.08        20.91 o                         
   5   0  16       1492.00       1480.75        13.41 o                         
   6   0  16       1389.63       1471.59        14.58 o                         
   7   0  16       2172.89       2222.19        21.27 o                         
   8   0  16       2717.87       2797.87        26.64 o                         
   9   0  16       1846.68       1812.50        24.17 o                         
 -12   1  16        100.43         90.85         3.47 o                         
 -11   1  16       2412.90       2387.78        14.57 o                         
 -10   1  16        133.58        128.66         3.03 o                         
  -9   1  16       1901.49       1864.76        10.61 o                         
  -8   1  16        156.39        150.83         2.63 o                         
  -7   1  16       1016.46        986.59         5.92 o                         
  -6   1  16        371.26        372.89         3.10 o                         
  -5   1  16       2139.28       2196.60         8.92 o                         
  -4   1  16       2560.13       2595.37        10.05 o                         
  -3   1  16       2039.76       2092.44         8.72 o                         
  -2   1  16       1003.79        940.32         4.88 o                         
  -1   1  16       7243.47       7035.93        61.88 o                         
   0   1  16         37.77         40.44         1.18 o                         
   1   1  16       6080.02       5948.50        31.46 o                         
   2   1  16         62.08         60.51         1.42 o                         
   3   1  16       1725.68       1742.58         8.01 o                         
   4   1  16       1417.42       1379.23         7.63 o                         
   5   1  16       1086.34       1109.71         7.55 o                         
   6   1  16       1602.27       1588.26        10.97 o                         
   7   1  16       1402.51       1425.41        10.61 o                         
   8   1  16       3194.94       3193.55        20.83 o                         
   9   1  16       1423.24       1462.55        13.91 o                         
 -12   2  16       2143.02       2175.16        15.69 o                         
 -11   2  16         25.17         27.25         1.83 o                         
 -10   2  16       2220.12       2283.24        14.17 o                         
  -9   2  16         13.90         17.47         1.44 o                         
  -8   2  16       1669.52       1653.49         9.79 o                         
  -7   2  16        207.94        211.16         2.92 o                         
  -6   2  16        603.24        611.63         4.47 o                         
  -5   2  16        614.87        595.88         4.07 o                         
  -4   2  16       3358.80       3341.56        12.93 o                         
  -3   2  16       2930.78       2914.65        11.38 o                         
  -2   2  16       4782.67       4733.40        20.95 o                         
  -1   2  16        703.77        680.93         4.08 o                         
   0   2  16       2142.43       2156.33         8.86 o                         
   1   2  16        228.24        200.54         2.34 o                         
   2   2  16        754.52        748.40         4.76 o                         
   3   2  16         14.53         11.27         1.04 o                         
   4   2  16        318.67        306.33         3.55 o                         
   5   2  16        473.65        454.48         4.78 o                         
   6   2  16        135.26        127.68         3.10 o                         
   7   2  16        862.90        825.53         7.93 o                         
   8   2  16       1298.77       1300.29        11.45 o                         
   9   2  16        148.22        123.67         4.18 o                         
 -11   3  16        978.72        952.68         9.69 o                         
 -10   3  16        370.95        356.86         5.05 o                         
  -9   3  16        993.93       1056.45         8.73 o                         
  -8   3  16         82.90         81.69         2.61 o                         
  -7   3  16        831.15        806.84         6.44 o                         
  -6   3  16       1244.00       1230.01         8.31 o                         
  -5   3  16        628.41        603.74         5.16 o                         
  -4   3  16        330.69        347.99         3.70 o                         
  -3   3  16       1142.10       1153.82         7.05 o                         
  -2   3  16        969.14        980.19         6.07 o                         
  -1   3  16        566.87        578.44         4.45 o                         
   0   3  16        494.46        501.46         4.18 o                         
   1   3  16         78.23         80.14         1.92 o                         
   2   3  16         91.02         69.17         1.87 o                         
   3   3  16          0.68          4.43         1.62 o                         
   4   3  16        241.19        217.77         3.65 o                         
   5   3  16         11.81          9.65         1.63 o                         
   6   3  16         95.33         85.05         2.97 o                         
   7   3  16         73.69         69.36         2.95 o                         
   8   3  16         18.93         11.03         2.16 o                         
 -10   4  16         61.32         60.39         2.99 o                         
  -9   4  16         36.76         22.30         2.08 o                         
  -8   4  16        135.14        127.64         3.64 o                         
  -7   4  16         25.34         22.09         1.79 o                         
  -6   4  16          3.30          2.49         1.26 o                         
  -5   4  16         46.85         35.69         1.76 o                         
  -4   4  16         37.26         42.28         1.89 o                         
  -3   4  16        226.09        223.14         3.68 o                         
  -2   4  16          1.17          1.05         1.07 o                         
  -1   4  16         27.12         24.59         1.45 o                         
   0   4  16        152.03        140.80         2.85 o                         
   1   4  16        189.97        169.46         3.33 o                         
   2   4  16         15.19         13.86         1.55 o                         
   3   4  16         72.05         63.82         2.46 o                         
   4   4  16         33.21         30.52         2.22 o                         
   5   4  16        231.11        183.91         4.19 o                         
   6   4  16         28.52         19.65         2.12 o                         
   7   4  16         18.93          3.25         1.91 o                         
  -8   5  16         16.83         19.14         2.13 o                         
  -7   5  16        914.89        948.06         9.22 o                         
  -6   5  16          1.47         -1.33         1.33 o                         
  -5   5  16        292.94        271.74         4.57 o                         
  -4   5  16        160.76        154.82         3.75 o                         
  -3   5  16         58.90         46.30         2.30 o                         
  -2   5  16        347.07        343.94         4.98 o                         
  -1   5  16        199.15        161.28         3.74 o                         
   0   5  16        710.79        699.28         7.32 o                         
   1   5  16         92.30         81.76         2.99 o                         
   2   5  16        316.13        307.00         5.12 o                         
   3   5  16        340.69        336.99         5.56 o                         
   4   5  16         92.39         75.49         3.35 o                         
   5   5  16          2.17          0.98         2.03 o                         
  -6   6  16        879.18        947.00        49.36 o                         
  -5   6  16        712.96        721.19         8.85 o                         
  -4   6  16       1870.26       1901.76        16.81 o                         
  -3   6  16        792.28        798.08         8.98 o                         
  -2   6  16       1135.27       1114.42        11.52 o                         
  -1   6  16        925.20        948.99         9.87 o                         
   0   6  16        363.84        342.34         6.67 o                         
   1   6  16        839.62        814.22        10.08 o                         
   2   6  16        139.16        118.18         3.52 o                         
 -11   1  17        111.94        111.54         3.87 o                         
 -10   1  17       1598.03       1633.81        11.69 o                         
  -9   1  17        122.39        104.23         2.90 o                         
  -8   1  17        754.25        739.56         6.37 o                         
  -7   1  17         45.54         37.02         1.61 o                         
  -6   1  17        808.64        770.31         6.00 o                         
  -5   1  17        101.45        101.71         2.05 o                         
  -4   1  17        628.17        613.95         4.30 o                         
  -3   1  17         22.64         29.30         1.17 o                         
  -2   1  17        389.79        417.52         3.22 o                         
  -1   1  17        158.15        144.29         2.08 o                         
   0   1  17        225.44        233.94         2.54 o                         
   1   1  17        336.34        308.86         3.18 o                         
   2   1  17        111.14        106.98         2.19 o                         
   3   1  17         17.06         13.62         1.17 o                         
   4   1  17        367.24        347.79         4.18 o                         
   5   1  17        160.47        153.13         3.52 o                         
   6   1  17        319.44        301.81         4.94 o                         
   7   1  17        369.14        354.48         5.59 o                         
   8   1  17        180.92        166.81         5.09 o                         
 -11   2  17       1651.38       1686.00        13.30 o                         
 -10   2  17         69.13         61.63         2.55 o                         
  -9   2  17       2691.42       2770.57        17.09 o                         
  -8   2  17         46.94         36.96         1.98 o                         
  -7   2  17       3388.11       3436.92        18.15 o                         
  -6   2  17         74.41         57.41         1.98 o                         
  -5   2  17       2578.57       2626.84        13.14 o                         
  -4   2  17        217.93        211.98         2.80 o                         
  -3   2  17       1072.25       1048.10         6.35 o                         
  -2   2  17        326.51        321.44         3.31 o                         
  -1   2  17       1088.39       1044.64         6.23 o                         
   0   2  17         44.98         49.07         1.54 o                         
   1   2  17       1363.13       1342.66         8.11 o                         
   2   2  17         31.73         27.79         1.42 o                         
   3   2  17       1035.62       1028.94         7.13 o                         
   4   2  17          5.94          3.38         1.19 o                         
   5   2  17        596.81        582.13         6.29 o                         
   6   2  17        348.81        318.07         4.85 o                         
   7   2  17       1442.55       1403.70        14.62 o                         
 -10   3  17       3389.12       3455.59        25.02 o                         
  -9   3  17         55.04         48.09         2.45 o                         
  -8   3  17       2805.09       2865.97        18.91 o                         
  -7   3  17        499.37        484.64         5.87 o                         
  -6   3  17       1902.87       1926.78        11.86 o                         
  -5   3  17        759.07        727.34         5.84 o                         
  -4   3  17       2150.98       2166.33        12.39 o                         
  -3   3  17          0.15          0.07         1.00 o                         
  -2   3  17       2122.77       2175.58        12.19 o                         
  -1   3  17         14.16         10.98         1.21 o                         
   0   3  17       3279.68       3323.76        17.87 o                         
   1   3  17         32.12         29.52         1.69 o                         
   2   3  17       3221.84       3280.67        18.63 o                         
   3   3  17         79.33         73.07         2.33 o                         
   4   3  17       2520.74       2549.74        16.91 o                         
   5   3  17          3.31          2.06         1.52 o                         
   6   3  17        700.22        687.75         8.60 o                         
   7   3  17         69.85         61.15         3.28 o                         
  -9   4  17       2308.28       2457.28        21.83 o                         
  -8   4  17        537.73        528.26         8.03 o                         
  -7   4  17       3641.83       3692.25        24.20 o                         
  -6   4  17        465.53        461.68         5.83 o                         
  -5   4  17       1613.14       1668.48        12.54 o                         
  -4   4  17        618.92        591.91         6.51 o                         
  -3   4  17        997.11        951.34         8.17 o                         
  -2   4  17        162.99        132.80         3.34 o                         
  -1   4  17       2637.49       2644.98        16.72 o                         
   0   4  17        289.38        282.77         4.46 o                         
   1   4  17       6433.88       6597.76        50.92 o                         
   2   4  17         35.51         39.54         2.31 o                         
   3   4  17       6994.25       7270.02        48.83 o                         
   4   4  17        390.76        380.08         5.60 o                         
   5   4  17       2968.34       3077.41        23.14 o                         
  -7   5  17        126.84        112.89         4.03 o                         
  -6   5  17        925.57        912.64        10.67 o                         
  -5   5  17       1731.42       1733.69        14.50 o                         
  -4   5  17        738.84        714.20         7.89 o                         
  -3   5  17        107.88         82.03         3.04 o                         
  -2   5  17       1908.23       1936.19        14.63 o                         
  -1   5  17         41.49         42.55         2.44 o                         
   0   5  17       4970.48       5017.54        33.42 o                         
   1   5  17        168.94        158.97         4.59 o                         
   2   5  17       4092.90       4255.40        31.02 o                         
   3   5  17          5.54         11.04         2.25 o                         
 -10   0  18       1153.85       1174.41        17.01 o                         
  -9   0  18        600.01        654.68         9.88 o                         
  -8   0  18        266.93        238.95         6.13 o                         
  -7   0  18       1025.70       1033.28        12.40 o                         
  -6   0  18       1347.49       1360.98        13.25 o                         
  -5   0  18       3110.97       3137.31        23.81 o                         
  -4   0  18       3943.91       4073.03        27.49 o                         
  -3   0  18       5653.73       5698.69        43.60 o                         
  -2   0  18       1974.19       2065.14        15.22 o                         
  -1   0  18       4487.35       4563.66        29.84 o                         
   0   0  18       1010.95       1019.48         9.76 o                         
   1   0  18        394.83        425.76         6.79 o                         
   2   0  18       3673.86       3659.99        28.26 o                         
   3   0  18         49.92         55.81         3.33 o                         
   4   0  18       5138.91       5238.86        40.51 o                         
   5   0  18        450.77        449.19         8.42 o                         
   6   0  18       2224.34       2268.51        23.55 o                         
   7   0  18        659.44        633.62        11.42 o                         
 -10   1  18        325.60        289.62         5.43 o                         
  -9   1  18        376.18        369.84         5.09 o                         
  -8   1  18        421.08        382.67         5.10 o                         
  -7   1  18       3327.34       3464.06        19.99 o                         
  -6   1  18       1310.07       1332.04         9.24 o                         
  -5   1  18       2871.49       2896.90        15.41 o                         
  -4   1  18       4007.21       4029.22        22.14 o                         
  -3   1  18       2170.68       2247.73        13.06 o                         
  -2   1  18       2104.90       2134.59        11.41 o                         
  -1   1  18        791.39        792.35         6.06 o                         
   0   1  18       1043.06       1003.06         7.21 o                         
   1   1  18       1641.50       1658.03        10.29 o                         
   2   1  18        166.36        150.33         3.12 o                         
   3   1  18       2454.76       2493.31        15.36 o                         
   4   1  18         58.12         63.07         2.56 o                         
   5   1  18       4109.12       4208.15        25.88 o                         
   6   1  18        768.33        782.22        10.19 o                         
   7   1  18       2440.84       2453.46        18.94 o                         
 -10   2  18        387.46        399.47         6.19 o                         
  -9   2  18        590.99        575.19         8.21 o                         
  -8   2  18        971.97        953.25         8.66 o                         
  -7   2  18        153.21        121.33         3.16 o                         
  -6   2  18       1653.18       1700.73        11.90 o                         
  -5   2  18        698.96        682.96         6.28 o                         
  -4   2  18       1322.76       1314.09         9.14 o                         
  -3   2  18        589.37        575.57         5.30 o                         
  -2   2  18        600.72        558.67         5.02 o                         
  -1   2  18        703.44        659.60         5.76 o                         
   0   2  18        472.04        454.96         4.65 o                         
   1   2  18        230.19        226.33         3.46 o                         
   2   2  18        492.67        475.99         4.97 o                         
   3   2  18         65.75         53.99         2.28 o                         
   4   2  18        767.49        760.91         7.73 o                         
   5   2  18        107.94        102.39         3.23 o                         
   6   2  18        422.66        419.95         6.59 o                         
  -9   3  18        653.77        650.75         8.89 o                         
  -8   3  18        256.06        211.03         6.00 o                         
  -7   3  18       1297.14       1313.46        10.70 o                         
  -6   3  18         91.40         80.80         2.74 o                         
  -5   3  18        844.78        815.01         7.66 o                         
  -4   3  18         21.87         17.94         1.67 o                         
  -3   3  18         97.39         91.04         2.74 o                         
  -2   3  18        228.38        217.16         3.89 o                         
  -1   3  18          4.41          4.82         1.30 o                         
   0   3  18         10.21         11.72         1.52 o                         
   1   3  18          0.40         -0.53         1.26 o                         
   2   3  18         49.16         43.25         2.19 o                         
   3   3  18          0.60         -0.91         1.34 o                         
   4   3  18        719.56        693.31         7.66 o                         
   5   3  18        372.26        335.14         5.64 o                         
  -7   4  18        132.91        124.54         4.60 o                         
  -6   4  18         75.65         78.50         3.62 o                         
  -5   4  18         12.22          7.47         1.76 o                         
  -4   4  18         12.12          8.79         1.66 o                         
  -3   4  18         30.62         27.81         2.05 o                         
  -2   4  18          0.36          1.82         1.40 o                         
  -1   4  18         16.97         20.44         1.94 o                         
   0   4  18          6.04          6.62         1.73 o                         
   1   4  18         49.51         40.60         2.38 o                         
   2   4  18        153.72        115.40         3.60 o                         
   3   4  18         60.85         42.77         2.84 o                         
   4   4  18        100.40         91.06         3.47 o                         
  -4   5  18         23.04         16.96         2.23 o                         
  -3   5  18         77.65         59.25         3.16 o                         
  -2   5  18          2.90         -0.72         1.79 o                         
  -1   5  18        713.86        705.08         9.31 o                         
   0   5  18          8.25         15.54         2.67 o                         
   1   5  18        237.90        211.17         6.18 o                         
  -9   1  19        266.42        253.11         5.40 o                         
  -8   1  19         75.55         63.44         3.24 o                         
  -7   1  19        313.92        297.48         4.64 o                         
  -6   1  19          0.22          6.65         1.45 o                         
  -5   1  19        149.25        129.21         3.34 o                         
  -4   1  19        178.52        163.96         3.49 o                         
  -3   1  19          0.65          1.57         1.21 o                         
  -2   1  19          2.15         -1.16         1.16 o                         
  -1   1  19        285.31        278.46         4.13 o                         
   0   1  19        183.74        164.62         3.54 o                         
   1   1  19        451.91        437.60         5.56 o                         
   2   1  19          2.95          4.94         1.50 o                         
   3   1  19        178.11        166.55         4.03 o                         
   4   1  19          9.81          8.19         2.12 o                         
   5   1  19        545.20        505.15         7.67 o                         
  -8   2  19        808.76        785.00         8.45 o                         
  -7   2  19        497.82        467.50         6.79 o                         
  -6   2  19        249.06        213.28         4.24 o                         
  -5   2  19        143.02        134.72         3.30 o                         
  -4   2  19       1343.80       1327.14        10.26 o                         
  -3   2  19        643.70        629.54         6.47 o                         
  -2   2  19        209.96        199.40         3.99 o                         
  -1   2  19         82.93         82.16         2.67 o                         
   0   2  19       1121.08       1110.77         9.03 o                         
   1   2  19         94.47         86.59         2.73 o                         
   2   2  19       2053.73       2086.44        14.64 o                         
   3   2  19          0.46          0.79         1.55 o                         
   4   2  19       1382.04       1387.53        13.76 o                         
  -7   3  19        729.15        683.97         8.23 o                         
  -6   3  19         83.39         75.37         3.41 o                         
  -5   3  19        568.77        538.47         6.62 o                         
  -4   3  19        498.21        484.64         5.92 o                         
  -3   3  19       1494.03       1495.90        11.68 o                         
  -2   3  19        663.95        672.64         7.15 o                         
  -1   3  19       3667.18       3810.76        24.39 o                         
   0   3  19        322.08        296.64         4.92 o                         
   1   3  19       3151.21       3180.34        20.26 o                         
   2   3  19        135.22        112.29         4.25 o                         
   3   3  19        789.70        791.62         8.48 o                         
  -5   4  19         78.45         76.59         3.88 o                         
  -4   4  19       2480.68       2530.12        22.55 o                         
  -3   4  19        674.65        657.80         9.14 o                         
  -2   4  19       3767.10       3785.46        31.12 o                         
  -1   4  19        713.91        732.93        10.06 o                         
   0   4  19       3041.13       2982.07        23.07 o                         
   1   4  19        515.00        501.74         7.37 o                         
  -7   0  20       3837.19       3999.26        38.66 o                         
  -6   0  20       1744.00       1755.39        24.55 o                         
  -5   0  20       2688.77       2674.23        26.62 o                         
  -4   0  20        242.40        201.36         5.76 o                         
  -3   0  20        864.48        863.99        10.64 o                         
  -2   0  20         29.77         26.55         2.83 o                         
  -1   0  20       2477.86       2429.93        23.33 o                         
   0   0  20         80.22         82.96         4.44 o                         
   1   0  20       3477.93       3502.31        32.45 o                         
   2   0  20        322.13        274.66         8.86 o                         
   3   0  20       1068.04       1099.59        14.89 o                         
  -7   1  20        300.19        255.17         5.93 o                         
  -6   1  20       3906.35       4137.60        28.24 o                         
  -5   1  20       1634.74       1651.69        13.16 o                         
  -4   1  20       2867.60       2858.08        17.54 o                         
  -3   1  20         25.59         18.57         1.91 o                         
  -2   1  20        791.23        797.85         7.56 o                         
  -1   1  20        104.58         93.91         3.00 o                         
   0   1  20       1877.73       1937.50        14.67 o                         
   1   1  20        287.72        261.23         5.43 o                         
   2   1  20       3420.59       3460.59        33.94 o                         
   3   1  20         65.48         51.54         2.92 o                         
  -6   2  20          0.88         -1.33         1.33 o                         
  -5   2  20        326.25        310.86         5.43 o                         
  -4   2  20        123.16         88.28         3.56 o                         
  -3   2  20       1148.77       1166.61        10.81 o                         
  -2   2  20         81.39         72.05         2.96 o                         
  -1   2  20        895.50        873.59         9.43 o                         
   0   2  20          0.95          1.98         1.88 o                         
   1   2  20       1415.40       1411.45        11.96 o                         
   2   2  20         54.19         62.54         3.14 o                         
  -4   3  20         29.76         26.53         2.13 o                         
  -3   3  20        222.28        198.68         4.35 o                         
  -2   3  20          1.57          0.85         1.54 o                         
  -1   3  20        144.60        136.52         4.04 o                         
   0   3  20         40.23         37.53         2.37 o                         
  -3   1  21         30.77         30.61         2.40 o                         
  -2   1  21        261.92        232.05         5.39 o                         
  -1   1  21         51.41         42.35         2.76 o                         
                                                                                
